# Supplementary material for: CreA-mediated repression of gene expression occurs at low monosaccharide levels during fungal plant biomass conversion in a time and substrate dependent manner
Source: Cell Surf. 2021 Mar 3;7:100050. doi: 10.1016/j.tcsw.2021.100050 (PMC7985698; doi:10.1016/j.tcsw.2021.100050)
Supplement: Supplementary data 2 [file mmc2.xlsx]

## Sheet: readme
Summary of supplemental tables
Supplemental Table S1. Extracellular sugar concentration detected in different stages of plant biomass conversion by A. niger. The concentration of arabinose, glucose, fructose, xylose, galactose and galacturonic acid were measured for A. niger ΔcreA and reference strain grown on WB and SBP at 4 h, 24 h and 48 h. The samples were 10-fold diluted for HPLC measurement and values are shown in µM.
Supplemental Table S2. Prevalence of transcription factors involved in plant biomass conversion across the fungal kingdom.
Supplemental Table S3. Gene expression profile of the A. niger ΔcreA and reference strain and related gene annotation information.
Supplemental Table S4. Putative CreA binding sites in promoters of previously experimentally validated CreA target genes and distribution of CreA binding sites on promoters of differentially expressed genes detected in comparison between the A. niger ΔcreA and reference strain in this study.
Supplemental Table S5. Putative plant biomass degrading genes co-regulated by CreA and other plant biomass conversion related TFs in A. niger.
Supplemental Table S6. Plant biomass conversion genes identified in CreA regulon of different fungal species

## Sheet: supplemental_table 1
Supplemental Table S1. Extracellular sugar concentration detected in different stages of plant biomass conversion by A. niger. The concentration of arabinose, glucose, fructose, xylose, galactose and galacturonic acid were measured for A. niger ΔcreA and reference strain grown on WB and SBP at 4 h, 24 h and 48 h. The samples were 10-fold diluted for HPLC measurement and values are shown in µM.
Fungal strain	biomass	Arabinose	Glucose	Fructose	Xylose	Galactose	Galacturonic acid
Reference strain	WB_0h	28.3292	22.6022	76.0531	0	0	0
	WB_0h	28.4542	22.6924	76.1976	0	0	0
	WB_0h	28.5489	22.8025	76.4166	0	0	0
	WB_4h	28.5489	14.4957	12.9486	0	0	0
	WB_4h	28.5489	12.5126	13.5135	0	0	0
	WB_4h	28.7043	19.0312	11.48	0	0	0
	WB_24h	2.5861	10.8288	0	11.651	0	0
	WB_24h	2.62399	9.7569	0	12.3296	0	0
	WB_24h	3.26813	11.2549	0	11.4293	0	0
	WB_48h	0	1.07819	0	3.57782	0	0
	WB_48h	0	0.770046	0	3.18727	0	0
	WB_48h	0	1.23226	0	3.21168	0	0
	SBP_0h	0	22.2579	0	0	0	0
	SBP_0h	0	21.8996	0	0	0	0
	SBP_0h	0	22.0717	0	0	0	0
	SBP_4h	33.8181	0	0	0	0	23.8727
	SBP_4h	48.8695	0	0	0	0	0.750527
	SBP_4h	32.6037	0	0	0	0	23.6917
	SBP_24h	1.02878	17.6503	0	0	0	67.7951
	SBP_24h	0.610465	21.7559	0	0	0	72.415
	SBP_24h	0.192907	13.6252	0	0	0	68.0885
	SBP_48h	0	15.0984	0	0	0	20.7661
	SBP_48h	0	16.8689	0	0	0	12.3053
	SBP_48h	0	14.8913	0	0	0	13.8872
ΔcreA strain	WB_0h	28.5489	22.8025	76.5654	0	0	0
	WB_0h	28.4845	22.7298	76.3421	0	0	0
	WB_0h	28.5793	22.8201	76.526	0	0	0
	WB_4h	28.5148	39.4426	14.4684	16.7079	0	0
	WB_4h	28.5489	35.959	13.3532	14.9641	0	0
	WB_4h	28.5148	32.6035	14.4995	9.22469	0	0
	WB_24h	0	30.654	0	13.9489	0	0
	WB_24h	0	37.5591	0	14.5428	0	0
	WB_24h	0	31.4743	0	13.5769	0	0
	WB_48h	0	1.95861	0	3.99278	0	0
	WB_48h	0	1.40835	0	3.57782	0	0
	WB_48h	0	0.329838	0	1.64949	0	0
	SBP_0h	0	21.8252	0	0	0	0
	SBP_0h	0	22.5293	0	0	0	0
	SBP_0h	0	22.9127	0	0	0	0
	SBP_4h	103.535	5.81637	0	0	0	8.98567
	SBP_4h	108.041	6.62327	0	0	0	9.67671
	SBP_4h	84.5123	1.31348	0	0	0	14.8221
	SBP_24h	0.624485	29.8057	0	0	0	18.7119
	SBP_24h	0.482394	36.3408	0	0	0	23.3451
	SBP_24h	0.260732	39.929	0	0	0	24.2605
	SBP_48h	0	17.0305	0	0	0	8.97939
	SBP_48h	0	10.9622	0	0	0	8.10039
	SBP_48h	0	12.1246	0	0	0	9.54186

## Sheet: supplemental_table 2
Supplemental Table S2. Prevalence of transcription factors involved in plant biomass conversion across the fungal kingdom.
Numbers in each box represent amount of putative orthologs. Boxes are marked with two colors based on ortholog numbers: grey no orthologs, green ≥1 ortholog.
Data and table are modified from Benocci T, Aguilar-Pontes MV, Zhou M, Seiboth B, de Vries RP. Regulators of plant biomass degradation in ascomycetous fungi. Biotechnol Biofuels. 2017; 10:152.
Fungi				Transcriptional repressor				Transcriptional activator
Phylum	Class		Species	CreA	BglR/COL-26	ACE1	XPP1	XlnR/1	CLR-1/A	CLR-2/B/ManR	ACE2	ACE3	AmyR	MalR	ClbR	ClbR2	ClbR3	AraR	ARA1	GalR	GalX	RhaR	InuR	McmA/1	GaaR
Ascomycota	Saccharomycetes		Candida glabrata	1	0	0	0	0	0	0	0	0	0	0	0	0	0	0	0	0	0	0	0	2	0
			Candida lusitaniae	1	0	0	0	0	0	0	0	0	0	0	0	0	0	0	0	0	0	0	0	1	0
			Debaryomyces hansenii	1	0	0	0	0	0	0	0	0	0	0	0	0	0	0	0	0	0	0	0	1	0
			Kluyveromyces lactis	1	0	0	0	0	0	0	0	0	0	0	0	0	0	0	0	0	0	0	0	1	0
			Saccharomyces cerevisiae	1	0	0	0	0	0	0	0	0	0	0	0	0	0	0	0	0	0	0	0	1	0
			Yarrowia lipolytica	1	0	0	0	0	0	0	0	0	0	0	0	0	0	0	0	0	0	0	0	1	0
			Zygosaccharomyces rouxii	1	0	0	0	0	0	0	0	0	0	0	0	0	0	0	0	0	0	0	0	1	0
	Schizosaccharomycetes		Schizosaccharomyces pombe	1	0	0	0	0	0	0	0	0	0	0	0	0	0	0	0	0	0	0	0	0	0
			Schizosaccharomyces japonicus	1	0	0	0	0	0	0	0	0	0	0	0	0	0	0	0	0	0	0	0	0	0
	Dothideomycetes		Alternaria brassicicola	1	1	1	0	1	1	0	0	0	0	1	0	1	0	0	0	0	0	1	0	1	1
			Baudoinia compniacensis	1	0	1	0	1	1	1	0	0	1	0	0	1	0	0	0	0	0	1	0	1	1
			Cladosporium fulvum	1	1	1	0	1	0	0	0	0	1	0	0	1	0	0	0	0	0	1	1	1	0
			Cochliobolus sativus	1	1	1	0	1	1	1	0	0	0	1	0	1	0	0	0	0	0	1	0	1	1
			Dothistroma septosporum	1	0	1	0	1	1	1	0	0	1	0	0	1	0	0	0	0	0	1	0	1	1
			Hysterium pulicare	1	1	1	0	0	1	1	0	0	0	0	0	1	0	0	0	0	0	1	0	1	0
			Mycosphaerella graminicola	1	1	1	0	1	1	1	0	0	1	0	0	1	0	0	0	0	0	1	1	0	1
			Pyrenophora tritici-repentis	1	1	1	0	1	1	1	0	0	0	0	0	1	0	0	0	0	0	1	0	1	0
			Septoria musiva	1	1	1	0	1	1	1	0	0	1	0	0	1	0	0	0	0	0	1	1	1	1
			Setosphaeria turcica	1	1	1	0	1	1	1	0	0	0	1	0	1	0	0	0	0	0	1	0	1	1
	Eurotiomycetes		Aspergillus nidulans	1	1	1	0	1	1	1	0	0	1	0	1	1	1	1	0	1	1	0	1	1	1
			Aspergillus clavatus	1	1	1	0	1	1	1	0	1	1	1	1	1	0	1	0	0	0	1	1	1	1
			Aspergillus niger	1	0	1	0	1	1	1	0	0	1	0	1	1	1	1	0	0	1	1	1	1	1
			Aspergillus oryzae	1	1	1	0	1	1	0	0	0	1	1	1	1	1	1	0	0	1	1	1	1	1
			Penicillium chrysogenum	1	1	1	0	1	1	2	0	0	1	1	1	1	1	1	0	0	0	1	1	1	1
			Uncinocarpus reesii	1	0	1	0	0	0	1	0	0	0	0	0	1	0	0	0	0	0	0	0	1	0
	Leotiomycetes		Botrytis cinerea T4	1	1	1	0	1	1	1	0	0	0	0	0	1	0	0	1	0	0	1	0	0	1
			Sclerotinia sclerotiorum	1	0	1	0	1	1	1	0	0	0	0	0	1	0	0	1	0	0	1	0	1	1
	Pezizomycetes		Tuber melanosporum	1	0	1	0	0	0	0	0	0	0	0	0	0	0	0	0	0	0	0	0	1	0
	Sordariomycetes		Chaetomium globosum	1	1	1	1	0	1	1	0	0	0	0	0	0	0	0	1	0	0	1	0	1	1
			Fusarium graminearum	1	1	0	1	1	1	1	0	1	1	2	0	1	0	0	1	0	0	1	0	1	1
			Magnaporthe oryzae	1	1	1	1	1	1	1	1	0	0	0	0	1	0	0	1	0	0	1	0	1	1
			Nectria haematococca	1	1	1	0	1	1	1	1	2	1	0	0	1	1	0	0	0	1	1	0	1	0
			Neurospora crassa	1	1	1	1	1	1	1	0	0	0	0	0	1	0	0	1	0	0	1	0	1	1
			Podospora anserina	1	1	1	1	1	1	1	0	0	0	0	0	1	0	0	1	0	0	1	0	1	1
			Thielavia terrestris	1	1	1	1	1	1	1	0	0	0	0	0	1	0	0	1	0	0	1	0	1	1
			Trichoderma reesei	1	1	1	1	1	0	1	1	1	1	1	0	1	1	0	1	0	0	1	0	1	1
Basidiomycota	Agaricomycetes		Coprinopsis cinerea	1	0	0	0	0	0	0	0	1	0	0	0	0	0	0	0	0	0	0	0	1	0
			Dichomitus squalens	1	0	0	0	0	0	0	0	1	0	0	0	0	0	0	0	0	0	0	0	1	0
			Ganoderma sp.	1	0	0	0	0	0	0	0	1	0	0	0	0	0	0	0	0	0	0	0	1	0
			Laccaria bicolor	1	0	0	0	0	0	0	0	1	0	0	0	0	0	0	0	0	0	0	0	1	0
			Phanerochaete chrysosporium	1	0	0	0	0	0	0	0	1	0	0	0	0	0	0	0	0	0	0	0	0	0
			Schizophyllum commune	1	0	0	0	0	0	0	0	1	0	0	0	0	0	0	0	0	0	0	0	1	0
			Trametes versicolor	1	0	0	0	0	0	0	0	1	0	0	0	0	0	0	0	0	0	0	0	0	0
			Wolfiporia cocos	1	0	0	0	0	0	0	0	1	0	0	0	0	0	0	0	0	0	0	0	0	0
	Exobasidiomycetes		Malassezia globosa	1	0	0	0	0	0	0	0	0	0	0	0	0	0	0	0	0	0	0	0	1	0
	Pucciniomycetes		Melampsora laricis-populina	1	0	0	0	0	0	0	0	0	0	0	0	0	0	0	0	0	0	0	0	0	0
			Puccinia graminis	1	0	0	0	0	0	0	0	0	0	0	0	0	0	0	0	0	0	0	0	0	0
	Tremellomycetes		Cryptococcus gatti	1	0	0	0	0	0	0	0	1	0	0	0	0	0	0	0	0	0	0	0	0	0
	Ustilaginomycetes		Ustilago maydis	1	0	0	0	0	0	0	0	1	0	0	0	0	0	0	0	0	0	0	0	1	0
					no ortholog				≥1 ortholog

## Sheet: supplemental_table 3
Supplemental Table S3. Gene expression profiles of A. niger ΔcreA and reference strains and related gene annotation information.
Gene annotation													gene expression values (FPKMs)																																	Statistical comparison between ΔcreA and reference strain
JGI_id	gene description	KOG_function	Gene ontology			CAZyme	Plant_biomass_degradation (PBD) substrate	sugar_catabolism_pathway	sugar transport specificity	PBD related transcript factors	CreA_binding_site	CreA_binding_position	Reference strain																ΔcreA strain																	WB_4h_FoldChange	WB_4h_padj	WB_24h_FoldChange	WB_24h_padj
			GO_MF	GO_BP	GO_CC								WB_4h	WB_4h.1	WB_24h	WB_24h.1	WB_24h.2	WB_48h	WB_48h.1	WB_48h.2	SBP_4h	SBP_4h.1	SBP_4h.2	SBP_24h	SBP_24h.1	SBP_24h.2	SBP_48h	SBP_48h.1	WB_4h	WB_4h.1	WB_4h.2	WB_24h	WB_24h.1	WB_24h.2	WB_48h	WB_48h.1	SBP_4h	SBP_4h.1	SBP_4h.2	SBP_24h	SBP_24h.1	SBP_24h.2	SBP_48h	SBP_48h.1	SBP_48h.2
jgi.p|Aspni_NRRL3_1|1	\	Function unknown	\	\	\	\	no	-	-	-	CCCCGC\CCCCGC	57\45	14.1	18.6	39.2	38.5	37.8	42.1	42	42.4	3.9	6	12.5	42.4	38.9	36.7	45.2	41.7	26.1	25.9	26	27.5	27.7	28.4	57.8	47	23.3	31.5	32.7	36.1	27.6	28.9	27.7	38.1	36.7	2.095	0.0003	0.657	0.0451
jgi.p|Aspni_NRRL3_1|10	\	General function prediction only	GO:0005215|transporter activity	GO:0006810|transport	GO:0006810|transport	\	no	-	-	-	CCCCAG	345	0.8	1	0.1	0.1	0.1	0.2	0	0.3	2.5	2.9	1.1	1.5	1	0.8	0.4	0.2	0.2	0.1	0.4	0.4	0.7	0.4	0.3	1.1	0	0.1	0.4	0.6	0.6	0.9	1.1	0.7	0.3	0.4152	0.0637	4.0234	0.0477
jgi.p|Aspni_NRRL3_1|100	\	Lipid transport and metabolism |Secondary metabolites biosynthesis, transport and catabolism	GO:0004497|monooxygenase activity;GO:0005506|iron ion binding;GO:0020037|heme binding;GO:0016712|"oxidoreductase activity, acting on paired donors, with incorporation or reduction of molecular oxygen, reduced flavin or flavoprotein as one donor, and incorporation of one atom of oxygen"	GO:0006118|electron transport	GO:0006118|electron transport	\	no	-	-	-	CCCCAC	85	0	0	0	0	0	0	0	0.1	0	0	0	0	0	0	0	0	0	0	0	0	0	0	0	0	0	0	0	0	0	0	0	0	0	1	NA	1	NA
jgi.p|Aspni_NRRL3_1|1000	transmembrane GTPase Fzo/Fzo1	Posttranslational modification, protein turnover, chaperones	GO:0050800|"hydrolase activity, acting on acid anhydrides, acting on GTP, involved in cellular and subcellular movement"	\	\	\	no	-	-	-	GTGGGG\CTGGGG	386\369	9.8	11.4	24.2	22.4	21.3	14	18.1	21.3	20.8	18.8	19.8	32.2	31.6	33.4	23.8	26.1	3.3	3.6	3.8	16.9	16.5	16.4	10.9	17.4	6.1	6.1	6.4	21.9	25.6	23.5	22.7	18.9	19.1	0.4455	0	0.664	0
jgi.p|Aspni_NRRL3_1|10000	\	General function prediction only	GO:0008766|"UDP-N-acetylmuramoylalanyl-D-glutamyl-2,6-diaminopimelate-D-alanyl-D-alanine ligase activity";GO:0018169|ribosomal S6-glutamic acid ligase activity;GO:0043773|coenzyme F420-0 gamma-glutamyl ligase activity;GO:0043774|coenzyme F420-2 alpha-glutamyl ligase activity	\	\	\	no	-	-	-	CCCCAG	805	5.5	7.8	14.4	13.2	11.9	13.1	17.3	23.2	11.6	10.2	9.6	21.6	25	21.6	26.2	25.2	6.1	4.7	6.7	16	19.2	18.1	10.4	26	10.9	12.9	14.3	26	33.4	31.3	24.2	21.3	15.4	1.1592	0.5192	1.2217	0.368
jgi.p|Aspni_NRRL3_1|10001	\	Chromatin structure and dynamics	\	\	\	\	no	-	-	-	GTGGGG\CCCCAG	659\32	72.1	86	33.9	30.3	27.4	26.5	30.8	33.3	63.7	69.8	75.7	35.6	48.8	57.6	55	68.4	62.9	59.5	67.3	34.6	39.3	38.5	24.3	32.9	76.6	82.5	75.9	22.4	27.5	36.4	64.7	56	69	1.0613	0.7271	1.1113	0.5884
jgi.p|Aspni_NRRL3_1|10002	\	General function prediction only	GO:0005525|GTP binding	GO:0007264|small GTPase mediated signal transduction;GO:0015031|protein transport;GO:0006886|intracellular protein transport	GO:0007264|small GTPase mediated signal transduction;GO:0015031|protein transport;GO:0006886|intracellular protein transport	\	no	-	-	-	CTGGGG\CCCCAC	482\209	39.2	32.1	42.4	47.3	51	46	43.5	45.2	27.7	27.4	23	49.6	49.7	44.6	40.9	36.5	41.8	35.6	35.5	80.2	68.3	72	80.5	80.7	41.4	38.6	52.3	50.6	56.2	62.2	55.2	58.9	57	1.3963	0.0042	1.4133	0.003
jgi.p|Aspni_NRRL3_1|10003	\	Transcription	GO:0015078|hydrogen ion transmembrane transporter activity;GO:0003677|DNA binding;GO:0003899|DNA-directed RNA polymerase activity;GO:0003900|DNA-directed RNA polymerase I activity;GO:0003901|DNA-directed RNA polymerase II activity;GO:0003902|DNA-directed RNA polymerase III activity;GO:0034062|RNA polymerase activity	GO:0006350|transcription	GO:0006350|transcription	\	no	-	-	-	CCCCGG	585	5.2	7.1	8.5	8.2	8.2	10.9	17.1	16.8	12.7	12.2	3.1	13.5	18	18.2	15.4	17	0.6	1	1.8	8.3	10.7	8.1	7	10.9	0.5	0.4	0.6	11.7	12.6	11.8	23.3	12.4	11	0.2482	0	0.9818	0.9668
jgi.p|Aspni_NRRL3_1|10004	\	Posttranslational modification, protein turnover, chaperones	GO:0004175|endopeptidase activity;GO:0004298|threonine endopeptidase activity;GO:0004299|proteasome endopeptidase activity	GO:0006511|ubiquitin-dependent protein catabolic process	GO:0006511|ubiquitin-dependent protein catabolic process	\	no	-	-	-	-	-	276.9	257.8	141.8	149.1	155.2	175	179.7	172.7	222.9	214.1	240.1	169.9	152.9	149.9	199.9	198.9	339.9	349.7	358.6	201.8	184.2	192.6	206.7	213.6	263.9	243.5	248.6	157	157.6	163.9	134.4	160.4	146.1	1.7284	0	1.1704	0.0347
jgi.p|Aspni_NRRL3_1|10005	\	-	\	\	\	\	no	-	-	-	GTGGGG\CCCCAC	679\77	0.2	0	0.1	0.2	0	2.5	3.3	3.8	0	0	0.5	0.2	0.7	0.7	0.6	0.9	0	0	0.1	0	0.2	0.2	2.4	3.3	0	0	0.1	0	0.3	0	0.6	1	1.2	0.5028	0.4445	0.9195	0.9434
jgi.p|Aspni_NRRL3_1|10006	\	Cytoskeleton	\	\	\	\	no	-	-	-	CCCCGC\CTGGGG\GCGGGG	963\410\375	33.5	28.3	15	15.6	15	18.6	21.1	26.2	39.1	40.9	37.1	21	23.7	22.7	34.4	34.2	17	19.7	20.1	23.1	21.6	18	17.7	25.7	21.5	19.3	17.9	19.7	23.2	24.5	24.4	19.3	18.5	0.8085	0.0444	1.2328	0.0727
jgi.p|Aspni_NRRL3_1|10007	\	Carbohydrate transport and metabolism	GO:0005215|transporter activity	GO:0006810|transport	GO:0006810|transport	\	no	-	-	-	CCCCGC\CCCCAG\GCGGGG	788\753\200	54.8	48.6	48.7	48.9	45.6	98.7	106.7	103.9	23.6	36.5	124.3	52.8	46.5	47.5	117.3	103.4	63.3	62.3	58.3	54.6	59.1	58.1	91.1	78.7	71.1	85.3	102.4	51.7	46.3	45.1	34.9	40.9	40.5	1.5648	0.1014	1.0831	0.8279
jgi.p|Aspni_NRRL3_1|10008	\	-	\	\	\	\	no	-	-	-	GTGGGG	161	1.8	1.5	0.5	0.3	0	5.7	8.7	4.2	1	1.6	2.4	1.4	0.8	0.8	1.5	1.7	0.9	0	1	1.1	0	1.2	5.4	3.4	0.3	0	0.8	1.3	0.3	0.5	1.4	2.3	1.5	0.4898	0.2115	2.0718	0.4201
jgi.p|Aspni_NRRL3_1|10009	\	General function prediction only	\	\	\	\	no	-	-	-	GCGGGG\CCCCAC	584\280	20.4	19.3	12.5	13.6	13.7	29.4	28.4	26	28.7	29.9	38.9	15.5	16.2	13.7	24.2	23.4	18.3	14.9	15.4	15.9	18.1	17.3	25.8	26.2	6.1	6.8	6.9	17	15.3	14	21	25.8	19.6	1.0803	0.5711	1.1689	0.2727
jgi.p|Aspni_NRRL3_1|1001	ESCRT III complex component	Intracellular trafficking, secretion, and vesicular transport	\	GO:0015031|protein transport	GO:0015031|protein transport	\	no	-	-	-	CCCCAG\CCCCAC	24\7	176.8	188	105.3	97.6	98.1	203.4	147.4	119.4	140.6	147.1	155.8	95.4	103.1	95.8	118.5	117.3	135.6	140.1	138	97.6	94.5	90.2	173.1	107.9	132.7	131.6	126.4	105.8	99.1	103	115.7	113.7	113.7	1.0028	1	0.8478	0.2744
jgi.p|Aspni_NRRL3_1|10010	\	Posttranslational modification, protein turnover, chaperones |Translation, ribosomal structure and biogenesis	GO:0003735|structural constituent of ribosome	GO:0006412|translation	GO:0006412|translation	\	no	-	-	-	CCCCGG\GTGGGG	201\142	8429.2	8003.5	3121.3	3048.4	3381.7	10091.6	7597.9	5836.2	7284.1	6986.1	5344.5	3718.7	3603.6	3337.6	4955.2	4504.6	2601.7	2328.3	2914.1	3504.2	3774.7	3308	7338.5	5269.6	2533.5	2209.8	1988.4	4069	3501	3530.6	4635.3	3876.1	4140	0.4217	0	0.9988	1
jgi.p|Aspni_NRRL3_1|10011	\	-	\	\	\	GH_128	no	-	-	-	GTGGGG\CCCCGG\CCCCAG	948\644\206	246.5	285.7	562.4	567.1	591.1	1100	824.3	827.4	130	120.4	88.8	751.5	734.3	751.2	1066.6	971.8	135.2	183.6	218.6	753.4	774.8	744.3	1188.2	1118.8	56.8	60.3	26.6	731.5	854.5	832.8	1210.5	874.9	833.3	0.887	0.5218	1.1901	0.3419
jgi.p|Aspni_NRRL3_1|10012	\	General function prediction only	\	\	\	\	no	-	-	-	-	-	3.9	5.1	8.8	6.4	6.1	12.1	10.7	10.1	5.8	5.6	4.3	7.4	6.8	8.3	10	10.4	2.9	4.4	4	13.3	11.2	10.5	9.7	13.2	3.9	2.6	3.4	8.4	9.8	11.7	14.4	11	10	1.1216	0.5291	1.4702	0.0111
jgi.p|Aspni_NRRL3_1|10013	\	Signal transduction mechanisms	GO:0004112|cyclic-nucleotide phosphodiesterase activity;GO:0004115|"3',5'-cyclic-AMP phosphodiesterase activity";GO:0004117|calmodulin-dependent cyclic-nucleotide phosphodiesterase activity;GO:0004118|cGMP-stimulated cyclic-nucleotide phosphodiesterase activity;GO:0004119|cGMP-inhibited cyclic-nucleotide phosphodiesterase activity;GO:0004120|photoreceptor cyclic-nucleotide phosphodiesterase activ…	\	\	\	no	-	-	-	-	-	32.6	29.2	16.4	13.7	14	28.8	24.7	22.6	32.4	28.9	26.9	17.7	18.4	19.4	25	26.4	17.2	14.2	15.1	21.4	19.3	23	20.5	22.1	11.6	9.7	9.3	15.8	20.1	19.7	28.8	22.6	25	0.6671	0.0001	1.308	0.0206
jgi.p|Aspni_NRRL3_1|10014	\	General function prediction only	\	GO:0009228|thiamin biosynthetic process	GO:0009228|thiamin biosynthetic process	\	no	-	-	-	CCCCGC\CCCCGC\CCCCGG\CCCCAC	619\505\306\59	387.4	421.6	835.4	927.3	896.1	421.3	480.8	717.7	1132.2	1085.2	1120.3	1613.1	1260.5	1385.6	1150.3	1036	511.9	582.4	612.2	728.2	802.8	836.9	745	1203.7	1592.4	1817	1479.2	933.4	927.4	845.5	996.7	1433.4	1319.9	1.8546	0	0.8034	0.143
jgi.p|Aspni_NRRL3_1|10015	\	Posttranslational modification, protein turnover, chaperones	GO:0004842|ubiquitin-protein ligase activity;GO:0008270|zinc ion binding	GO:0006512|ubiquitin cycle;GO:0051438|regulation of ubiquitin-protein ligase activity;GO:0051440|regulation of ubiquitin-protein ligase activity during meiotic cell cycle;GO:0051443|positive regulation of ubiquitin-protein ligase activity;GO:0051444|negative regulation of ubiquitin-protein ligase activity	GO:0006512|ubiquitin cycle;GO:0051438|regulation of ubiquitin-protein ligase activity;GO:0051440|regulation of ubiquitin-protein ligase activity during meiotic cell cycle;GO:0051443|positive regulation of ubiquitin-protein ligase activity;GO:0051444|negative regulation of ubiquitin-protein ligase activity	\	no	-	-	-	GCGGGG\CCCCGG\CCCCAC\CCCCAG\CCCCAC	600\541\314\214\93	8.6	7.8	13.1	12.9	11.4	6.6	10.9	14.6	15.3	16.2	18.7	14	14.6	13.6	18.3	18.6	6.4	6.5	6.9	9.4	9	10.4	9.7	12.5	9.3	9.2	8.4	10.4	10.5	9.5	15.5	15.7	14.2	1.0605	0.7233	0.6995	0.0065
jgi.p|Aspni_NRRL3_1|10016	\	Energy production and conversion	GO:0008121|ubiquinol-cytochrome-c reductase activity	GO:0006122|"mitochondrial electron transport, ubiquinol to cytochrome c"	GO:0006122|"mitochondrial electron transport, ubiquinol to cytochrome c"	\	no	-	-	-	GTGGGG\CCCCAG\CCCCGC	411\203\43	1376.1	1388.3	416.5	382.9	440.9	669.4	605.3	462.2	1177.1	1124.6	823.9	460.8	497.5	495.2	517.7	483.2	543.5	546	640.1	627.8	670.9	569.2	554.1	589.6	379.1	320.4	227.9	494.9	396.6	438.1	531.8	407	471.3	0.5525	0	1.358	0.0181
jgi.p|Aspni_NRRL3_1|10017	\	Function unknown	\	\	\	\	no	-	-	-	GCGGGG\CTGGGG\CCCCAC	391\231\23	56.4	61.6	35.5	28.2	28.5	91.8	71.9	55.6	56.4	48.9	45.8	37.3	31.2	33.6	37.8	35.6	26.8	26.2	23.6	28.9	32.6	27.2	53.7	42.3	16.9	16.7	13.2	31.3	31.4	29	29.2	23.7	27.8	0.5765	0	0.8715	0.4107
jgi.p|Aspni_NRRL3_1|10018	\	Coenzyme transport and metabolism	GO:0016491|oxidoreductase activity;GO:0004729|protoporphyrinogen oxidase activity	GO:0006118|electron transport;GO:0006779|porphyrin biosynthetic process	GO:0006118|electron transport;GO:0006779|porphyrin biosynthetic process	\	no	-	-	-	-	-	42.3	39.3	18.3	17	20.4	23	22.5	22.1	40.6	39.7	35.7	25.1	22.2	21.4	25.7	23.7	29.4	30.2	28.5	18.9	23.9	17.2	23.4	23.7	20.5	17.9	17.2	22.4	21.4	21.2	22	18.1	17.7	0.9538	0.6162	0.9789	0.8736
jgi.p|Aspni_NRRL3_1|10019	\	RNA processing and modification	\	\	\	\	no	-	-	-	CCCCGC\CCCCGC	714\656	64	68.5	42.2	33.2	32.6	59.9	61.3	52.7	50.4	51.7	47.3	39.3	46.5	46.4	52.3	56.5	42.1	40.4	36.5	34.9	38.2	35.5	47	46	23.2	20.1	19.3	39.6	44.3	40.8	52.2	50.1	47.9	0.7969	0.0028	0.9123	0.3486
jgi.p|Aspni_NRRL3_1|1002	protein kinase	Cell cycle control, cell division, chromosome partitioning	GO:0004672|protein kinase activity;GO:0005524|ATP binding;GO:0004674|protein serine/threonine kinase activity;GO:0004713|protein-tyrosine kinase activity;GO:0008443|phosphofructokinase activity;GO:0008607|phosphorylase kinase regulator activity;GO:0008819|cobinamide kinase activity;GO:0016307|phosphatidylinositol phosphate kinase activity;GO:0016538|cyclin-dependent protein kinase regulator activ…	GO:0006468|protein amino acid phosphorylation	GO:0006468|protein amino acid phosphorylation	\	no	-	-	-	-	-	1	1.5	15.5	14.2	12.7	23.2	15.9	15.6	1.7	1.3	1.9	12.8	11.9	10.9	15.2	13.1	1.3	0.6	1.1	23	28	25.9	30.6	23.5	2.2	1.8	1.7	15.8	13.7	15.1	26.5	26.1	22.5	1.1122	0.7092	1.6428	0.0003
jgi.p|Aspni_NRRL3_1|10020	\	Lipid transport and metabolism |Secondary metabolites biosynthesis, transport and catabolism	GO:0004497|monooxygenase activity;GO:0005506|iron ion binding;GO:0020037|heme binding;GO:0016712|"oxidoreductase activity, acting on paired donors, with incorporation or reduction of molecular oxygen, reduced flavin or flavoprotein as one donor, and incorporation of one atom of oxygen";GO:0050381|unspecific monooxygenase activity	GO:0006118|electron transport	GO:0006118|electron transport	\	no	-	-	-	GCGGGG\GCGGGG	262\204	27.2	25.5	79.3	85.5	83	54.2	59.2	66	16.5	14.3	25.7	76.1	72	67.6	70.1	71.5	38.7	43.3	45.2	92.2	91.8	98.4	83.3	73.9	71.3	75.4	79.3	66.7	62.9	62.4	63.9	69.6	65.3	2.1172	0	1.0288	0.8701
jgi.p|Aspni_NRRL3_1|10021	\	-	GO:0004553|"hydrolase activity, hydrolyzing O-glycosyl compounds";GO:0042972|licheninase activity	GO:0005975|carbohydrate metabolic process	GO:0005975|carbohydrate metabolic process	GH_16	no	-	-	-	GCGGGG	530	31.2	34.2	40.3	30	33.2	35	38.5	49.3	26.4	31.9	41.1	44.6	50.1	49.8	57.2	57.4	34	33.7	29.7	25.7	25.3	26	32.8	44.1	29.6	42.7	55.9	38.3	39.6	42.1	36.6	44.1	39.4	1.3178	0.0943	0.6755	0.0159
jgi.p|Aspni_NRRL3_1|10022	\	Signal transduction mechanisms	GO:0001584|rhodopsin-like receptor activity;GO:0016849|phosphorus-oxygen lyase activity;GO:0005515|protein binding;GO:0003824|catalytic activity;GO:0004016|adenylate cyclase activity;GO:0008294|calcium- and calmodulin-responsive adenylate cyclase activity	GO:0007165|signal transduction;GO:0007186|G-protein coupled receptor protein signaling pathway;GO:0007242|intracellular signaling cascade;GO:0009190|cyclic nucleotide biosynthetic process	GO:0007165|signal transduction;GO:0007186|G-protein coupled receptor protein signaling pathway;GO:0007242|intracellular signaling cascade;GO:0009190|cyclic nucleotide biosynthetic process	\	no	-	-	-	CCCCAC\CCCCAC	515\230	9.9	8.3	14.9	14.3	13.4	8.5	11.4	17.2	14.2	15.9	15.2	18.3	19.5	18.8	22.1	21.1	5.9	6.9	9.6	15.3	14.2	15.1	16.4	20.7	14.9	15.8	15.6	17.3	16.9	16.9	18.2	19.2	18.6	1.0769	0.6492	0.9474	0.7663
jgi.p|Aspni_NRRL3_1|10023	\	RNA processing and modification	GO:0004185|serine carboxypeptidase activity	GO:0006508|proteolysis	GO:0006508|proteolysis	\	no	-	-	-	GTGGGG\CTGGGG\CCCCGC\CTGGGG	839\729\224\168	33.8	39.1	30.4	30.1	26.1	33.3	41.8	49.7	45	49.8	45.7	37.7	40.5	43.4	50.7	52.8	23.9	21.7	25.6	32.2	32.2	33.7	33.8	45.6	38.8	34.5	30.4	36.4	39.5	40.5	43	47.2	42.5	0.8633	0.1478	1.0259	0.857
jgi.p|Aspni_NRRL3_1|10024	\	-	GO:0003700|transcription factor activity;GO:0008270|zinc ion binding	GO:0006355|"regulation of transcription, DNA-dependent"	GO:0006355|"regulation of transcription, DNA-dependent"	\	no	-	-	-	-	-	17.1	15.9	13.5	14.8	14.3	17.8	13	14	9	13.4	13.6	9.3	9.7	10.7	13.6	10.9	19.7	22.2	15.1	15	15.7	13.5	10.7	10.7	31.6	27.4	29	12.9	13.9	10	6.6	5.7	4.4	1.5364	0.0036	0.9388	0.7942
jgi.p|Aspni_NRRL3_1|10025	\	-	\	\	\	\	no	-	-	-	GTGGGG\CTGGGG	378\284	0.6	0.9	0.4	0.3	0.4	0.9	0.6	1.3	0.8	0.7	0.3	0.5	0.3	0.1	0.4	0.5	0	0.1	0.3	0.4	0.5	0.1	0.6	0.2	0	0.1	0.2	0.1	0	0.4	0.8	0.3	0.6	0.2697	0.0282	0.8774	0.8884
jgi.p|Aspni_NRRL3_1|10026	\	-	\	\	\	\	no	-	-	-	-	-	2.2	1.5	0.7	0.8	1	1.4	1	1.1	0.7	1.1	1.2	0.7	0.4	0.3	0.6	0.3	1.6	0.7	0.5	0.8	0.9	1	1.1	1.6	0.3	0.4	0.4	0.4	0.4	0.9	0.5	0.7	0.5	0.7052	0.3319	0.9849	0.985
jgi.p|Aspni_NRRL3_1|10027	\	Nucleotide transport and metabolism |Secondary metabolites biosynthesis, transport and catabolism	GO:0016787|hydrolase activity;GO:0016810|"hydrolase activity, acting on carbon-nitrogen (but not peptide) bonds";GO:0008892|guanine deaminase activity	\	\	\	no	-	-	-	CCCCAG\CCCCAC\CCCCGC	963\88\52	125.5	131	479.7	460.1	437.7	687.1	640	716.1	280.3	270.9	430.7	209	195	183.9	399.1	402.2	54.9	48.8	40.4	39.7	47.1	41.5	54.3	46.4	69.2	81.2	223.5	33.5	29.6	29.7	35.2	50.2	58.8	0.5015	0.0035	0.0861	0
jgi.p|Aspni_NRRL3_1|10028	\	-	\	\	\	\	no	-	-	-	GCGGGG	475	580.9	443.7	63.2	51.9	63.9	46.4	32.5	29.1	184.8	227.5	817.3	35.4	28.5	25.5	27.2	22	534	338.2	229	99.6	91.1	102.8	48.2	28.5	484.4	464.6	1187.4	15.3	17.2	25.8	19.7	26.2	21.4	0.9728	0.965	1.4733	0.3158
jgi.p|Aspni_NRRL3_1|10029	\	Amino acid transport and metabolism	GO:0016616|"oxidoreductase activity, acting on the CH-OH group of donors, NAD or NADP as acceptor";GO:0051287|NAD binding;GO:0048037|cofactor binding;GO:0003824|catalytic activity;GO:0005488|binding;GO:0004617|phosphoglycerate dehydrogenase activity	GO:0008152|metabolic process	GO:0008152|metabolic process	\	no	-	-	-	GCGGGG\GTGGGG\GTGGGG\GCGGGG\GCGGGG	683\578\536\148\126	66.5	57.3	14.5	17.1	18.1	30.9	28.2	27.9	99.8	108.2	115.6	22.1	21	21.2	32	25.4	39.1	27.7	24.7	16.5	20.5	21.1	40.5	29.6	32.5	33.6	36.3	18.3	19.5	20.1	18	27.3	21.1	0.6572	0.0065	1.0627	0.7936
jgi.p|Aspni_NRRL3_1|1003	hypothetical protein	General function prediction only	GO:0008766|"UDP-N-acetylmuramoylalanyl-D-glutamyl-2,6-diaminopimelate-D-alanyl-D-alanine ligase activity";GO:0018169|ribosomal S6-glutamic acid ligase activity;GO:0043773|coenzyme F420-0 gamma-glutamyl ligase activity;GO:0043774|coenzyme F420-2 alpha-glutamyl ligase activity	\	\	\	no	-	-	-	CCCCGC	192	2.7	3.6	198.3	185.5	159.1	143.9	153.8	168.2	1	1.5	2.2	197.2	199.8	213.7	189.9	209.4	3.8	4.2	4	203.1	203.2	226.8	199.3	226.8	9.3	10.5	5.6	189.7	179	169.7	371.4	383.7	371	1.6887	0.0004	1.057	0.7163
jgi.p|Aspni_NRRL3_1|10030	\	-	\	\	\	\	no	-	-	-	-	-	0.2	0.1	2.3	1.7	1.8	8.6	7.6	6.8	0.1	0.3	0	0.6	1	1	8.3	5.6	0.6	0.8	0.2	5.4	6.5	6.5	12.1	7.8	3	1.8	3.7	1.7	2.6	2.2	3.6	5.7	3.4	3.0502	0.089	2.8738	0.0042
jgi.p|Aspni_NRRL3_1|10031	\	General function prediction only	GO:0004430|1-phosphatidylinositol 4-kinase activity	\	\	\	no	-	-	-	-	-	0	0	0.1	0	0	0	0	0	0	0.1	0	0	0	0.1	0	0	0	0	0	0	0.1	0	0	0	0	0	0	0	0.1	0	0	0	0	1	1	0.9157	NA
jgi.p|Aspni_NRRL3_1|10032	\	Signal transduction mechanisms	GO:0004672|protein kinase activity;GO:0005524|ATP binding;GO:0004674|protein serine/threonine kinase activity;GO:0004682|protein kinase CK2 activity	GO:0006468|protein amino acid phosphorylation	GO:0006468|protein amino acid phosphorylation	\	no	-	-	-	-	-	0	0	0	0	0	0	0	0	0	0	0.1	0	0.1	0.1	0	0.1	0	0	0	0	0.1	0	0	0	0	0	0	0.2	0.1	0	0	0	0	1	1	1.0666	NA
jgi.p|Aspni_NRRL3_1|10033	\	-	GO:0016564|transcription repressor activity;GO:0003824|catalytic activity;GO:0005488|binding	GO:0006808|regulation of nitrogen utilization;GO:0008152|metabolic process	GO:0006808|regulation of nitrogen utilization;GO:0008152|metabolic process	\	no	-	-	-	CCCCGG	169	0	0.1	0.4	0	0.2	0.9	0.9	0.5	0.1	0.1	0.1	0.7	0.5	0.2	0.6	0.8	0	0.2	0.1	0.4	0.2	0.9	0.6	0.9	0.1	0	0.1	0.2	0.3	0.3	0.6	0.7	0.5	2.1903	0.4331	2.3621	0.2935
jgi.p|Aspni_NRRL3_1|10034	\	-	GO:0016846|carbon-sulfur lyase activity	GO:0008152|metabolic process	GO:0008152|metabolic process	\	no	-	-	-	-	-	7.5	6.9	15.5	15.4	35.2	22.4	15.5	11.9	16.1	15.2	21.2	97.7	52.1	58.7	13.6	10.9	10.6	12.5	14.7	61.8	83	23	24	15.9	12.9	10.3	13	63.6	28.8	25.1	58.2	41.9	75.4	2.2482	0.0163	2.2377	0.0118
jgi.p|Aspni_NRRL3_1|10035	\	General function prediction only	GO:0005525|GTP binding	GO:0007264|small GTPase mediated signal transduction;GO:0015031|protein transport	GO:0007264|small GTPase mediated signal transduction;GO:0015031|protein transport	\	no	-	-	-	CCCCAG\CCCCAG\CCCCGC	389\271\92	63.2	59.9	125.1	118.5	119.6	93.5	100.6	117	65.1	67.1	60.6	130.7	134.2	128.4	140.2	149.2	52.9	51.1	65.1	128.7	116.6	118.1	125.4	122.1	66	73.7	64.8	114.9	110.2	102.7	126.3	139.3	130.6	1.2059	0.0175	0.9032	0.231
jgi.p|Aspni_NRRL3_1|10036	\	General function prediction only	\	\	\	\	no	-	-	-	GCGGGG\CTGGGG\CTGGGG	757\578\460	10.5	16.7	13.4	14.2	14.8	25.2	28.9	27.1	24.1	19.5	3	23.2	24	26.1	26.4	28.3	0.7	2	3.8	12.1	13.2	10.7	12.1	16.4	0.5	0.5	0.5	14	14.8	15.6	37.6	15.8	14.1	0.2128	0	0.7687	0.5409
jgi.p|Aspni_NRRL3_1|10037	\	Amino acid transport and metabolism	GO:0015171|amino acid transmembrane transporter activity	GO:0006865|amino acid transport;GO:0006810|transport	GO:0006865|amino acid transport;GO:0006810|transport	\	no	-	-	-	CCCCGC	375	8.2	10.6	19.6	15.6	19.1	35.3	33.1	32	8.2	8.4	10.1	31.7	31.3	29.9	37.3	42.6	10.3	11.5	8.5	14.2	15.7	17.2	26.2	31.1	16.3	17.5	22.2	18.6	16.1	14.5	34.6	26.9	28.8	1.4398	0.0051	0.7919	0.0883
jgi.p|Aspni_NRRL3_1|10038	\	-	\	\	\	\	no	-	-	-	GCGGGG	257	9.1	10.9	11	10.3	9.9	27.8	16.5	13.5	9	6	5.8	11.1	15.9	11	8.8	13.8	7.4	10.2	10.3	9.8	12.7	7.9	27.1	11.3	5.9	7.5	4.6	12.3	10.9	13.3	10.4	14.3	10.8	1.2245	0.538	0.8798	0.7603
jgi.p|Aspni_NRRL3_1|10039	\	-	\	\	\	\	no	-	-	-	-	-	11.2	12.8	27.6	29.3	24	73.5	93.4	83.9	6.4	4.4	7	43	46.1	66.8	96.3	169	5.8	8.3	8.1	12.2	14	9.1	31.2	40.1	9.5	10.9	9.3	13.4	10.9	13.4	126.2	140.4	170.6	0.8184	0.3385	0.3952	0
jgi.p|Aspni_NRRL3_1|1004	triose-phosphate-isomerase	Carbohydrate transport and metabolism	GO:0004807|triose-phosphate isomerase activity	GO:0008152|metabolic process	GO:0008152|metabolic process	\	no	glycolysis_tpiA	-	-	CCCCGC\CCCCAG	301\186	1593.2	1506.1	247.1	249.2	270.5	493.6	517.9	463.1	1256.6	1322.7	1705.3	321.8	314	294	599	546.7	898.3	837	722.1	191.6	197.7	186.2	412.3	324.9	422.4	470.1	576.5	207.3	202.2	214.9	189	287.9	244.2	0.7041	0.0105	0.6773	0.0038
jgi.p|Aspni_NRRL3_1|10040	\	Signal transduction mechanisms	GO:0004672|protein kinase activity;GO:0005524|ATP binding;GO:0004713|protein-tyrosine kinase activity;GO:0004674|protein serine/threonine kinase activity	GO:0006468|protein amino acid phosphorylation	GO:0006468|protein amino acid phosphorylation	\	no	-	-	-	CCCCGC\CCCCAG	997\538	3	3.9	22.3	19.1	18.1	19.7	23.6	21.1	2.7	3.8	6.7	18.4	16.7	17.3	22.2	21.4	4.7	4.9	5.4	11	13.6	12.7	16.1	18.7	20	26.6	27.7	9.8	9.1	9.7	15.7	15.6	17.7	1.9235	0.0001	0.5717	0.0003
jgi.p|Aspni_NRRL3_1|10041	\	Carbohydrate transport and metabolism |Posttranslational modification, protein turnover, chaperones	GO:0003824|catalytic activity;GO:0008496|"mannan endo-1,6-alpha-mannosidase activity"	\	\	GH_76	no	-	-	-	CCCCGG\GTGGGG\CCGGGG	745\726\361	5.6	5.1	11.1	12.9	9.4	4	3.7	4.3	2.6	2.1	3.1	8.4	6.9	7	2.1	2.3	40.9	39.7	31.1	9.5	10.1	7.7	6.3	8.9	18.5	19.6	11.4	13.8	10.2	8.3	3.4	3	2.8	9.1248	0	0.7336	0.0873
jgi.p|Aspni_NRRL3_1|10042	\	-	\	\	\	\	no	-	-	-	CCGGGG\CCCCGC	784\608	6.2	8.9	16.7	15.8	18.1	59.1	46	50.8	0.9	1.8	4.6	13.8	15	12.6	36.5	28.3	22.4	20.7	27.1	27	25.4	26.5	72.5	59	26.9	26.9	24.8	11.4	12.2	14.2	29.3	33.5	32.4	4.0848	0	1.4107	0.059
jgi.p|Aspni_NRRL3_1|10043	\	-	\	\	\	\	no	-	-	-	-	-	5.4	5.6	39	43.5	41.5	187.3	301.6	265.8	0.9	1.2	6.2	33.4	23	16.7	141.1	100.6	662.8	655.7	475.4	20	24.8	24.6	99.5	83.8	123.3	202.5	530.8	12.1	12.1	15	27.2	39	35.2	123.722	0	0.5138	0.1245
jgi.p|Aspni_NRRL3_1|10044	\	General function prediction only	GO:0003700|transcription factor activity;GO:0008270|zinc ion binding	GO:0006355|"regulation of transcription, DNA-dependent"	GO:0006355|"regulation of transcription, DNA-dependent"	\	no	-	-	-	GCGGGG\CCCCAG\GCGGGG\CCCCGC\CCCCAC	307\267\257\45\14	88.6	62.9	97.2	100.9	99.4	63.7	62.5	83.8	37.3	47.5	107.7	85	74	70	84.2	73.3	113	115.7	113.1	122.1	120.6	127.5	139.3	145.9	241.6	245.6	199.3	60.3	65.5	68.5	56.6	81.1	74	1.9799	0.0005	1.1222	0.6524
jgi.p|Aspni_NRRL3_1|10045	\	Signal transduction mechanisms	\	\	\	\	no	-	-	-	CCCCAC	269	8.2	5.9	36.6	33.4	27.6	21.8	17.7	24.3	0.4	0.3	0.4	21.6	18.1	14	18.5	19.5	96.6	76.3	65.9	55.6	59	57.4	34.2	37.5	90.2	93.1	42.7	34.3	29.6	30	27.9	25.1	24.7	14.7098	0	1.5933	0.0077
jgi.p|Aspni_NRRL3_1|10046	\	-	\	\	\	\	no	-	-	-	CCGGGG\GCGGGG	532\509	129.1	108.2	122.1	135.8	133	117.3	107.5	124.9	76.2	75	64.2	97.9	91.2	98.9	118.4	113.3	151.3	158.5	182.1	215.2	199.1	212.6	149.4	184.7	226.3	180.2	113.6	131.2	137.5	124.9	157.7	129.1	120.4	1.8202	0	1.4447	0.0013
jgi.p|Aspni_NRRL3_1|10047	\	Carbohydrate transport and metabolism	GO:0004553|"hydrolase activity, hydrolyzing O-glycosyl compounds"	GO:0005975|carbohydrate metabolic process	GO:0005975|carbohydrate metabolic process	GH_18	no	-	-	-	CCCCGC\CCCCGG\CCCCGG	937\914\405	0.4	0.4	0.4	0.4	0.8	1.2	0.5	0.3	0	0.2	0.1	0.2	0	0.2	0.1	0.3	0.9	1.1	0	0.9	1	1.8	1	1.1	0.1	0.8	0.6	0.1	0.3	0.4	0.3	0.2	0.2	2.2487	0.2535	2.1446	0.3423
jgi.p|Aspni_NRRL3_1|10048	\	Secondary metabolites biosynthesis, transport and catabolism	GO:0004497|monooxygenase activity;GO:0005506|iron ion binding;GO:0020037|heme binding;GO:0031072|heat shock protein binding	GO:0006118|electron transport	GO:0006118|electron transport	\	no	-	-	-	-	-	0.1	0	0	0	0	0	0	0	0	0	0	0	0	0	0	0	0	0	0	0	0	0	0	0	0	0	0	0	0	0	0	0	0	0.9669	NA	1	NA
jgi.p|Aspni_NRRL3_1|10049	\	-	\	\	\	\	no	-	-	-	CCCCGC	175	0	0	0	0	0	0	0.2	0	0	0	0	0	0	0	0	0	0	0	0.4	0	0	0	0	0	0.6	0.3	0.4	0	0	0	0	0.1	0.1	1.3643	0.7707	1	NA
jgi.p|Aspni_NRRL3_1|1005	mitochondrial distribution and morphology protein 10	-	\	\	\	\	no	-	-	-	-	-	7.4	7	6.3	7.5	7.1	9.8	11.2	11.3	8.9	8.3	5.7	9	9.9	8.4	10.7	10.6	5.6	7.2	6.6	10	9	10.5	12.1	12.7	9.3	7.8	6.9	12	11.2	11.8	9.8	9.6	8.5	1.1813	0.1957	1.2804	0.0804
jgi.p|Aspni_NRRL3_1|10050	\	General function prediction only	GO:0016491|oxidoreductase activity;GO:0000252|C-3 sterol dehydrogenase (C-4 sterol decarboxylase) activity;GO:0000253|3-keto sterol reductase activity;GO:0004033|aldo-keto reductase activity;GO:0004448|isocitrate dehydrogenase activity;GO:0004495|mevaldate reductase activity;GO:0008875|gluconate dehydrogenase activity;GO:0016229|steroid dehydrogenase activity;GO:0018451|epoxide dehydrogenase acti…	\	\	\	no	L-arabinose (Pentose catabolic)_gaaD/LarA | D-xylose (Pentose catabolic)_gaaD/LarA | D-galacturonic acid_gaaD/LarA	-	-	CCGGGG\CCCCGC\GCGGGG\CCCCAC\GCGGGG\CCCCAC	902\776\535\270\242\143	1502.6	1188.2	77.4	69.4	88.5	146.7	163.9	208	738.8	745	1346.5	1107	1032.1	1228.1	618.7	558.4	1398.9	1510.9	1773.7	63.9	59.1	45	171.7	186.5	4739	4246.5	3906.2	413.5	504.9	687.6	639.3	524.4	446.3	1.5297	0.0115	0.6431	0.009
jgi.p|Aspni_NRRL3_1|10051	\	-	GO:0004289|subtilase activity;GO:0008236|serine-type peptidase activity;GO:0019131|tripeptidyl-peptidase I activity	GO:0006508|proteolysis	GO:0006508|proteolysis	\	no	-	-	-	-	-	0.3	0.6	3.6	2.5	2.2	1.2	2.4	3.8	2.9	2.7	2.2	4.1	3.7	5.2	3.9	3.4	0.5	0.6	0.7	3.5	3.6	5.1	2.8	4.2	1.8	1.8	1.6	3.6	3	2.7	4.8	4.8	5	1.804	0.0696	1.3339	0.2603
jgi.p|Aspni_NRRL3_1|10052	\	General function prediction only	GO:0005351|sugar:hydrogen symporter activity;GO:0005215|transporter activity;GO:0008733|L-arabinose isomerase activity	GO:0008643|carbohydrate transport;GO:0006810|transport	GO:0008643|carbohydrate transport;GO:0006810|transport	\	no	-	glucose, pentose	-	CCCCGC\CCCCGG\CCCCGG\CCCCGC\CCCCGG\CCCCAG	946\843\491\196\105\39	197.3	173.5	22.9	19	20.9	16.7	21.9	28.1	1275.8	1083.9	865	21.8	22.9	23.1	15.4	19.7	121.3	127.2	177.5	29.5	25.2	24.6	18.2	32.6	64.2	45.4	63.8	19.7	17.8	16.6	33.6	22.8	20.8	1.0095	0.9781	1.1393	0.5214
jgi.p|Aspni_NRRL3_1|10053	\	Signal transduction mechanisms	\	\	\	\	no	-	-	-	CCCCAG	232	16.1	15.6	40.4	39	37.4	30.2	35.2	46.9	25.3	22.7	23.9	37.5	41.4	46.8	52.1	68.2	17	16.4	20.1	44.3	43.5	45.1	29.9	47.4	18.9	17.9	15.6	32.4	34.4	34.4	60.2	66.5	73.4	1.4849	0.0018	1.0288	0.8746
jgi.p|Aspni_NRRL3_1|10054	\	Nucleotide transport and metabolism |Secondary metabolites biosynthesis, transport and catabolism	GO:0016787|hydrolase activity;GO:0008892|guanine deaminase activity	\	\	\	no	-	-	-	CCCCGC	106	13.3	14.6	21.8	22.6	28.6	41.2	37.2	35.4	10.1	9.8	10.7	25.1	21.7	21.9	35.6	31.5	22.7	19.3	17	20.7	20	24.5	48.6	39.9	12.2	9.3	8.9	24.8	21.2	19	27.9	34.8	28.8	1.8799	0	0.8105	0.1524
jgi.p|Aspni_NRRL3_1|10055	\	General function prediction only	GO:0003700|transcription factor activity;GO:0008270|zinc ion binding;GO:0003677|DNA binding;GO:0000810|diacylglycerol pyrophosphate phosphatase activity;GO:0004787|thiamin-pyrophosphatase activity;GO:0008413|"8-oxo-7,8-dihydroguanine triphosphatase activity";GO:0008758|"UDP-2,3-diacylglucosamine hydrolase activity";GO:0008796|bis(5'-nucleosyl)-tetraphosphatase activity;GO:0008828|dATP pyrophospho…	GO:0006355|"regulation of transcription, DNA-dependent";GO:0006350|transcription	GO:0006355|"regulation of transcription, DNA-dependent";GO:0006350|transcription	\	no	-	-	-	CCCCAG\CCCCGG\CCCCAC\CCCCGG	250\182\83\63	15.9	14	17.2	16.2	13.5	18.8	21.4	21.1	15.2	17.5	15.6	17.4	16.2	17.2	23.5	24.6	17.1	16	17.1	19	22.2	19	22.6	26.8	25.7	23.9	18.3	17	18.8	18.9	24.7	23.8	19.9	1.4769	0	1.1589	0.1363
jgi.p|Aspni_NRRL3_1|10056	\	Signal transduction mechanisms	GO:0004190|aspartic-type endopeptidase activity	GO:0006508|proteolysis	GO:0006508|proteolysis	\	no	-	-	-	CCGGGG\CCCCAG\GCGGGG	563\393\101	20.4	22.7	7.9	7.2	6.8	29	27.5	24.3	16.1	19.7	17.4	10.8	10	11.2	25.2	26	22.2	24.3	24.4	9.9	9.7	9.4	17.9	22.6	23.5	19.6	17.9	10	11.2	10.6	13.1	13.4	11.4	1.4541	0	1.19	0.1251
jgi.p|Aspni_NRRL3_1|10057	\	Signal transduction mechanisms	GO:0004871|signal transducer activity;GO:0000155|two-component sensor activity;GO:0000156|two-component response regulator activity;GO:0005524|ATP binding;GO:0016772|"transferase activity, transferring phosphorus-containing groups";GO:0004673|protein histidine kinase activity	GO:0007165|signal transduction;GO:0000160|two-component signal transduction system (phosphorelay);GO:0006355|"regulation of transcription, DNA-dependent";GO:0016310|phosphorylation;GO:0018106|peptidyl-histidine phosphorylation	GO:0007165|signal transduction;GO:0000160|two-component signal transduction system (phosphorelay);GO:0006355|"regulation of transcription, DNA-dependent";GO:0016310|phosphorylation;GO:0018106|peptidyl-histidine phosphorylation	\	no	-	-	-	GTGGGG\CCCCGG\CCCCGC	896\624\423	18.4	30.4	43.5	27.6	23.7	50.5	45.5	48	35.3	34.8	48.3	50.5	63.9	82.7	69.9	110.2	7.8	8.1	8.2	13.6	15.1	20.7	36.5	52.7	28.9	29.9	38.3	25.4	31.6	35.3	100.7	169.6	166	0.439	0.0001	0.4815	0.0003
jgi.p|Aspni_NRRL3_1|10058	\	Intracellular trafficking, secretion, and vesicular transport	GO:0050291|sphingosine N-acyltransferase activity	\	\	\	no	-	-	-	-	-	31.3	34.4	39.3	32.2	33.1	40	54.3	55.1	50	53.7	36.2	51.5	58.1	61.8	67	81.8	14.6	14.2	20	45.7	43.3	42.8	40.8	59.7	29	26.2	21.6	47.7	50.9	52.7	92.2	85.6	94.9	0.6532	0.0007	1.1387	0.3853
jgi.p|Aspni_NRRL3_1|10059	\	-	\	\	\	\	no	-	-	-	CCCCAG\CCGGGG\CTGGGG\CCCCAG\CCCCAG	699\284\251\127\64	8.6	8.8	21.4	15.4	15.2	10.5	12.5	15.9	11.3	11.9	14.4	17.9	15.1	14.4	20.9	21.5	14.4	11.4	12.3	14	13.7	14.1	11.2	16.6	13.2	15.5	15.1	13.7	13.4	13.6	13.5	14.5	13.6	1.936	0	0.7305	0.0155
jgi.p|Aspni_NRRL3_1|1006	ribosome assembly factor mrt4	RNA processing and modification	\	GO:0042254|ribosome biogenesis and assembly	GO:0042254|ribosome biogenesis and assembly	\	no	-	-	-	-	-	22.9	35.2	28.6	25.9	31.1	80.6	82.9	61.5	27.2	23.9	4.8	43.5	48.5	53	49.2	65.7	1.6	7	8.7	28.7	29.8	25.8	34.2	37.9	1.2	0.9	1	32.8	33.1	35.3	84.4	41.6	37.3	0.2671	0	0.891	0.7952
jgi.p|Aspni_NRRL3_1|10060	\	-	\	\	\	\	no	-	-	-	-	-	0	0	0	0	0	0	0	0	0	0	0	0	0	0	0	0	0	0	0	0	0.1	0	0	0	0	0	0	0	0	0	0	0	0	1	NA	1.0638	NA
jgi.p|Aspni_NRRL3_1|10061	\	-	\	\	\	\	no	-	-	-	CCCCAC	383	0.6	0.5	3.6	1.9	1.9	14.3	14.9	8.5	0	0.2	0.2	1	2.1	1.7	8.3	8.4	0.8	0.3	0.3	2	2.4	1.4	6.6	3.1	1.5	1.3	2.7	4.6	1.7	2.5	1.5	3.2	1.2	1.1175	0.9121	0.6981	0.5969
jgi.p|Aspni_NRRL3_1|10062	\	Signal transduction mechanisms	GO:0004672|protein kinase activity;GO:0005524|ATP binding;GO:0004674|protein serine/threonine kinase activity	GO:0006468|protein amino acid phosphorylation	GO:0006468|protein amino acid phosphorylation	\	no	-	-	-	-	-	1.7	1.8	2.5	3.1	1.9	11.2	8.3	8	0.7	0.4	0.7	3.7	4.5	3.2	5	4.9	0.9	1.6	1.1	4.2	3.7	3.7	10.7	7.6	2.3	1.3	2.3	5.3	4.5	5.4	4.9	5.7	6.3	0.9052	0.7591	1.3808	0.2437
jgi.p|Aspni_NRRL3_1|10063	\	Intracellular trafficking, secretion, and vesicular transport	GO:0005515|protein binding;GO:0008270|zinc ion binding;GO:0005488|binding	GO:0006886|intracellular protein transport;GO:0016192|vesicle-mediated transport	GO:0006886|intracellular protein transport;GO:0016192|vesicle-mediated transport	\	no	-	-	-	-	-	36.4	32.9	28.8	29.3	28.3	33	33.6	38.6	34	37.2	46.7	35.3	32.6	32.3	38.7	39.1	49.6	46.6	38.2	24.3	25.6	27.1	43.8	39.3	34.7	41.8	44.6	28.1	29.4	30.5	30.7	36.7	33.9	1.7181	0	0.8076	0.0927
jgi.p|Aspni_NRRL3_1|10064	\	General function prediction only |Inorganic ion transport and metabolism	\	\	\	\	no	-	-	-	CCCCGG	111	3	3	3.7	4.7	3.2	3.9	4.8	4.2	3.8	5.2	4.8	4.8	4.3	4.3	6	5.3	3	2.5	2.7	8.2	7.2	6.8	5	7.1	3.4	3	2.7	6.7	4.9	5.8	5	4	3.7	1.2148	0.2254	1.708	0.0002
jgi.p|Aspni_NRRL3_1|10065	\	General function prediction only	GO:0008061|chitin binding;GO:0016810|"hydrolase activity, acting on carbon-nitrogen (but not peptide) bonds";GO:0003824|catalytic activity	GO:0005975|carbohydrate metabolic process	GO:0005975|carbohydrate metabolic process	CBM_18CBM_18CE_4;CBM_18CBM_18CE_4;CBM_18CBM_18CE_4	no	-	-	-	-	-	6.9	6.9	7.8	5.5	7.1	5.8	6.9	10.3	11.5	10.7	10.6	8.4	7.9	7	12.8	12.7	4.8	5.8	5.9	9.7	9.6	9.2	11.2	15	6.8	7	6.7	7.3	7.4	6.3	7.8	11.3	9.4	1.0491	0.802	1.2638	0.1754
jgi.p|Aspni_NRRL3_1|10066	\	General function prediction only	GO:0005488|binding	\	\	\	no	-	-	-	GCGGGG\CCCCAG\GCGGGG	499\161\13	75.8	70	33.6	34.1	34.4	24.9	37.7	41.3	75.9	77.5	103.8	34.6	36.5	31	54.3	46.8	54.1	44.9	35.9	23	23	25.6	27.2	39.3	41.8	58	58.5	26.8	27.1	25.4	19	25.4	22.2	0.8237	0.2627	0.6363	0.0064
jgi.p|Aspni_NRRL3_1|10067	\	General function prediction only	\	\	\	\	no	-	-	-	CCCCGC\CTGGGG\CCCCGC	890\742\404	582.7	555.5	214	206.3	236.6	273.6	229.8	280.8	580.1	535.6	628.6	228.6	230.7	261.3	322.8	356.6	467.3	500	499.9	222.3	237.3	254.4	356.6	326.9	556.8	515.3	568.7	198.6	226.2	227	218.3	380.7	399.3	1.1376	0.4162	0.9824	0.9316
jgi.p|Aspni_NRRL3_1|10068	\	Signal transduction mechanisms	GO:0005515|protein binding;GO:0004016|adenylate cyclase activity;GO:0008294|calcium- and calmodulin-responsive adenylate cyclase activity	\	\	\	no	-	-	-	GTGGGG\CTGGGG	571\449	2.5	2.7	6.7	6.2	5.9	2.2	3.4	5.8	4.1	4.9	4.4	7.8	8.1	7.7	7.7	8.2	2.3	3	4	6.7	6.5	6.8	4.4	7.5	6.2	7.1	4.9	7.4	7.4	7	8.8	8.5	7.7	1.5707	0.0125	0.9646	0.8872
jgi.p|Aspni_NRRL3_1|10069	\	General function prediction only	GO:0005488|binding	\	\	\	no	-	-	-	GCGGGG	161	47.9	46.6	34.3	33.6	31.7	30.4	39.6	45.3	58.4	58	74.7	34.4	36	32.3	48.7	43.8	49.4	46.8	43.1	29.8	28.7	30.5	35.9	43.7	29.8	30.3	35.1	33.8	31.9	30	28.4	33.8	28.9	1.3046	0.0174	0.809	0.0719
jgi.p|Aspni_NRRL3_1|1007	U1 small nuclear ribonucleoprotein	RNA processing and modification	GO:0003676|nucleic acid binding	\	\	\	no	-	-	-	-	-	80.8	92.5	52.6	52.9	53.2	70.8	70.9	64.7	91.3	98.1	83.9	63.4	65.3	64.3	72.9	78	38.8	38.2	40.5	48.4	44.3	46.6	61.3	56.5	44.8	46.4	45.9	52.4	51.4	59.6	66.5	55.6	53.4	0.6	0	0.7931	0.002
jgi.p|Aspni_NRRL3_1|10070	\	-	\	\	\	\	no	-	-	-	CTGGGG	224	1.2	1.8	1.9	1.5	1.4	2.8	3.9	3.1	2.6	2.5	2.5	2.2	1.6	1.8	2.6	2.7	0.7	0.6	1	1.2	0.3	0.6	0.9	1.4	0.4	0.8	0.6	1.3	1.6	1.3	0.8	0.8	1.5	0.6679	0.3212	0.3754	0.0448
jgi.p|Aspni_NRRL3_1|10071	\	RNA processing and modification	GO:0016787|hydrolase activity;GO:0016788|"hydrolase activity, acting on ester bonds";GO:0004518|nuclease activity;GO:0042578|phosphoric ester hydrolase activity;GO:0043765|T/G mismatch-specific endonuclease activity	GO:0006397|mRNA processing	GO:0006397|mRNA processing	\	no	-	-	-	CCCCAG	222	9.3	10.9	5.3	5.2	6.6	10.8	9.1	7.2	8.8	10	7.3	7.5	6.6	7.1	6.7	7.3	5	4.2	4.6	6.1	5	5	9.1	6.3	2.9	3.5	4.1	6.8	7.2	7.8	7.5	7.7	6.9	0.6016	0.0005	0.8487	0.3964
jgi.p|Aspni_NRRL3_1|10072	\	Function unknown	GO:0005488|binding	\	\	\	no	-	-	-	-	-	3	2.7	2.8	2.6	3.3	2.6	3.7	3.5	5.1	5.5	6	3.8	4.2	3.9	4.1	4.5	1.4	1.3	1.7	3.6	2.3	3.5	3	4.2	1.6	1.3	2.2	2.9	3.4	2.9	4.2	3.6	3.2	0.6917	0.027	0.974	0.9167
jgi.p|Aspni_NRRL3_1|10073	\	-	\	\	\	\	no	-	-	-	-	-	0.5	0.7	0.1	0.5	0.4	0.6	0.2	0.5	11.3	11.4	7.7	0.1	0.2	0.4	0.1	0.1	0.7	0.6	1.5	0.9	0.7	0.2	0.3	0.4	0.2	0.2	0.5	0.1	0.1	0.1	0.2	0	0.2	1.9903	0.0599	1.4514	0.5628
jgi.p|Aspni_NRRL3_1|10074	\	-	GO:0003700|transcription factor activity;GO:0008270|zinc ion binding;GO:0003677|DNA binding	GO:0006355|"regulation of transcription, DNA-dependent";GO:0006350|transcription	GO:0006355|"regulation of transcription, DNA-dependent";GO:0006350|transcription	\	no	-	-	-	-	-	2.3	1.8	3.1	1.5	2.6	4.5	3.9	3.9	3	4.4	6.3	2.4	1.7	1.3	3.3	3.3	1.8	1.6	1.9	2.5	2.1	1.7	3.2	3.8	3.3	3.5	4.8	1.9	2	2	2	1.8	1.9	1.1163	0.6884	0.7833	0.3973
jgi.p|Aspni_NRRL3_1|10075	\	Posttranslational modification, protein turnover, chaperones	GO:0003755|peptidyl-prolyl cis-trans isomerase activity;GO:0004600|cyclophilin;GO:0030051|FK506-sensitive peptidyl-prolyl cis-trans isomerase;GO:0042027|cyclophilin-type peptidyl-prolyl cis-trans isomerase activity	GO:0006457|protein folding	GO:0006457|protein folding	\	no	-	-	-	-	-	31.3	27.9	21	14.2	16.1	32.9	25.5	20.6	27.3	29.1	28.2	13.6	11	13.4	15.3	14.3	23.7	17.9	14.9	19.5	17.7	17.8	32.4	18.8	14.9	14.9	12.3	16.2	15.5	18.1	12.8	13.3	10.7	0.8514	0.3924	0.9674	0.9028
jgi.p|Aspni_NRRL3_1|10076	\	-	\	\	\	\	no	-	-	-	-	-	12.2	12	7.4	5	4.1	11.3	8.8	7.3	18.7	20	18	6.8	6.9	7.9	6.8	6.3	6.4	7.3	5.1	13.8	12.4	11.3	7.7	8.6	6	5.5	5.7	9.9	8.6	9.9	6.5	5.3	6.2	0.6942	0.0112	2.0169	0
jgi.p|Aspni_NRRL3_1|10077	\	Coenzyme transport and metabolism	\	\	\	\	no	-	-	-	GTGGGG	193	7.7	9.4	9.3	6.9	6.7	13.4	14.4	10.4	9.6	8.4	3.8	10.2	9.5	8.8	9.8	8.2	3.2	4.9	8.3	5	3.8	3.1	9.2	7.7	1.3	1.6	1	8	6.8	6.4	7.7	5.6	6	0.8336	0.4636	0.4635	0.0008
jgi.p|Aspni_NRRL3_1|10078	\	Posttranslational modification, protein turnover, chaperones	GO:0008641|small protein activating enzyme activity;GO:0003824|catalytic activity;GO:0003677|DNA binding;GO:0004842|ubiquitin-protein ligase activity	GO:0006464|protein modification process;GO:0006512|ubiquitin cycle;GO:0051438|regulation of ubiquitin-protein ligase activity;GO:0051440|regulation of ubiquitin-protein ligase activity during meiotic cell cycle;GO:0051443|positive regulation of ubiquitin-protein ligase activity;GO:0051444|negative regulation of ubiquitin-protein ligase activity	GO:0006464|protein modification process;GO:0006512|ubiquitin cycle;GO:0051438|regulation of ubiquitin-protein ligase activity;GO:0051440|regulation of ubiquitin-protein ligase activity during meiotic cell cycle;GO:0051443|positive regulation of ubiquitin-protein ligase activity;GO:0051444|negative regulation of ubiquitin-protein ligase activity	\	no	-	-	-	CCCCAC\CCCCAC	802\311	27.5	31.1	29.8	29.6	31.1	26.4	29.9	30.9	35.2	35.5	35.8	35.1	37.4	36.1	30	32.2	15.3	17.3	19.9	24.9	25.8	22.8	27.2	30.7	21.2	20.1	17.3	30.5	29	31.9	36.3	30.3	32.2	0.7872	0.0007	0.7357	0
jgi.p|Aspni_NRRL3_1|10079	\	Lipid transport and metabolism	GO:0016491|oxidoreductase activity;GO:0003824|catalytic activity;GO:0005488|binding;GO:0004316|3-oxoacyl-[acyl-carrier-protein] reductase activity	GO:0008152|metabolic process	GO:0008152|metabolic process	\	no	-	-	-	GCGGGG	383	9.3	7.6	4.1	4.5	4.5	7.3	8.2	7.9	9.5	8.2	10	7.7	8.4	6.7	12.4	9.9	5.3	5.4	5.2	7.3	5.6	7.2	7.2	8.9	7.1	6.2	5.1	6.8	5	7	6.2	7.3	6.4	0.8267	0.2196	1.3765	0.0971
jgi.p|Aspni_NRRL3_1|1008	54S ribosomal protein L51, mitochondrial (mL43)	Translation, ribosomal structure and biogenesis	\	\	\	\	no	-	-	-	-	-	184.5	184.8	56	49.7	66	139.2	107.8	87.8	129.1	130.2	66.2	67.4	75.6	72.2	87.5	82.8	61.3	72.1	78.5	93.9	91.5	76	110.1	92.6	24.6	22	15.4	76	81	82.6	94.7	70.6	69.9	0.507	0	1.3717	0.0722
jgi.p|Aspni_NRRL3_1|10080	\	Transcription	GO:0005515|protein binding	GO:0006511|ubiquitin-dependent protein catabolic process	GO:0006511|ubiquitin-dependent protein catabolic process	\	no	-	-	-	CCCCGC	102	92.2	79.2	44.2	22.5	35.4	85.9	64.3	51	50.3	41.1	45.2	27.2	35.9	37	51.8	47.6	36.5	40.4	52.8	37.8	48.3	42.5	82.8	51.5	31.9	29.2	19.9	45.9	33.7	42.5	51.5	69.4	83.4	0.6649	0.0446	1.1509	0.5993
jgi.p|Aspni_NRRL3_1|10081	\	Translation, ribosomal structure and biogenesis	GO:0000213|tRNA-intron endonuclease activity	\	\	\	no	-	-	-	CCCCGC\CCCCGC	700\283	6.6	7.8	8.8	5.8	6.6	13.2	14.7	11.2	6.9	6.1	4.8	7	7.4	6.6	9.6	8.8	4.5	4.5	3.9	6	6.8	7.3	11	9.7	4.7	4.7	3.8	9.4	8.2	7.5	8.6	6.9	6	0.8028	0.1367	0.8679	0.4388
jgi.p|Aspni_NRRL3_1|10082	\	-	\	\	\	\	no	-	-	-	GCGGGG\GCGGGG	511\94	31.6	35.9	24.8	28.2	30.8	88.6	72.3	49.4	15.7	10.8	13.1	29	23.4	27.7	54.2	50.6	35.5	34.8	33.1	31	40.3	37.4	86.9	54.8	18.7	14.6	13.2	32.3	23.9	36.2	45.9	51.5	52	1.3562	0.1428	1.1853	0.5214
jgi.p|Aspni_NRRL3_1|10083	\	-	\	\	\	\	no	-	-	-	GTGGGG\CCCCAC\CCCCGG	570\404\63	20.1	20.5	29	29.6	21.7	16.9	22.4	24.9	22.5	25	27.5	31.6	31.2	27.5	25.7	24.4	14.6	14.2	11	21.5	20.8	21.8	22.9	32.6	15.2	19.1	16.6	34.7	30.4	31.2	22	25.4	21.1	0.8692	0.321	0.721	0.0119
jgi.p|Aspni_NRRL3_1|10084	\	-	GO:0003887|DNA-directed DNA polymerase activity;GO:0034061|DNA polymerase activity	GO:0006260|DNA replication	GO:0006260|DNA replication	\	no	-	-	-	CCCCGC\CCCCAC	373\132	121	113.1	87.1	92.9	82	161.7	132.8	101.4	72.2	91	76.6	100.6	103.8	94.9	108.1	102.8	177	190.9	210.3	94.8	107.6	113.5	198.5	132.9	132	133.8	135.6	90.7	92.7	117.7	98.9	116.5	114.9	2.1699	0	1.0912	0.6224
jgi.p|Aspni_NRRL3_1|10085	\	Carbohydrate transport and metabolism |Posttranslational modification, protein turnover, chaperones	\	\	\	\	no	-	-	-	-	-	0.9	1.3	1.5	1	1.3	0.9	0.8	0.7	2.5	3	2.1	1.8	2.1	1.5	1.2	1.2	0.5	0.6	2	2	1.5	2.7	2.1	1.7	2.6	2	1.6	1.1	1.2	2.7	1.8	2.4	2.5	1.1947	0.7048	1.4502	0.4463
jgi.p|Aspni_NRRL3_1|10086	\	-	\	\	\	\	no	-	-	-	CCCCAC	597	0.3	0.3	0.3	0.2	0.4	0.5	0.4	0.4	1.3	0.3	0.6	0.5	0.3	0.3	0.4	0.2	0.1	0.2	0	1.6	0.8	1.1	0.8	0.5	0.1	0.2	0.4	0.3	0	0	0.3	0.1	0.2	0.548	0.4657	3.2869	0.0802
jgi.p|Aspni_NRRL3_1|10087	\	Posttranslational modification, protein turnover, chaperones	GO:0005215|transporter activity	GO:0006810|transport	GO:0006810|transport	\	no	-	-	-	CCGGGG\CCGGGG	933\220	22.4	22.9	22.2	17.3	17.4	30.5	31.3	29.2	25.1	28.9	30	22.3	22.5	19.7	25.5	23.9	19.7	19.3	20.5	22.4	22.6	21.6	23	25	40.4	35.2	38.8	28.3	28.4	27.4	22.6	20.3	19.6	1.1587	0.0229	1.0587	0.5102
jgi.p|Aspni_NRRL3_1|10088	\	Carbohydrate transport and metabolism |Energy production and conversion	GO:0016758|"transferase activity, transferring hexosyl groups"	GO:0005975|carbohydrate metabolic process;GO:0030259|lipid glycosylation	GO:0005975|carbohydrate metabolic process;GO:0030259|lipid glycosylation	GT_1	no	-	-	-	CCCCGG\CCCCGG	801\88	9.1	7.9	1.6	1.7	1.4	3.5	3.5	2.9	248.3	304.2	271.4	198.6	203.5	173.8	128.1	101.2	16.9	11.6	10.9	3.4	2.7	2.3	2.7	3.3	446.8	393.5	413.1	282.4	282.2	267	153.7	98.3	113.4	2.0436	0	1.5686	0.0273
jgi.p|Aspni_NRRL3_1|10089	\	Lipid transport and metabolism	GO:0016787|hydrolase activity;GO:0004767|sphingomyelin phosphodiesterase activity	GO:0006685|sphingomyelin catabolic process	GO:0006685|sphingomyelin catabolic process	\	no	-	-	-	-	-	7.7	7.1	36	37.9	40.3	23	26	27.3	54.7	46.8	39.6	12.7	11	11.4	13.4	11.5	17.4	17.7	16	57.2	63.7	49.6	22.7	20.7	3	2.1	5.2	12.7	13	13.3	9.7	7.3	8.1	3.037	0	1.3436	0.0473
jgi.p|Aspni_NRRL3_1|1009	zinc finger protein, RING/FYVE/PHD-type	Signal transduction mechanisms |Cytoskeleton	GO:0005515|protein binding;GO:0008270|zinc ion binding	\	\	\	no	-	-	-	-	-	33.8	32.2	38.6	30.6	35.8	66.1	85.2	67.5	62.4	54.7	44.1	36.9	38.4	36.1	56.5	58.5	18.1	16.9	14.5	29.1	28	25.7	32.7	35.3	21	21.7	17.5	30.3	31.3	34	35.3	26.3	28.2	0.6673	0.0002	0.713	0.0022
jgi.p|Aspni_NRRL3_1|10090	\	General function prediction only	\	\	\	\	no	-	-	-	-	-	7.8	7.4	5.6	6.6	6.2	5.7	4.7	4.6	3.8	4.6	7.5	13	10	10.1	6	4.9	20.6	18.4	15.9	6.9	7.6	7.7	11	14.4	29.7	35.5	42	11.1	10.4	11.6	5.8	7.1	4.9	3.1934	0	1.0901	0.7285
jgi.p|Aspni_NRRL3_1|10091	\	General function prediction only	\	\	\	\	no	-	-	-	-	-	50.6	45	35.2	35	37.4	75.3	54.1	41.3	48.4	52.4	54.3	32.7	32.8	27.9	45.9	42.8	37.5	32	21.2	21.9	25.6	24.3	53.2	36.5	14.4	16.4	15.1	34.9	27.4	30.1	36.4	37.4	32.9	0.8471	0.3757	0.6066	0.0034
jgi.p|Aspni_NRRL3_1|10092	\	General function prediction only	GO:0003824|catalytic activity	GO:0008152|metabolic process	GO:0008152|metabolic process	\	no	-	-	-	-	-	174.3	143.7	54.8	60.5	62.2	110.9	101.9	84	125.8	133.8	155.5	68.9	70.4	63.8	94.4	83.5	137.4	122.3	122.8	65.9	68.1	59.2	98.3	79.9	37.6	40.2	41.1	84	79.4	69.6	70.2	68.6	60.8	1.0623	0.6397	0.9816	0.9129
jgi.p|Aspni_NRRL3_1|10093	\	Carbohydrate transport and metabolism	\	\	\	\	no	-	-	-	CTGGGG	945	0.2	0.2	1	0.5	0.4	1.3	1.7	1	0.3	0.2	0.1	0.9	1.3	1	0.9	0.9	0.1	0.1	0.1	0.6	0.9	0.8	1.3	1.3	0.2	0.1	0	1.3	1.2	1.3	1.5	1.4	1.4	0.7171	0.4988	1.104	0.8101
jgi.p|Aspni_NRRL3_1|10094	\	General function prediction only	\	\	\	\	no	-	-	-	CCCCGG	521	1.3	1.5	1.3	1	1.2	3.1	2.9	2.9	1.2	1.1	0.4	1.7	2	1.3	1.8	1.3	0.8	0.8	0.8	0.8	1.4	1.6	2.1	2	0.5	0.2	0.3	2	2.1	1.2	1.8	1.3	1.4	0.7724	0.4155	1.0877	0.856
jgi.p|Aspni_NRRL3_1|10095	\	Nuclear structure |Intracellular trafficking, secretion, and vesicular transport	\	\	\	\	no	-	-	-	CCGGGG	180	58.1	70.8	36.8	38.9	31.1	84.2	66.9	55.3	45.8	44.1	35.4	42.4	44	39.7	47.7	45.8	35.8	39.6	40.7	37.1	38.3	32.6	52.4	50.4	24.1	22.1	19.4	42.1	43.3	47.5	42.4	34.8	31.5	0.796	0.036	0.9112	0.495
jgi.p|Aspni_NRRL3_1|10096	\	-	GO:0016491|oxidoreductase activity;GO:0043738|F420H2 dehydrogenase activity;GO:0043826|sulfur oxygenase reductase activity;GO:0043883|malolactic enzyme activity	GO:0006118|electron transport;GO:0051341|regulation of oxidoreductase activity	GO:0006118|electron transport;GO:0051341|regulation of oxidoreductase activity	\	no	-	-	-	CCCCGG\GTGGGG	794\602	3.6	3.7	4.9	4.3	5.8	6.7	6.8	6.1	2	2.8	3	6.1	5.3	6.9	5.6	6	3	3.7	4	4.8	4.6	4.7	5	7.6	7.2	5	5.7	7.2	6.8	6.4	5	5.1	6.4	1.2872	0.1634	0.8552	0.4887
jgi.p|Aspni_NRRL3_1|10097	\	-	\	\	\	\	no	-	-	-	-	-	0	0	0.1	0	0	0	0	0.1	0	0	0	0	0	0	0	0	0	0	0	0	0	0	0	0	0	0	0	0	0	0	0	0	0	0.9069	0.9526	0.797	NA
jgi.p|Aspni_NRRL3_1|10098	\	-	GO:0005515|protein binding;GO:0008270|zinc ion binding	\	\	\	no	-	-	-	-	-	0.1	0.1	0	0	0.2	0	0	0.1	0.2	0.3	0.1	0.1	0	0	0	0	0	0.1	0.1	0	0.1	0	0	0	0	0	0	0.1	0	0	0	0	0	0.8876	0.9524	0.8803	NA
jgi.p|Aspni_NRRL3_1|10099	\	Function unknown	\	\	\	\	no	-	-	-	-	-	49.7	52.1	33.4	23.7	22.2	50.2	41.2	37.4	28.8	30.1	32.2	19.9	20	19.2	24.6	24.8	35	36.5	28.2	22.8	22.2	18.6	29.3	27.9	17.7	14.5	14.8	17.5	18	17.3	23.6	20.4	20.4	0.8718	0.219	0.7211	0.0045
jgi.p|Aspni_NRRL3_1|101	\	-	\	\	\	\	no	-	-	-	CTGGGG	404	0.2	0.1	0	0	0	0	0	0	0.2	0.7	0.2	0	0	0	0	0	0	0	0.2	0	0.2	0	0	0	0	0	0	0	0	0.1	0	0	0	0.6706	0.7807	1.2209	0.9146
jgi.p|Aspni_NRRL3_1|1010	pre-mRNA processing factor 19	General function prediction only	GO:0004842|ubiquitin-protein ligase activity	GO:0016567|protein ubiquitination	GO:0016567|protein ubiquitination	\	no	-	-	-	-	-	69.9	68.2	36.9	41.1	36.7	42.2	47.9	53.5	86.6	85.1	61.9	58.4	60.1	54.1	58.5	64	35.5	37.4	38.8	52.9	47	45.1	37.9	51.9	24.3	20.7	19.8	47.1	58.9	57.4	53.7	46.1	41.4	0.7143	0.0007	1.1367	0.2817
jgi.p|Aspni_NRRL3_1|10100	\	RNA processing and modification	GO:0004402|histone acetyltransferase activity	\	\	\	no	-	-	-	-	-	62.4	57	40.7	36.5	33.1	56	55.2	52.4	60.1	63	57.7	43.2	43.7	39.7	56.4	52.2	35.4	37.8	41.4	46.1	50.8	43.5	53.5	57.5	33	27.5	24.7	37.7	34.3	39.7	47.4	41.1	39.9	0.8436	0.0119	1.1485	0.0913
jgi.p|Aspni_NRRL3_1|10101	\	Posttranslational modification, protein turnover, chaperones	GO:0005524|ATP binding	GO:0006457|protein folding	GO:0006457|protein folding	\	no	-	-	-	CTGGGG\CCCCGG	400\123	677.1	689.1	197	207.1	228.8	358.3	294.5	260	758.4	720.9	492.5	286.7	303.4	303.1	282.6	283.5	88.2	90.1	124.1	297.9	331.8	271.7	276.8	281.7	42.1	45.3	28.9	204.9	246.8	280.4	269.8	213.1	274.5	0.1955	0	1.2819	0.1017
jgi.p|Aspni_NRRL3_1|10102	\	Energy production and conversion	GO:0003878|ATP citrate synthase activity	\	\	\	no	-	-	-	CCGGGG	97	49.7	54.6	98.4	83.5	96.7	97.7	145.1	173.5	178.7	155.7	31	210	223.2	200.7	216.2	252	41.7	42	43.8	143.6	127	119.9	96.7	166.7	44.9	53	62.1	197.2	251.2	203	216	170.5	137.9	1.0743	0.8426	1.2635	0.4601
jgi.p|Aspni_NRRL3_1|10103	\	Energy production and conversion	GO:0003824|catalytic activity;GO:0005488|binding;GO:0046912|"transferase activity, transferring acyl groups, acyl groups converted into alkyl on transfer";GO:0003878|ATP citrate synthase activity;GO:0004775|succinate-CoA ligase (ADP-forming) activity	GO:0008152|metabolic process;GO:0044262|cellular carbohydrate metabolic process	GO:0008152|metabolic process;GO:0044262|cellular carbohydrate metabolic process	\	no	-	-	-	-	-	25.8	29.9	80.5	67.1	74.1	77.7	118.9	136.9	145.6	127.5	19.3	172.3	175.2	161	183.5	231.2	10.5	10.8	14.6	127.2	111.8	103.4	81.6	149.7	7.5	8.9	7.6	178	207.9	176	197.9	151	120.8	0.5669	0.0603	1.3898	0.3195
jgi.p|Aspni_NRRL3_1|10104	\	Translation, ribosomal structure and biogenesis	GO:0004540|ribonuclease activity;GO:0004526|ribonuclease P activity	GO:0008033|tRNA processing	GO:0008033|tRNA processing	\	no	-	-	-	-	-	11.2	11	9.8	4.6	5	20.1	17.1	10.9	7.5	6.4	4.6	6.7	5.4	5.2	8.3	7.5	7.6	8.2	6.8	9.8	10.8	9	14.2	10.9	4	3	2.2	7.7	9	7.9	10	8.2	7.4	0.9044	0.6832	1.3655	0.2238
jgi.p|Aspni_NRRL3_1|10105	\	General function prediction only	GO:0000166|nucleotide binding	\	\	\	no	-	-	-	CCCCGC	80	28.3	27	16.7	16.1	15.3	34.8	27.5	21.6	28.1	26.9	27.1	17.2	18	13.9	25.7	20.9	13.6	13.6	12.2	21.6	18.7	23.7	27.7	27.2	5.5	5.9	6.5	18.1	17.7	17.9	20.5	20.4	16.3	0.6319	0.0002	1.2031	0.2186
jgi.p|Aspni_NRRL3_1|10106	\	Cell cycle control, cell division, chromosome partitioning	\	\	\	\	no	-	-	-	GCGGGG	124	54.4	50.5	20.3	20.5	19.9	29.8	33.4	30.6	53.6	53.1	46.7	22.4	26.2	25.3	29.8	30.5	27.3	27.3	27.5	22.3	22.5	21.2	28.9	29.7	14	13.3	11.3	21.1	23.9	24	28.5	22.9	24.5	0.6916	0	0.9819	0.8955
jgi.p|Aspni_NRRL3_1|10107	\	Carbohydrate transport and metabolism	GO:0004751|ribose-5-phosphate isomerase activity	GO:0009052|"pentose-phosphate shunt, non-oxidative branch"	GO:0009052|"pentose-phosphate shunt, non-oxidative branch"	\	no	Pentose phosphate_/	-	-	GTGGGG\CCCCGC	369\121	225.4	212.3	61.8	59.1	59.5	100.4	124.3	135.9	204.6	206.8	251	83.4	88.3	86.4	170.1	158.3	184.7	206.7	215.6	50.4	58.3	57.1	104.7	126	293	283.2	274.4	51.5	54.7	56.4	115.5	140.6	132.8	1.222	0.0309	0.8347	0.0835
jgi.p|Aspni_NRRL3_1|10108	\	Posttranslational modification, protein turnover, chaperones	GO:0003824|catalytic activity;GO:0004842|ubiquitin-protein ligase activity	GO:0051438|regulation of ubiquitin-protein ligase activity;GO:0051440|regulation of ubiquitin-protein ligase activity during meiotic cell cycle;GO:0051443|positive regulation of ubiquitin-protein ligase activity;GO:0051444|negative regulation of ubiquitin-protein ligase activity	GO:0051438|regulation of ubiquitin-protein ligase activity;GO:0051440|regulation of ubiquitin-protein ligase activity during meiotic cell cycle;GO:0051443|positive regulation of ubiquitin-protein ligase activity;GO:0051444|negative regulation of ubiquitin-protein ligase activity	\	no	-	-	-	GCGGGG\CCCCAC	308\60	41.5	37.2	33.4	36.2	34.2	39.9	48	45	49.1	52.5	53.6	40	33.8	30.8	42.7	37	43.1	37.5	39.1	33.1	31.9	32.5	45.4	51.3	40.3	46.3	46.8	37.6	34.5	32.9	25.4	28.1	25.5	1.3408	0.0015	0.8478	0.1139
jgi.p|Aspni_NRRL3_1|10109	\	Intracellular trafficking, secretion, and vesicular transport	GO:0015520|tetracycline:hydrogen antiporter activity;GO:0005215|transporter activity	GO:0015904|tetracycline transport;GO:0046677|response to antibiotic;GO:0006810|transport	GO:0015904|tetracycline transport;GO:0046677|response to antibiotic;GO:0006810|transport	\	no	-	-	-	CCCCGC	78	7.2	6	2.3	1.3	1	3.5	3.8	3	3.7	4.7	4.1	5	4.1	3.4	4	4.4	3.8	5.2	4.5	3.5	3.7	2.6	3.9	5	18.1	17.2	21.7	6.9	4.9	4.9	4.6	5.1	4	0.8994	0.5758	1.864	0.0076
jgi.p|Aspni_NRRL3_1|1011	uncharacterized protein	Translation, ribosomal structure and biogenesis	\	\	\	\	no	-	-	-	-	-	36.8	36.7	24.2	21.8	19.6	63.7	45	34.2	22.3	25.2	22.5	20.9	21.3	16.4	30.5	26.8	36.3	31.4	35	48.1	48.6	41.4	57.2	45.8	25.8	18.6	17.4	38	23.1	29.7	32.8	27.9	24.7	1.2351	0.2124	1.8892	0.0001
jgi.p|Aspni_NRRL3_1|10110	\	General function prediction only	\	\	\	\	no	-	-	-	CCCCGC\CCCCAC\CCCCGC	307\296\95	14.6	11	10.4	10.2	10	18	20.1	16.6	5.8	5.6	16.2	26	22.1	22.2	19.2	17.8	159.5	247.3	306.3	13.4	11.8	14.7	17.8	14.1	63.2	68.4	151.7	18.8	22.2	18.5	11.3	15.1	16.1	23.4276	0	1.1765	0.642
jgi.p|Aspni_NRRL3_1|10111	\	Amino acid transport and metabolism	GO:0004411|"homogentisate 1,2-dioxygenase activity"	GO:0006559|L-phenylalanine catabolic process;GO:0006570|tyrosine metabolic process	GO:0006559|L-phenylalanine catabolic process;GO:0006570|tyrosine metabolic process	\	no	-	-	-	CCGGGG\CCCCGC\CCCCAC\GTGGGG\CCCCGG	490\480\452\425\113	14.3	12.5	11.3	10.1	9	15.5	34.1	28.8	8.3	5.4	22.5	43.8	43.2	39.7	56	45.9	172.1	303	450.1	8.1	8.8	10.3	8.6	12.3	86	105.7	399.2	28.2	32.6	29.1	12.2	11.2	14	27.7648	0	0.8182	0.6946
jgi.p|Aspni_NRRL3_1|10112	\	Signal transduction mechanisms	GO:0016787|hydrolase activity;GO:0004721|phosphoprotein phosphatase activity;GO:0004723|calcium-dependent protein serine/threonine phosphatase activity;GO:0004724|magnesium-dependent protein serine/threonine phosphatase activity;GO:0008420|CTD phosphatase activity;GO:0008597|calcium-dependent protein serine/threonine phosphatase regulator activity;GO:0017018|myosin phosphatase activity;GO:0017020…	\	\	\	no	-	-	-	CTGGGG\CCCCAG\CCCCAC	587\100\39	165.1	170.3	148.9	155.7	143.9	131.1	139.1	156.1	195.8	219.9	251.3	167.9	162.4	158.7	184.8	181.1	114.9	105	104.4	147.3	139.1	135.5	137.2	170	114	126	181.1	151.9	134.8	131.7	113.3	116.7	105.8	0.8557	0.2032	0.8486	0.1894
jgi.p|Aspni_NRRL3_1|10113	\	Extracellular structures	\	\	\	\	no	-	-	-	-	-	121.1	110.7	164.5	174	176	195.1	169	175.2	92.5	96.3	126.1	194.2	173.8	172.7	183.3	173.6	141.9	135.9	122.5	180.8	177.2	190	243.8	196.9	170.5	179.6	150.2	138	141.7	165.2	221.3	241.7	236.4	1.5264	0.0001	0.9613	0.7923
jgi.p|Aspni_NRRL3_1|10114	\	Lipid transport and metabolism	GO:0020037|heme binding;GO:0046914|transition metal ion binding;GO:0003995|acyl-CoA dehydrogenase activity;GO:0016627|"oxidoreductase activity, acting on the CH-CH group of donors";GO:0008470|isovaleryl-CoA dehydrogenase activity	GO:0006118|electron transport;GO:0008152|metabolic process	GO:0006118|electron transport;GO:0008152|metabolic process	\	no	-	-	-	CCCCGC	104	64.2	50.2	67.4	64.3	75.7	39	43.8	44.9	75.8	56.4	115.5	19.4	16	15.5	21.4	20.3	145.1	96.7	86.8	79.5	93.7	64.7	57.2	54.6	120	123.5	166.7	14.1	16	18.7	23.6	25.6	26.7	2.5363	0	1.0321	0.9082
jgi.p|Aspni_NRRL3_1|10115	\	-	GO:0003824|catalytic activity;GO:0030246|carbohydrate binding	GO:0005975|carbohydrate metabolic process	GO:0005975|carbohydrate metabolic process	PL_4 / Subf 3	Pectin	-	-	-	CTGGGG\CCGGGG\CCGGGG\CCCCGC\CCCCGC\CCCCGG	905\877\855\838\292\279	11.4	12.1	19.8	19.9	16.5	18.6	18.2	18.5	1.4	1.2	2.3	263.8	341	351.8	82.5	69.6	131.6	96.3	78.5	15.1	17.7	16	17.2	18.1	95.7	107.9	204.6	395.8	293.7	193	42.9	40.5	34.1	11.365	0	0.7876	0.3507
jgi.p|Aspni_NRRL3_1|10116	\	General function prediction only	GO:0005215|transporter activity	GO:0006810|transport	GO:0006810|transport	\	no	-	-	-	GCGGGG\CCCCGG\CCCCGG\CCCCAG	576\559\537\509	3.1	2.5	2.2	1.3	1.3	1.2	2	2.1	0.9	1.1	1.1	4.6	6	4.6	4.6	3.5	5.9	4.2	3.5	2.3	2.2	1.8	3.4	4.2	21.9	21.7	12.4	10.1	8.3	6.6	3.1	3.1	1.9	2.1264	0.0005	1.1943	0.6175
jgi.p|Aspni_NRRL3_1|10117	\	-	GO:0003700|transcription factor activity;GO:0008270|zinc ion binding;GO:0003677|DNA binding	GO:0006355|"regulation of transcription, DNA-dependent";GO:0006350|transcription	GO:0006355|"regulation of transcription, DNA-dependent";GO:0006350|transcription	\	no	-	-	-	CCCCGC\CCCCGC\CCCCGG\CCGGGG\CCCCAG\CCCCAC	329\105\97\49\19\7	2.6	2.5	3.4	1.8	1.7	2.3	3.2	2.3	3.6	3.9	5.8	2.6	2.2	2.6	2.9	3.2	2.1	2.4	2.5	3.3	2.7	1.8	2	3.4	3	3.7	4.5	2.3	2.6	2.2	2.9	2.3	2.3	1.2061	0.4254	0.9864	0.9698
jgi.p|Aspni_NRRL3_1|10118	\	-	GO:0005199|structural constituent of cell wall	\	\	\	no	-	-	-	-	-	0	0.2	0	0	0	0	0	0	0	0	0	0	0	0	0	0	0	0	0	0	0	0	0	0.2	0	0	0	0	0	0	0	0	0	0.9646	NA	1	NA
jgi.p|Aspni_NRRL3_1|10119	\	Energy production and conversion	GO:0016491|oxidoreductase activity;GO:0050660|FAD binding;GO:0003824|catalytic activity	\	\	Glucooligosaccharide oxidase	no	-	-	-	CCCCGG	534	0	0.1	0	0	0	0	0	0.1	0	0	0	0	0	0	0.1	0.1	0.1	0	0	0	0.1	0	0.1	0.1	0	0	0	0	0	0.1	0	0	0	1.0416	0.9932	1.98	0.6488
jgi.p|Aspni_NRRL3_1|1012	elongation factor G	Translation, ribosomal structure and biogenesis	GO:0005525|GTP binding;GO:0003924|GTPase activity;GO:0008547|protein-synthesizing GTPase activity	GO:0006412|translation	GO:0006412|translation	\	no	-	-	-	-	-	12.6	12.2	11	10.5	9.1	13.6	18.9	18.8	22.4	23.4	21.9	13.5	14.4	13.9	20.9	21.6	5.1	5.5	7.2	8.5	9.2	9.4	11.9	12.5	4.2	4.4	4	10	8.4	9.5	17.5	16.4	14.4	0.6292	0	0.8076	0.0403
jgi.p|Aspni_NRRL3_1|10120	\	-	GO:0003824|catalytic activity;GO:0005488|binding	GO:0008152|metabolic process	GO:0008152|metabolic process	\	no	-	-	-	CCCCAG	163	2.8	1.9	6	6.4	8	10.4	7.4	8.1	0.5	1.1	1.2	6	5.1	6.1	4.8	4.9	4	4.3	3.4	13.8	15.6	13.5	17.9	10.4	3.5	3.6	2.1	6	7	8.9	10.2	10.6	10.2	2.1831	0.0008	1.9163	0.0016
jgi.p|Aspni_NRRL3_1|10121	\	Lipid transport and metabolism	GO:0016788|"hydrolase activity, acting on ester bonds"	GO:0009058|biosynthetic process	GO:0009058|biosynthetic process	\	no	-	-	-	-	-	0	0	0.1	0.1	0	0	0.1	0.1	0	0	0	0	0	0	0.1	0	0.2	0	0.1	0	0.1	0.2	0	0	0	0	0.1	0	0	0	0.1	0.1	0	2.8154	0.412	1.1175	NA
jgi.p|Aspni_NRRL3_1|10122	\	-	GO:0004194|pepsin A activity;GO:0004190|aspartic-type endopeptidase activity	GO:0006508|proteolysis	GO:0006508|proteolysis	\	no	-	-	-	-	-	0.3	0.1	0.3	0.1	0.1	0.1	0.1	0.1	0.1	0.1	0.2	0.1	0	0	0	0.1	0.2	0.1	0.1	0	0.3	0.3	0	0.2	0.2	0.1	0	0.2	0.1	0.2	0.1	0.1	0.1	1.0364	0.9858	1.1971	0.8803
jgi.p|Aspni_NRRL3_1|10123	\	Energy production and conversion |General function prediction only	GO:0004497|monooxygenase activity;GO:0016491|oxidoreductase activity;GO:0018658|salicylate 1-monooxygenase activity	GO:0006118|electron transport;GO:0006725|aromatic compound metabolic process;GO:0008152|metabolic process	GO:0006118|electron transport;GO:0006725|aromatic compound metabolic process;GO:0008152|metabolic process	\	no	-	-	-	CCCCAG\CCCCAC	225\96	2	0.9	7.8	8.2	6.1	12.4	9.2	11	0.6	1	0.9	8.4	8	8.9	11.4	10.8	4.3	6.6	6.2	13.6	12.1	14.2	11.5	12.3	7.4	6.1	5.6	8.4	6.8	7.8	9.7	9.2	7.9	5.0561	0	1.6226	0.0009
jgi.p|Aspni_NRRL3_1|10124	\	-	GO:0003700|transcription factor activity;GO:0008270|zinc ion binding	GO:0006355|"regulation of transcription, DNA-dependent"	GO:0006355|"regulation of transcription, DNA-dependent"	\	no	-	-	-	GTGGGG	344	1	0.8	3.8	2.9	3.2	4.6	6.9	7.5	1.2	0.7	1.2	3.1	2.7	1.9	4.4	4	1.1	0.9	1	2.7	3.1	3.3	4.4	5.6	1.3	1.1	1.3	3.3	2.9	2.5	3.6	3.8	3.3	1.4485	0.0938	0.8484	0.45
jgi.p|Aspni_NRRL3_1|10125	\	General function prediction only	GO:0008171|O-methyltransferase activity	\	\	\	no	-	-	-	CCCCAC\CCCCAG	672\187	0.1	0	0.1	0	0	0.3	0.1	0.2	0	0	0	0	0.1	0.1	0	0	0.2	0.1	0.1	0	0.1	0	0.1	0	0.1	0.1	0	0	0	0	0	0	0	3.197	0.3115	0.8589	0.9309
jgi.p|Aspni_NRRL3_1|10126	\	Secondary metabolites biosynthesis, transport and catabolism	GO:0004497|monooxygenase activity;GO:0005506|iron ion binding;GO:0020037|heme binding;GO:0008398|sterol 14-demethylase activity	GO:0006118|electron transport	GO:0006118|electron transport	\	no	-	-	-	-	-	0	0	0	0	0	0	0	0.1	0	0	0	0	0	0	0	0	0	0	0	0	0	0	0	0	0	0	0	0	0	0	0	0	0	1	NA	1	NA
jgi.p|Aspni_NRRL3_1|10127	\	Carbohydrate transport and metabolism	GO:0005215|transporter activity	GO:0006810|transport	GO:0006810|transport	\	no	-	-	-	-	-	0	0	0	0	0	0.1	0.1	0.2	0	0	0	0	0.1	0	0.2	0	0	0	0	0	0.1	0	0	0.1	0	0	0	0	0	0	0	0	0.1	1	1	1.2374	NA
jgi.p|Aspni_NRRL3_1|10128	\	Lipid transport and metabolism	GO:0003824|catalytic activity;GO:0048037|cofactor binding;GO:0016874|ligase activity;GO:0005488|binding	GO:0008152|metabolic process	GO:0008152|metabolic process	\	no	-	-	-	GTGGGG	552	0.7	0.6	3.2	2.6	2.4	2.3	2.7	3.1	0.8	0.7	0.7	3.1	3.8	3.7	2.8	2.5	0.7	1	1	2.5	2	2.3	2	2.9	1	1	0.8	2	2.3	2.1	1.6	1.5	1.6	1.9425	0	0.7549	0.0355
jgi.p|Aspni_NRRL3_1|10129	\	-	GO:0003824|catalytic activity;GO:0005488|binding	GO:0008152|metabolic process	GO:0008152|metabolic process	\	no	-	-	-	-	-	0.6	0.9	1	0.5	0	1.2	0.9	0.4	0.1	0	0.4	0.4	0.5	0.6	0.6	0.4	0.7	0.8	0.8	0.4	0.3	0.7	1.8	1.3	1.1	1.7	0.6	0.3	0.7	0.8	0.5	0.7	0.6	1.3647	0.5375	0.8064	0.7804
jgi.p|Aspni_NRRL3_1|1013	exosome complex component Csl4	Translation, ribosomal structure and biogenesis	GO:0000175|3'-5'-exoribonuclease activity;GO:0004534|5'-3' exoribonuclease activity	\	\	\	no	-	-	-	-	-	17.4	19.7	10.5	6.1	5.9	19.9	22.6	22.7	14.7	12.2	8.8	8	10.9	8.4	13.2	12.1	7.2	9.4	7.5	13.8	12.1	9.9	13.3	13.8	2.1	1.9	1	14.3	13.5	11.9	9.1	9.8	10.2	0.5771	0.0002	1.3937	0.0806
jgi.p|Aspni_NRRL3_1|10130	\	Energy production and conversion	GO:0016491|oxidoreductase activity;GO:0050660|FAD binding;GO:0003824|catalytic activity	\	\	\	no	-	-	-	GTGGGG	300	0	0	0.1	0	0	0	0.1	0.1	0	0	0.1	0	0.1	0	0	0	0	0.1	0	0.1	0	0.1	0	0.1	0	0	0	0	0	0.1	0	0.1	0	2.9277	0.3794	1.3216	0.8677
jgi.p|Aspni_NRRL3_1|10131	\	Secondary metabolites biosynthesis, transport and catabolism |Inorganic ion transport and metabolism	GO:0005506|iron ion binding;GO:0016491|oxidoreductase activity;GO:0050660|FAD binding;GO:0000293|ferric-chelate reductase activity	GO:0006118|electron transport	GO:0006118|electron transport	\	no	-	-	-	CCCCGG\CCCCAC	134\91	0.4	0.3	0.3	0.3	0.3	1.7	2.1	1.6	0.5	0.3	0.5	0.9	0.6	0.7	2	1.9	1.4	1	1.3	0.8	0.7	0.9	1	1.6	3.1	3.3	2.8	1.1	0.7	1	1	0.9	1.3	4.3532	0	2.5846	0.0082
jgi.p|Aspni_NRRL3_1|10132	\	Secondary metabolites biosynthesis, transport and catabolism	GO:0016491|oxidoreductase activity	GO:0006118|electron transport	GO:0006118|electron transport	\	no	-	-	-	GCGGGG\GCGGGG	201\111	4.9	5.8	274.3	314.1	314.4	82.4	69.3	94.8	0.4	0.4	0.9	157.1	143.6	144	76.8	78.8	258.9	274.2	236.8	232.8	258	275.7	175.9	122.3	170.4	187	191.3	159.2	137.1	136.9	121.2	156.1	160.1	62.9582	0	0.7656	0.0596
jgi.p|Aspni_NRRL3_1|10133	\	-	GO:0004553|"hydrolase activity, hydrolyzing O-glycosyl compounds";GO:0008422|beta-glucosidase activity	GO:0005975|carbohydrate metabolic process	GO:0005975|carbohydrate metabolic process	GH_3	Cellulose	-	-	-	CCCCGC\CCCCAG\CCCCGG	948\427\377	124.7	135.5	1043.9	1058.1	943.8	587.8	857.2	827.5	5.5	6.6	17.4	670.5	631.3	552.4	578.3	519.6	3176.4	3349.5	2709.1	567.6	599.1	669.3	593.7	574.2	265.7	322	636.4	578.1	543.7	531.7	752.5	834.7	993.9	30.358	0	0.5484	0.0129
jgi.p|Aspni_NRRL3_1|10134	\	General function prediction only	GO:0005215|transporter activity;GO:0008733|L-arabinose isomerase activity	GO:0006810|transport	GO:0006810|transport	\	no	-	-	-	CCCCAG\GCGGGG	288\280	2.6	1.7	0	0.4	0.3	0.2	0.2	0.2	0.1	0.1	0.2	0.2	0	0.3	0.2	0.3	5.2	6.8	3.9	0.2	0.2	0.2	0.1	0.4	2.4	2.4	3.9	0.1	0.2	0.1	0.2	0.1	0.3	3.2881	0.0002	0.7861	0.8128
jgi.p|Aspni_NRRL3_1|10135	\	Secondary metabolites biosynthesis, transport and catabolism	\	\	\	\	no	-	-	-	CCCCGC\CTGGGG	293\285	0.7	0.2	9.4	10.8	12.3	4.1	4	4.5	0.5	0.5	0.7	6.4	6.4	6.3	4.6	4.4	3	5.5	9.8	27.8	32.8	33.8	8.9	8.5	9.7	6.7	8.3	18.3	13.7	13.5	5.7	5.1	4.4	14.8871	0	2.6318	0
jgi.p|Aspni_NRRL3_1|10136	\	-	\	\	\	\	no	-	-	-	CCCCAG\CCCCAC	563\386	0	0	0.3	0	0.4	0	0.2	0	0	0	0	0	0	0	0	0	0.5	0.5	0	0	0	0	0	0	0	0	0.1	0	0	0	0.2	0.1	0.2	3.4697	0.2865	0.5603	NA
jgi.p|Aspni_NRRL3_1|10137	\	-	\	\	\	\	no	-	-	-	CCCCAC	478	0	0.2	0	0.3	0	0.2	0.2	0	0	0	0	0.2	0	0	0	0	15.2	16.7	22	0	0	0.2	0	0	0	0	0	0	0	0	0	0	0	274.63	0	0.8396	0.9135
jgi.p|Aspni_NRRL3_1|10138	\	-	\	\	\	\	no	-	-	-	GTGGGG\CCCCGC	885\75	0.3	0.3	0	0	0	0.1	0.1	0	0.9	0.3	0.3	0	0	0	0	0	0.3	0.3	0.5	0	0	0	0.1	0	0	0	0.1	0.1	0	0	0	0.1	0	1.6745	0.6424	1	1
jgi.p|Aspni_NRRL3_1|10139	\	-	GO:0004867|serine-type endopeptidase inhibitor activity;GO:0003700|transcription factor activity;GO:0008270|zinc ion binding;GO:0003677|DNA binding	GO:0006355|"regulation of transcription, DNA-dependent";GO:0006350|transcription	GO:0006355|"regulation of transcription, DNA-dependent";GO:0006350|transcription	\	no	-	-	-	CCCCGG	109	2	2.8	4.2	3.2	3.5	5	6.3	6.9	3.4	2.8	2.5	5.4	4.7	4.8	5.9	5.4	2.7	2	1.9	5	3.1	4	5.9	7.5	3.7	4.1	3.7	4.5	3.9	3.6	5.4	5.6	5.5	1.2372	0.2575	0.9905	0.9735
jgi.p|Aspni_NRRL3_1|1014	armadillo-like helical domain-containing protein	Intracellular trafficking, secretion, and vesicular transport	GO:0005488|binding	\	\	\	no	-	-	-	GCGGGG	43	38.8	39.2	95.6	97.5	87.3	50.6	56	72	60.1	69.1	90.1	99.6	98.1	88.1	92.2	90.4	33.9	31.6	32.9	96.2	91.6	104.6	81	93.1	60.3	74.6	140.1	77.8	82.7	85	51	71.5	69.4	1.1126	0.6254	0.9434	0.8179
jgi.p|Aspni_NRRL3_1|10140	\	General function prediction only	\	\	\	\	no	-	-	-	CCCCAG\CCGGGG	344\317	21	21.3	7.5	7.4	6.9	4.5	2.9	4.1	7.4	10.2	14.9	4.4	4.7	3.2	2.9	2.5	22.6	30.6	29.8	9	9.8	8.1	7.3	6.5	17.7	17	21.2	5.7	5.1	4.1	4.6	4.3	4.1	1.7285	0.0005	1.118	0.6217
jgi.p|Aspni_NRRL3_1|10141	\	General function prediction only	GO:0005351|sugar:hydrogen symporter activity;GO:0005215|transporter activity;GO:0008733|L-arabinose isomerase activity	GO:0008643|carbohydrate transport;GO:0006810|transport	GO:0008643|carbohydrate transport;GO:0006810|transport	\	no	-	maltose, sucrose	-	CCCCGG\CTGGGG	169\142	11.1	12.4	16.7	12.1	12.9	11.9	7.9	8.5	5.1	6.3	9.7	12.1	8	8.2	7.3	6.2	13.1	16.9	17.6	20.2	22.6	22.7	20.8	17.3	17.7	19	28.5	11.8	10.9	11.6	10.4	13.4	10.9	1.7808	0.0019	1.4254	0.0737
jgi.p|Aspni_NRRL3_1|10142	\	Carbohydrate transport and metabolism |Posttranslational modification, protein turnover, chaperones	GO:0016787|hydrolase activity;GO:0050525|cutinase activity	GO:0008152|metabolic process	GO:0008152|metabolic process	CE_5	no	-	-	-	CCCCAG\GTGGGG	640\100	7.8	9.7	2.4	2.6	6.9	8.4	5.9	7.7	3.4	4.5	4.4	2.6	1.1	1.7	2.7	4.3	16.5	9.7	9.4	7.1	6.9	6.6	8.5	4.6	35.4	42.8	42.9	0.6	1.8	2.6	5	7.6	3.7	1.808	0.0545	1.5725	0.2158
jgi.p|Aspni_NRRL3_1|10143	\	General function prediction only	GO:0004091|carboxylesterase activity	\	\	\	no	-	-	-	-	-	103.7	104.6	13.4	13.1	13.8	9.2	9.4	12.2	130.6	138.8	85.4	12	11.9	11.3	12.7	10.5	44.9	55.9	50	24.4	25	22.1	15.8	20.9	35.6	27.7	25	15.3	15.8	15.9	12.3	12.7	10.9	0.6406	0.0001	1.6023	0.0001
jgi.p|Aspni_NRRL3_1|10144	\	-	\	\	\	\	no	-	-	-	GTGGGG\GCGGGG\CCCCGG	877\439\87	143.2	128.9	0.9	0.6	1.1	0.7	0.6	0.6	79.3	76.2	42.1	0.2	0.4	0.2	0.2	0.2	96	103.3	87.6	2	1.4	1	1.2	2	23.5	18.7	12.3	0.2	0.3	0.3	0.2	0.1	0.1	0.9416	0.8053	1.4315	0.4125
jgi.p|Aspni_NRRL3_1|10145	\	-	\	\	\	\	no	-	-	-	-	-	0	0	0.1	0.1	0	0.1	0.1	0.1	0	0	0	0	0	0	0.2	0	0	0	0	0	0	0	0.3	0.1	0	0	0	0.1	0	0.1	0	0	0	0.813	0.8991	0.4848	NA
jgi.p|Aspni_NRRL3_1|10146	\	General function prediction only	GO:0008171|O-methyltransferase activity	\	\	\	no	-	-	-	CCGGGG\CCCCGG\GCGGGG\CCCCGG\CCGGGG\CCCCGG	877\613\602\260\111\34	18.4	19.1	32.3	25.8	31	1350	1425.5	1230.6	8.5	7.3	7.8	74.1	114.5	80.8	1917.3	1669.9	14.9	20.8	22	46.6	44.3	43.2	890.3	954.4	20.7	14.6	8.8	48.9	50	59.7	550.3	481.3	435.7	1.3478	0.0685	1.3595	0.0586
jgi.p|Aspni_NRRL3_1|10147	\	-	\	\	\	\	no	-	-	-	CCCCGG\CCGGGG\CCCCGC\CCGGGG\CCCCGG	991\842\500\489\225	2.2	5.2	43.1	26.1	29.1	1417.2	1363.5	1006.7	0.6	0.5	0.7	87.9	107.2	68.4	1533.4	1263.6	7.8	20	22.3	57	50.7	44.3	562.4	506.2	2.7	2.7	1.2	70.1	65.9	74.6	218.3	259.7	204.5	5.7796	0	1.4022	0.1882
jgi.p|Aspni_NRRL3_1|10148	\	Secondary metabolites biosynthesis, transport and catabolism	GO:0003824|catalytic activity;GO:0031177|phosphopantetheine binding;GO:0048037|cofactor binding;GO:0016874|ligase activity	GO:0008152|metabolic process	GO:0008152|metabolic process	\	no	-	-	-	-	-	0.1	0.2	0.2	0.2	0.1	0.2	0.2	0.2	0.3	0.2	0.2	0.5	0.3	0.4	0.2	0.1	0.3	0.3	0.2	0.4	0.3	0.2	0.3	0.5	0.1	0.2	0.1	0.3	0.3	0.3	0.5	0.4	0.4	2.0803	0.0021	1.5398	0.1587
jgi.p|Aspni_NRRL3_1|10149	\	-	\	\	\	\	no	-	-	-	CCCCAC\CCCCGC\CCCCGC\GCGGGG	695\570\276\214	270.1	278.2	274.6	226.9	224.2	368	391.5	407.2	97.1	97.8	140.9	194.3	200	199.6	627.2	671.3	525.6	575.5	725	282.5	307.2	287.3	381.8	451.4	654.5	705.9	612.7	230.8	200.1	219.5	511.8	534.6	534	2.9225	0	1.0952	0.4691
jgi.p|Aspni_NRRL3_1|1015	hypothetical protein	-	\	\	\	\	no	-	-	-	CCCCAG\GTGGGG	991\613	7.5	6.9	61	48	48.7	88.9	69.6	62.6	9	5.5	5.7	33.4	32.5	29.6	30	27.8	4.5	4.4	7.9	95.2	95.8	127.4	96.3	76.4	25	21.4	44.8	51.1	52.3	50.7	15.9	20.2	16.7	1.0135	0.981	1.8326	0.0011
jgi.p|Aspni_NRRL3_1|10150	\	General function prediction only |Intracellular trafficking, secretion, and vesicular transport	GO:0005525|GTP binding;GO:0003924|GTPase activity;GO:0008549|dynamin GTPase activity	\	\	\	no	-	-	-	CTGGGG\CCCCAG\CCCCAG\GTGGGG\GCGGGG	984\969\659\522\427	3.4	4	0.4	0.8	0.5	0.5	0.9	0.6	1.5	1.5	1.4	1.3	0.8	1	0.7	0.6	1.5	1.4	1	0.3	0.3	0.6	0.8	1	1	1	1.3	0.4	0.5	0.5	0.6	0.8	0.6	0.4818	0	0.6565	0.2699
jgi.p|Aspni_NRRL3_1|10151	\	-	\	\	\	\	no	-	-	-	CCGGGG	385	0	0	0	0	0	0	0	0.1	0.1	0	0	0	0	0	0	0	0	0.1	0.2	0	0	0	0	0	0	0	0	0	0	0	0	0	0	2.6692	0.3338	1	NA
jgi.p|Aspni_NRRL3_1|10152	\	-	\	\	\	\	no	-	-	-	-	-	1.9	2.6	33.4	28.3	26.9	52.3	27.3	29.2	0.3	0.7	0.3	15.7	13.1	14.7	11.7	11.1	1.9	1.1	1.3	25	32	27.2	50.7	31.9	0.5	1	1.2	14.9	11.5	14.6	29.3	31.7	29.4	0.8538	0.6919	0.864	0.5677
jgi.p|Aspni_NRRL3_1|10153	\	-	GO:0005509|calcium ion binding	\	\	\	no	-	-	-	-	-	0	0	0.2	0.2	0.2	0.3	0.1	0.4	0	0	0	0.1	0.1	0	0.2	0.1	0	0	0	0.8	0.2	0	0.1	0	0	0	0	0.1	0	0	0.1	0	0	1	1	1.1549	0.9204
jgi.p|Aspni_NRRL3_1|10154	\	-	\	\	\	\	no	-	-	-	CTGGGG\CTGGGG	298\178	0	0	0	0	0	0	0	0	0	0	0	0	0	0	0	0	0	0	0	0	0	0	0	0	0	0	0	0	0	0	0	0	0	NA	NA	NA	NA
jgi.p|Aspni_NRRL3_1|10155	\	Secondary metabolites biosynthesis, transport and catabolism	GO:0004497|monooxygenase activity;GO:0005506|iron ion binding;GO:0020037|heme binding;GO:0018585|fluorene oxygenase activity;GO:0018586|mono-butyltin dioxygenase activity;GO:0018587|limonene 8-monooxygenase activity;GO:0018588|tri-n-butyltin dioxygenase activity;GO:0018589|di-n-butyltin dioxygenase activity;GO:0018590|methylsilanetriol hydroxylase activity;GO:0018591|methyl tertiary butyl ether 3…	GO:0006118|electron transport	GO:0006118|electron transport	\	no	-	-	-	CCCCAG\CCCCAG	714\594	0	0	0	0	0	0	0	0	0	0	0	0	0	0	0	0	0	0	0	0	0.1	0	0	0	0	0	0	0	0.1	0	0	0	0	1	NA	1.0638	NA
jgi.p|Aspni_NRRL3_1|10156	\	-	\	\	\	\	no	-	-	-	CCCCAC	509	0	0	0.3	0.7	0	0.4	0.7	1.5	0	0	0	0	0.1	0.2	0.3	0.9	0	0	0	0	0.1	0.1	0.3	0.2	0	0	0	0	0.1	0.2	0.7	1.3	0.9	1	1	0.2799	0.1754
jgi.p|Aspni_NRRL3_1|10157	\	-	\	\	\	\	no	-	-	-	CCCCAC\CCCCAC\GTGGGG\CCCCAC	964\828\679\404	0	0	0.9	0.6	0.8	0.3	0.4	0.5	0.1	0.1	0.1	0.3	0.2	0.1	0.3	0.3	0	0.2	0.2	0.5	0.4	0.3	0.2	0.5	0.2	0.1	0.2	0.1	0.2	0.3	0.8	0.3	0.2	3.1744	0.1684	0.449	0.1407
jgi.p|Aspni_NRRL3_1|10158	\	-	\	\	\	\	no	-	-	-	GTGGGG\CCCCAC\GTGGGG\GTGGGG	735\460\311\175	24.1	30.1	190.7	208.9	225.1	129.1	80	99	4.6	5	8.5	123.4	117.4	106.6	54.6	57.9	86.9	110.8	99.9	95.9	99.9	80	130.4	92.2	9.5	8.9	8.1	86.4	83.9	93.4	132.3	119.1	124.5	4.8192	0	0.3978	0
jgi.p|Aspni_NRRL3_1|10159	\	Energy production and conversion	GO:0016491|oxidoreductase activity;GO:0043738|F420H2 dehydrogenase activity;GO:0043826|sulfur oxygenase reductase activity;GO:0043883|malolactic enzyme activity	GO:0051341|regulation of oxidoreductase activity	GO:0051341|regulation of oxidoreductase activity	\	no	-	-	-	GCGGGG	939	0	0	0	0	0	0.1	0.1	0.2	0.1	0	0	0.1	0.1	0.1	0	0	0	0	0	0.4	0.2	0	0	0	0	0	0	0	0	0	0.1	0	0.1	1	1	3.4234	0.3887
jgi.p|Aspni_NRRL3_1|1016	fork head-associated domain-containing protein	Signal transduction mechanisms	GO:0005515|protein binding;GO:0008270|zinc ion binding;GO:0004308|exo-alpha-sialidase activity	\	\	\	no	-	-	-	CCCCGG\CCCCAC	913\790	28.7	34	75.4	65.7	71.7	29.4	37.2	47.4	60.8	62.3	75	79.2	78.6	76.4	63.6	65.9	20.3	13.7	14.7	50.9	45.6	47.7	31.2	40.4	31.4	39.7	81.6	44.3	49.7	50.1	54.8	51.5	53.6	0.6902	0.0676	0.6145	0.0111
jgi.p|Aspni_NRRL3_1|10160	\	General function prediction only	GO:0016491|oxidoreductase activity;GO:0050660|FAD binding;GO:0003824|catalytic activity	\	\	\	no	-	-	-	GTGGGG\GTGGGG\CCCCGG\CCGGGG	599\575\329\12	0	0	0.3	0.5	0.2	0.2	0.1	0.1	0	0.1	0.1	0.1	0.2	0.1	0.1	0.1	0.1	0	0.1	0.1	0	0.2	0.3	0.3	0	0	0.1	0.2	0.2	0.1	0	0.2	0.2	2.6291	0.2653	0.2526	0.029
jgi.p|Aspni_NRRL3_1|10161	\	-	\	\	\	\	no	-	-	-	-	-	0	0	0	0.2	0	0	0	0	0.1	0	0	0.1	0	0	0	0	0	0	0	0.1	0.1	0.2	0	0	0	0	0	0	0	0	0	0	0.1	0.664	0.7451	1.2786	0.8441
jgi.p|Aspni_NRRL3_1|10162	\	General function prediction only	GO:0016491|oxidoreductase activity;GO:0003824|catalytic activity;GO:0005488|binding;GO:0004090|carbonyl reductase (NADPH) activity	GO:0008152|metabolic process	GO:0008152|metabolic process	\	no	-	-	-	GTGGGG\GTGGGG\CCGGGG\CCCCGG\CCCCAG	832\576\334\202\155	0.1	0	0	0	0	0.3	0	0.2	0.1	0.1	0.1	0.1	0	0.1	0.1	0	0.2	0.2	0.5	0	0.1	0.1	0.2	0.1	0.4	0.2	0.1	0.1	0	0	0.2	0.2	0.1	4.3481	0.097	2.0737	0.5903
jgi.p|Aspni_NRRL3_1|10163	\	Carbohydrate transport and metabolism	GO:0005215|transporter activity	GO:0006810|transport	GO:0006810|transport	\	no	-	-	-	CCGGGG\CTGGGG\CCCCAC\GTGGGG\CCCCAG\GTGGGG\CCGGGG\CCCCAG	995\962\368\250\242\218\191\59	0.6	0.4	0.1	0.2	0.4	0.2	0	0.2	0.1	0.2	0.2	0.2	0.3	0.1	0.2	0	1.6	1.7	2.3	1.2	1.1	0.5	0.2	0.1	0.9	1.1	2	0.4	0.3	0.4	0.1	0.3	0.1	4.5525	0	3.9959	0.0074
jgi.p|Aspni_NRRL3_1|10164	\	General function prediction only	GO:0005351|sugar:hydrogen symporter activity;GO:0005215|transporter activity;GO:0008733|L-arabinose isomerase activity	GO:0008643|carbohydrate transport;GO:0006810|transport	GO:0008643|carbohydrate transport;GO:0006810|transport	\	no	-	-	-	CCCCAG\CCCCGG\CCCCGG\GCGGGG\CCGGGG\GCGGGG	736\703\677\380\282\196	0	0.2	0	0.2	0.5	0.2	0.1	0.3	0	0	0.1	0	0.3	0.2	0.2	0.2	0.7	0.4	0.5	0.1	0.3	0.3	0.3	0.2	0.8	0.8	0.9	0.1	0.1	0.1	0.1	0.2	0.2	6.6981	0.0005	1.1404	0.8842
jgi.p|Aspni_NRRL3_1|10165	\	Carbohydrate transport and metabolism	GO:0003824|catalytic activity;GO:0004802|transketolase activity	GO:0008152|metabolic process	GO:0008152|metabolic process	\	no	Pentose phosphate_/ | Pentose phosphate_/	-	-	GTGGGG\CTGGGG	385\153	0	0	0	0	0	0	0	0	0	0	0	0	0	0	0	0	0	0	0	0	0	0	0	0	0	0	0	0	0	0	0	0	0	1	NA	1	NA
jgi.p|Aspni_NRRL3_1|10166	\	-	\	\	\	\	no	-	-	-			2.5	2.1	0.3	0.5	0.1	0.4	0.2	0.6	1.6	1.5	2	0.7	1.7	0.9	0.9	0.5	0.5	0.4	0.7	0.6	0.5	0.5	0.4	0.6	0.3	0.4	0.8	1.6	1.4	1.6	0.8	0.7	0.5	0.2866	0.0001	1.5303	0.4825
jgi.p|Aspni_NRRL3_1|10167	\	Posttranslational modification, protein turnover, chaperones	GO:0008236|serine-type peptidase activity;GO:0004287|prolyl oligopeptidase activity	GO:0006508|proteolysis	GO:0006508|proteolysis	\	no	-	-	-	GTGGGG	161	7.3	7.8	3.3	2.4	2.8	3.7	3.6	4.2	9.6	10.9	17.3	6.6	4.8	5.7	3.9	3.4	3.1	2.7	3.1	1.4	1.8	2.1	3.4	3.3	0.7	0.9	1	5.1	4.1	4	3.9	3.2	3.1	0.5226	0.0001	0.591	0.0151
jgi.p|Aspni_NRRL3_1|10168	\	-	\	\	\	\	no	-	-	-	CTGGGG\CTGGGG	794\616	0	0	0	0.2	0.1	0.1	0.3	0	0	0	0	0	0.1	0.1	0.1	0.1	0	0	0	0.3	0	0.1	0.2	0.1	0	0	0.1	0.1	0.1	0.1	0.1	0	0.1	1	1	1.0738	0.9637
jgi.p|Aspni_NRRL3_1|10169	\	General function prediction only	GO:0005215|transporter activity	GO:0006810|transport	GO:0006810|transport	\	no	-	-	-			0	0	0	0	0	0.8	0.4	0	0	0.2	0	0.3	0	0	0	0.3	0.2	0	0	0.5	0	0.2	0.7	1.1	0	0	0	0.4	0	0.2	0.9	0.5	0.8	1.8859	0.6335	2.0216	0.6445
jgi.p|Aspni_NRRL3_1|1017	hypothetical protein	General function prediction only	\	\	\	\	no	-	-	-	CCCCAG	582	16.9	24.3	8.9	6.7	9.6	32.3	65.2	93.7	19.3	21.4	48.2	11.9	20.1	30.5	117.3	137.5	4.3	4.3	3.8	3.3	5.9	12	38	41	22.8	10.7	12	3.6	7.3	11.1	98.2	199.5	227.4	0.2764	0.0003	0.7862	0.6102
jgi.p|Aspni_NRRL3_1|10170	\	-	\	\	\	\	no	-	-	-			0.1	0	0	0	0	0.1	0	0	0	0	0.1	0.1	0	0	0	0.1	0.1	0	0.2	0	0	0	0.1	0	0	0	0	0	0	0	0	0	0.1	1.514	0.7242	1	NA
jgi.p|Aspni_NRRL3_1|10171	\	-	\	\	\	\	no	-	-	-	GCGGGG	170	0	0	0.3	0.1	0.9	1	0.5	0.6	0	0	0	0.1	0.3	0.2	0.1	0.3	0	0	0	0	0.1	0	0	0	0	0	0	0	0	0	0	0.1	0	1	1	0.1631	0.1459
jgi.p|Aspni_NRRL3_1|10172	\	General function prediction only	GO:0016491|oxidoreductase activity;GO:0003824|catalytic activity;GO:0005488|binding;GO:0004316|3-oxoacyl-[acyl-carrier-protein] reductase activity	GO:0008152|metabolic process	GO:0008152|metabolic process	\	no	-	-	-	CCCCAC	274	0.1	0.3	1.3	0.7	0.4	0.4	0.7	0.7	1	0.3	0.7	0.4	0.5	0.2	0.4	0.2	0	0.1	0.5	0.7	0.6	0.4	0.3	0.3	0.3	0	0.3	0.1	0.2	0.2	0.1	0	0.1	1.131	0.9038	0.5924	0.4628
jgi.p|Aspni_NRRL3_1|10173	\	Secondary metabolites biosynthesis, transport and catabolism	GO:0016491|oxidoreductase activity;GO:0003824|catalytic activity;GO:0005488|binding;GO:0043738|F420H2 dehydrogenase activity;GO:0043826|sulfur oxygenase reductase activity;GO:0043883|malolactic enzyme activity	GO:0008152|metabolic process;GO:0051341|regulation of oxidoreductase activity	GO:0008152|metabolic process;GO:0051341|regulation of oxidoreductase activity	\	no	-	-	-	CCCCGC\GTGGGG	520\176	0	0	0	0	0	0.1	0	0	0	0	0	0	0	0	0	0	0	0	0	0	0	0	0	0	0	0	0	0	0	0	0	0	0.1	1	NA	1	NA
jgi.p|Aspni_NRRL3_1|10174	\	Carbohydrate transport and metabolism	GO:0005215|transporter activity	GO:0006810|transport	GO:0006810|transport	\	no	-	-	-	CCCCGC\CTGGGG\CCCCGC	634\409\36	0	0	0	0	0	0	0	0	0	0	0	0	0.1	0	0	0	0	0	0	0	0	0	0.1	0	0.2	0.1	0.5	0	0	0	0	0	0	1	1	1	1
jgi.p|Aspni_NRRL3_1|10175	\	General function prediction only	GO:0005351|sugar:hydrogen symporter activity;GO:0005215|transporter activity;GO:0008733|L-arabinose isomerase activity	GO:0008643|carbohydrate transport;GO:0006810|transport	GO:0008643|carbohydrate transport;GO:0006810|transport	\	no	-	pentose, glycerol	-	GTGGGG\CTGGGG\GCGGGG\CCCCGG	246\215\115\108	1.2	0.7	0.6	1	0.9	0.6	0.5	0.4	0.2	0.2	0.5	0.5	0.5	0.6	0.3	0.3	1	0.8	1.8	0.3	0.7	0.8	0.6	0.5	1.2	1.3	1.4	0.4	0.5	0.1	0.2	0.3	0.3	1.6548	0.145	0.7562	0.5852
jgi.p|Aspni_NRRL3_1|10176	\	-	\	\	\	\	no	-	-	-	-	-	0	0	0	0	0	0	0	0	0	0	0	0	0	0	0	0	0	0	0	0	0	0	0	0	0	0.1	0.1	0	0	0	0	0	0	1	NA	1	NA
jgi.p|Aspni_NRRL3_1|10177	\	-	GO:0003700|transcription factor activity;GO:0008270|zinc ion binding;GO:0003677|DNA binding	GO:0006355|"regulation of transcription, DNA-dependent";GO:0006350|transcription	GO:0006355|"regulation of transcription, DNA-dependent";GO:0006350|transcription	\	no	-	-	-	CCCCGG	21	3.7	2.8	5.7	5.3	4.5	3	3.4	3.8	5	6.2	8.5	5.1	4.8	4.9	5.1	4.8	3.9	4.2	3.5	2.6	3	2.6	2	2.3	6.8	6.7	6.9	3.6	3.5	3.2	3.3	3	3	1.5557	0.0029	0.4841	0
jgi.p|Aspni_NRRL3_1|10178	\	Energy production and conversion	GO:0005488|binding	GO:0006810|transport	GO:0006810|transport	\	no	-	-	-	CCGGGG	244	2.9	2	0.4	0.4	0.4	0.3	0.4	0.4	2.6	2.4	3.5	0.8	0.7	0.4	0.4	0.2	4.1	3.7	4.8	0.6	0.2	0.7	0.5	0.3	2.9	4.6	3.7	0.4	0.3	0.5	0.3	0.3	0.3	2.2163	0.0013	1.1466	0.8622
jgi.p|Aspni_NRRL3_1|10179	\	Lipid transport and metabolism |General function prediction only	GO:0016491|oxidoreductase activity;GO:0003824|catalytic activity;GO:0005488|binding;GO:0016404|15-hydroxyprostaglandin dehydrogenase (NAD+) activity	GO:0008152|metabolic process	GO:0008152|metabolic process	\	no	-	-	-	GTGGGG	665	3.9	5.2	9	9.8	8.4	15.7	11.7	7.9	1.8	2.6	6.5	6.8	5.6	6.5	4.6	3.9	1.3	1	2	11.5	8.4	8.9	9.6	6.4	1.5	1.8	6.5	2.9	2.6	3.3	2.8	2.6	2.8	0.429	0.0246	0.9509	0.9219
jgi.p|Aspni_NRRL3_1|1018	ankyrin repeat domain-containing protein	Cell wall/membrane/envelope biogenesis	\	\	\	\	no	-	-	-	CCGGGG\CCCCAG	516\459	0.5	0.3	1	2.7	2	1.9	3.3	4.1	1.1	1.1	1.1	3.3	2.5	3.6	4.9	3.2	0.1	0.3	0.6	2.5	1.3	3.1	3.2	4.7	2	1.9	1.2	2.1	2.7	2.2	4.2	7.5	6.6	1.0099	1	1.0851	0.8869
jgi.p|Aspni_NRRL3_1|10180	\	-	GO:0016491|oxidoreductase activity	GO:0006118|electron transport	GO:0006118|electron transport	\	no	-	-	-	CCCCAG\CTGGGG	517\154	6	6.3	0.1	0	0.1	0.1	0.4	0.2	1.5	1.3	1.9	0.2	0.1	0.1	0	0.2	1.1	1.1	0.8	0.3	0	0	0.1	0.2	0.4	0.3	0.5	0.2	0.5	0.3	0	0	0	0.2217	0	0.8181	0.8782
jgi.p|Aspni_NRRL3_1|10181	\	-	GO:0003700|transcription factor activity;GO:0008270|zinc ion binding	GO:0006355|"regulation of transcription, DNA-dependent"	GO:0006355|"regulation of transcription, DNA-dependent"	\	no	-	-	-	CCCCAG\CTGGGG\CCCCGC	982\619\106	0.5	0.8	0	0.1	0.2	0.6	0.7	0.3	1.1	0.8	1	0.2	0.2	0.2	0.5	0.5	0.2	0.3	0.1	0.1	0	0.2	0.6	0.5	0.2	0.3	0.1	0.2	0.1	0.2	0.5	0.3	0.2	0.5194	0.0931	0.9431	0.9585
jgi.p|Aspni_NRRL3_1|10182	\	Amino acid transport and metabolism	GO:0015171|amino acid transmembrane transporter activity	GO:0006865|amino acid transport;GO:0006810|transport	GO:0006865|amino acid transport;GO:0006810|transport	\	no	-	-	-	GTGGGG\CCCCAG	561\118	0	0	0	0	0	0	0	0	0	0	0	0	0	0	0	0	0	0	0.2	0	0	0	0	0	0	0	0	0	0	0	0	0	0	1.9474	0.5892	1	1
jgi.p|Aspni_NRRL3_1|10183	\	-	\	\	\	\	no	-	-	-	CCCCGG	875	263.6	263.6	5.2	6.8	10.6	16.6	18.5	17.7	267.1	270.9	137.4	31.6	49.4	50.1	25.6	29.4	214.7	191.6	222	17.1	18.6	15.8	36.6	34.2	41.1	37.5	33.3	57.7	53.1	59	43.9	37.6	48.8	1.0539	0.8048	2.0906	0.0091
jgi.p|Aspni_NRRL3_1|10184	\	-	\	\	\	\	no	-	-	-	CCCCAC\CCCCAC\CCCCAG	281\249\142	26.1	28.3	125.2	115	101.1	145.3	130.5	133.5	33.1	32.3	37.1	160.7	149.5	138.9	140.9	135.2	54	54.5	51.8	66.4	71.5	79.2	256.2	179	55.5	58.9	71.9	129.6	100.8	117.7	141.3	148.3	126.1	2.5978	0	0.578	0
jgi.p|Aspni_NRRL3_1|10185	\	Secondary metabolites biosynthesis, transport and catabolism	GO:0016491|oxidoreductase activity;GO:0003824|catalytic activity;GO:0005488|binding;GO:0000140|acylglycerone-phosphate reductase activity	GO:0008152|metabolic process	GO:0008152|metabolic process	\	no	-	-	-	GTGGGG\CTGGGG	911\320	11.8	8	0.4	0.4	0.4	0.1	0.4	0.4	8	5	2.6	0.8	0.8	0.7	0.1	0.4	0.4	0.2	0.3	0.2	0.5	0.1	0.4	0.3	0.1	0.3	0.5	0.2	0.1	0.6	0.4	0.2	0.1	0.0453	0	0.6147	0.5457
jgi.p|Aspni_NRRL3_1|10186	\	Energy production and conversion |General function prediction only	GO:0003824|catalytic activity;GO:0005488|binding;GO:0003960|NADPH:quinone reductase activity	GO:0008152|metabolic process	GO:0008152|metabolic process	\	no	-	-	-	CTGGGG	425	1.2	0.8	1	0.6	0.3	2.2	1.6	1.9	0.7	0.2	0.2	0.5	0.3	0.2	0.5	0.4	0.2	0.2	0.7	1.1	0.5	0.6	0.7	0.7	0.5	0.2	0.8	0.4	0.4	0.1	0.5	0.1	0.7	0.4633	0.1391	0.9925	0.9983
jgi.p|Aspni_NRRL3_1|10187	\	Secondary metabolites biosynthesis, transport and catabolism	GO:0004497|monooxygenase activity;GO:0005506|iron ion binding;GO:0020037|heme binding;GO:0050591|quinine 3-monooxygenase activity	GO:0006118|electron transport	GO:0006118|electron transport	\	no	-	-	-	CCGGGG\CCCCGC	778\467	1.6	1.3	4.7	5.8	5.6	2.7	3.5	5	1.1	1.1	1.7	5.2	6.4	5.8	6.7	6.8	3.2	3.9	3.2	6.8	7.4	7.8	5.8	8.1	10.5	9.7	10.5	5.7	5.2	5.6	6.5	5.4	4.5	3.0727	0	1.2463	0.2158
jgi.p|Aspni_NRRL3_1|10188	\	-	\	\	\	\	no	-	-	-	-	-	3.1	3.1	14.2	17.8	18.7	6.3	2.6	4.2	0.7	0.7	1.1	10.1	9	9.8	0.5	1.2	17.9	26	22.4	28.7	30.4	20.9	21.4	13.9	25.8	27	21.7	11.3	11.6	14.7	5	4.6	5.9	9.2791	0	1.4197	0.1006
jgi.p|Aspni_NRRL3_1|10189	\	-	\	\	\	\	no	-	-	-	-	-	0	0	0	0	0	0	0	0	0	0	0	0	0	0	0	0	0	0	0	0	0	0	0	0	0	0	0	0	0	0	0	0	0	NA	NA	NA	NA
jgi.p|Aspni_NRRL3_1|1019	bestrophin, RFP-TM, chloride channel	-	\	\	\	\	no	-	-	-	CCCCGC	287	30.8	28	13.5	14.6	13	39.3	42.2	42.9	27.1	26.6	17.6	20.8	20.1	19.6	44.6	41.2	23	23.5	15.9	15.5	16.8	20.7	48	41.6	14.2	15	13.4	17	17.1	19.6	31	40.9	34	0.9452	0.7505	1.1756	0.3672
jgi.p|Aspni_NRRL3_1|10190	\	Secondary metabolites biosynthesis, transport and catabolism	GO:0016491|oxidoreductase activity;GO:0003824|catalytic activity;GO:0005488|binding	GO:0008152|metabolic process	GO:0008152|metabolic process	\	no	-	-	-	GTGGGG\CCGGGG	603\298	0.3	0.1	0.8	0.4	0	5.7	5.4	3.4	0.1	0.1	0.1	1.3	1.2	0.4	3.8	3.6	0.2	0.7	1	0	0.6	0.7	6.5	4.1	0	0	0.1	0.5	0.3	0.6	1.8	1.3	0.8	3.5516	0.0235	1.0053	1
jgi.p|Aspni_NRRL3_1|10191	\	-	\	\	\	\	no	-	-	-	CCCCAC\CTGGGG	423\135	0	0	0.1	0	0.4	0	0.2	0.1	0	0	0	0.2	0.2	0	0.1	0.1	0	0.1	0	0.4	0.1	0.3	0.1	0.1	0	0.1	0	0	0.1	0.2	0	0	0.1	2.852	0.3802	1.4595	0.7766
jgi.p|Aspni_NRRL3_1|10192	\	-	GO:0003700|transcription factor activity;GO:0008270|zinc ion binding	GO:0006355|"regulation of transcription, DNA-dependent"	GO:0006355|"regulation of transcription, DNA-dependent"	\	no	-	-	-	CCCCAG	380	1.5	2.3	7.2	5.5	5.8	6.6	6	4.9	1.7	1.9	2.2	8.2	7.8	7.2	2.8	3	6.1	4.6	2.3	5.2	4.4	3.6	5.6	6.6	3.4	3	2.9	5	6.2	6.7	5.4	3.6	3.2	3.0259	0	0.6417	0.0533
jgi.p|Aspni_NRRL3_1|10193	\	General function prediction only	\	\	\	\	no	-	-	-	GCGGGG	171	14.5	10.7	21.1	22.2	22.7	26.1	20.6	16.9	11.6	12.2	12.2	32.7	37.7	41.6	14.5	15	46.9	47.9	46	38	33.8	33.8	36.2	37.3	212.1	188.4	47.5	33.7	30.5	39.8	36.8	30.2	38.2	4.8391	0	1.4394	0.1521
jgi.p|Aspni_NRRL3_1|10194	\	-	\	\	\	\	no	-	-	-	CCCCAC\CCCCAC	944\914	2.1	2.3	23.9	22.4	24.3	49.2	45.7	29.4	1.4	1.1	0.8	6.3	4.1	3.7	8.8	8.6	2	0.6	0.2	24.8	20.2	18.3	48.6	36.3	0.5	1.5	0.4	4	3	2.4	1.5	2.3	2.8	0.607	0.2003	0.8079	0.4452
jgi.p|Aspni_NRRL3_1|10195	\	Transcription	GO:0005515|protein binding	\	\	\	no	-	-	-	GTGGGG\CCCCGG	575\339	9.9	12.1	15.3	6.4	5.4	8.3	10.6	9.5	30.9	21	22.6	21.6	47.6	66.2	32.1	71.7	0.2	1.4	4.5	4	4.9	5.4	14.9	13.3	6.8	6.1	3.2	6.8	11	15	102.3	181.1	295.6	0.2491	0.002	0.4999	0.159
jgi.p|Aspni_NRRL3_1|10196	\	General function prediction only	GO:0005215|transporter activity	GO:0006810|transport	GO:0006810|transport	\	no	-	-	-	CCCCGC\CCCCAG\CCCCGC	918\606\205	4	4.3	5.9	6.9	5	25.5	22.4	27	4.2	4.4	5.4	5.7	4.1	5.1	12.5	11.3	3.9	5.9	4.5	9	8.6	9.1	13.5	16.2	8.1	7	4.3	3.9	3.7	4	4.6	5.8	5.6	1.5125	0.0112	1.3463	0.0875
jgi.p|Aspni_NRRL3_1|10197	\	-	\	\	\	\	no	-	-	-	CCCCGC\CCCCAC	172\88	18.9	14.9	9.1	8.3	9.5	42	37	57.6	23.1	22.8	17.8	14.3	22.7	24.4	62.3	68.7	3.2	3.2	7.3	7.4	8.4	23.2	71.6	59.6	5.2	5.6	3.7	7.8	9.1	12.1	67.7	143.2	142	0.3533	0.0003	1.3408	0.4046
jgi.p|Aspni_NRRL3_1|10198	\	Inorganic ion transport and metabolism	GO:0005215|transporter activity;GO:0008733|L-arabinose isomerase activity	GO:0006810|transport	GO:0006810|transport	\	no	-	-	-	CCCCGC\CCGGGG\CCCCGC	254\121\53	2.3	2.2	4.7	5.5	5	5.4	5.4	4.8	5.7	3.8	1.1	12.7	9.6	10.1	4.8	4.4	29.8	24.8	25.1	6	6.4	7.2	13.3	15.8	6	6.2	1.9	19.6	13.8	13.4	8.1	8.4	7.8	15.1722	0	1.1679	0.6616
jgi.p|Aspni_NRRL3_1|10199	\	General function prediction only	GO:0016787|hydrolase activity	\	\	\	no	-	-	-	CCCCGC	764	0.2	0.3	0.2	1	0.4	0.7	0.1	0.5	0.4	0.2	0.3	0.4	0.4	0.5	0.2	0.3	0.6	0.7	0.1	1.6	1.5	1.5	0.8	0.5	0.3	0.2	0	1.1	0.6	0.6	0.4	0.6	0.3	2.3263	0.0908	2.4272	0.0616
jgi.p|Aspni_NRRL3_1|102	\	Lipid transport and metabolism	GO:0048037|cofactor binding;GO:0003824|catalytic activity;GO:0005488|binding	GO:0008152|metabolic process	GO:0008152|metabolic process	\	no	-	-	-	CCGGGG	336	0	0	0	0	0	0	0	0	0	0	0	0	0	0	0	0	0	0	0	0	0	0	0	0	0.1	0.1	0.1	0	0	0	0	0	0	1.9805	0.5965	0.3181	0.3873
jgi.p|Aspni_NRRL3_1|1020	hypothetical protein	-	GO:0005509|calcium ion binding	GO:0006952|defense response	GO:0006952|defense response	\	no	-	-	-	-	-	0	0	0	0	0	0.1	0.7	0.2	0	0	0	0.1	0.2	0.1	0.4	0.1	0.3	0.4	0.3	0	0	0	0.3	0.3	0	0	0.1	0	0	0	0	0	0.2	8.8351	0.039	1	1
jgi.p|Aspni_NRRL3_1|10200	\	-	\	\	\	\	no	-	-	-	GCGGGG	331	1	1	0.4	0.5	0.4	0.5	0.5	0.5	1.8	1.5	0.9	0.8	0.7	0.6	0.3	0.2	1.1	0.7	0.9	1.7	1.3	1.5	1.4	0.9	0.7	0.7	0.7	1.4	0.9	1	1.1	0.7	0.8	1.2072	0.5527	2.9818	0.0035
jgi.p|Aspni_NRRL3_1|10201	\	-	\	\	\	\	no	-	-	-	-	-	0.1	0.2	1	2.3	1.5	0.8	0.8	0.8	0.1	0.1	0.1	1.7	0.9	1.2	0.4	0.6	0.5	0.4	0.9	2.3	2.3	2.4	1.1	1	1.9	2.1	1.4	1	0.9	0.6	0.9	1.1	1	4.4715	0.0021	1.3163	0.4709
jgi.p|Aspni_NRRL3_1|10202	\	General function prediction only	GO:0005351|sugar:hydrogen symporter activity;GO:0005215|transporter activity;GO:0008733|L-arabinose isomerase activity	GO:0008643|carbohydrate transport;GO:0006810|transport	GO:0008643|carbohydrate transport;GO:0006810|transport	\	no	-	pentose, glycerol	-	CTGGGG\CCCCGC\CCCCGG\GTGGGG\CTGGGG\CCCCAC\CCCCAC\CCCCGC	916\440\422\349\168\122\109\103	1.3	1.4	21.2	21.2	19.9	18.6	14.1	13.3	0.2	0.2	0.6	24.3	20.6	18.8	9.6	9.1	21.6	17.9	13.3	21	22.2	24.2	25.6	19	33.8	39.2	36.6	12.7	12.9	18	17.4	22.5	19.2	16.8937	0	0.9832	0.9482
jgi.p|Aspni_NRRL3_1|10203	\	-	\	\	\	\	no	-	-	-	-	-	0.3	0.3	0.8	0.6	0.7	2.6	2.5	3.6	0.1	0.3	0.3	1.7	1.2	1.5	2.5	2.4	0.3	0.1	0.2	0.5	0.6	0.6	1.6	3	0.3	0.2	0.2	0.7	0.5	0.6	2.3	2.8	1.9	0.9342	0.9037	0.7574	0.5239
jgi.p|Aspni_NRRL3_1|10204	\	General function prediction only	GO:0016787|hydrolase activity	\	\	\	no	-	-	-	CCGGGG	111	0	0	0.6	0	0	3.2	3.6	1.6	0	0	0	0	0	0	0	0.2	0	0	0	0	0	0	0.7	1	0	0	0	0.4	0	0	0	0	0.1	1	1	0.482	0.6153
jgi.p|Aspni_NRRL3_1|10205	\	General function prediction only	GO:0005215|transporter activity	GO:0006810|transport	GO:0006810|transport	\	no	-	-	-	CCCCGG	429	0	0	0.1	0	0	0.3	0.4	0.3	0	0	0	0	0	0	0	0.1	0	0	0	0	0.1	0	0	0.2	0	0	0	0	0	0	0	0	0.1	1.1006	0.9637	0.6428	0.7986
jgi.p|Aspni_NRRL3_1|10206	\	Energy production and conversion |General function prediction only	GO:0004497|monooxygenase activity;GO:0016491|oxidoreductase activity	GO:0006118|electron transport;GO:0006725|aromatic compound metabolic process;GO:0008152|metabolic process	GO:0006118|electron transport;GO:0006725|aromatic compound metabolic process;GO:0008152|metabolic process	\	no	-	-	-	-	-	0.4	0.4	0.6	0.5	0.5	2.2	2	1.4	0.7	0.8	0.8	0.6	0.5	0.4	0.5	0.8	0.1	0.4	0.3	0.7	0.9	0.9	0.9	0.7	0.1	0.2	0.5	0.5	0.4	0.5	0.4	0.5	0.2	0.8847	0.841	1.3907	0.5416
jgi.p|Aspni_NRRL3_1|10207	\	Secondary metabolites biosynthesis, transport and catabolism	GO:0004497|monooxygenase activity;GO:0005506|iron ion binding;GO:0020037|heme binding;GO:0008398|sterol 14-demethylase activity	GO:0006118|electron transport	GO:0006118|electron transport	\	no	-	-	-	CCCCGG\CCGGGG\CCCCGC	897\469\290	1.1	1.8	0.5	0.6	0.3	5.8	5.7	3.4	0.9	0.7	0.7	0.9	1.4	0.4	2.8	2.9	1.7	3.1	2.4	0	0.2	0.1	0.6	0.5	0	0	0	0.1	0	0.2	0	0.2	0.1	2.1324	0.0222	0.2271	0.023
jgi.p|Aspni_NRRL3_1|10208	\	Energy production and conversion	GO:0016491|oxidoreductase activity;GO:0050660|FAD binding;GO:0003824|catalytic activity	\	\	\	no	-	-	-	CCGGGG\CCCCGG\CCCCAG\CTGGGG\CCCCGG	979\795\509\288\183	0	0	0.1	0.2	0	2.9	2.5	1.9	0.1	0.2	0	0.1	0.1	0	0.2	0.8	0.1	0	0	0	0.1	0	0.2	0.1	0	0	0	0	0	0	0	0.1	0	3.1406	0.3106	0.3884	0.454
jgi.p|Aspni_NRRL3_1|10209	\	Lipid transport and metabolism	GO:0003824|catalytic activity;GO:0016888|"endodeoxyribonuclease activity, producing 5'-phosphomonoesters";GO:0048037|cofactor binding;GO:0016874|ligase activity;GO:0005488|binding	GO:0008152|metabolic process	GO:0008152|metabolic process	\	no	-	-	-	-	-	7.8	6.9	38.7	36.9	43.3	14.3	14.5	30.2	9.9	11.1	12.8	30	28.6	31.1	16.4	17.6	0	0	0	0.4	0.3	0.3	0.2	0.5	0.1	0.1	0	0.1	0.2	0.2	0.1	0.1	0.1	0.0016	0	0.0075	0
jgi.p|Aspni_NRRL3_1|1021	hypothetical protein	-	\	\	\	\	no	-	-	-	-	-	13.4	12.2	3.5	4	2.7	11.7	10.7	9.6	11.7	10.7	9.5	4.8	3.9	3.8	9.5	9	5.5	5.2	6.8	5.3	3.6	4.9	10.8	9.5	4.7	3.8	4	4.4	5.1	5.3	6.4	7.7	6.7	0.6008	0.0001	1.1829	0.4724
jgi.p|Aspni_NRRL3_1|10210	\	General function prediction only	GO:0016614|"oxidoreductase activity, acting on CH-OH group of donors";GO:0050660|FAD binding;GO:0008812|choline dehydrogenase activity	GO:0006066|alcohol metabolic process	GO:0006066|alcohol metabolic process	AA_3 / Subf 2	not annotated	-	-	-	CCCCGC\CTGGGG\CCCCAC	406\70\18	0	0	0.2	0.3	0.1	0.7	1	0.5	0.1	0	0.1	0.2	0.2	0.3	0.1	0.1	0	0	0	0.1	0	0	0	0.4	0	0	0	0	0	0	0	0	0	0.4334	0.4525	0.1562	0.0609
jgi.p|Aspni_NRRL3_1|10211	\	Cell wall/membrane/envelope biogenesis	\	\	\	\	no	-	-	-	-	-	3.7	4.4	7.5	7.7	6.3	9.7	13.5	13.8	19.9	15.3	10.3	8.8	8.4	9.9	14.2	18	0.7	0.7	0.9	3.9	4.2	4	8.4	9.9	0.8	1.1	0.5	4.7	3.1	3.3	12.8	11.8	12	0.2483	0	0.5129	0
jgi.p|Aspni_NRRL3_1|10212	\	General function prediction only	GO:0008171|O-methyltransferase activity	\	\	\	no	-	-	-	CCCCAC\CCCCGC\CCGGGG	435\140\94	0	0	0	0	0	0.1	0	0.1	0.1	0	0	0	0	0	0.1	0	0	0	0.1	0	0	0.1	0	0	0.1	0.1	0.1	0	0	0	0	0.1	0	1.7557	0.6848	1.278	0.8917
jgi.p|Aspni_NRRL3_1|10213	\	-	\	\	\	\	no	-	-	-	CCCCGC\GTGGGG	752\445	0.1	0.1	0.1	0	0	0.1	0.4	0.2	0.2	0.2	0.2	0	0.1	0.1	0.1	0.4	0.2	0.3	0.2	0.5	0.3	0.1	0.2	0.3	0.2	0.1	0.1	0	0.1	0.2	0.1	0.2	0.1	2.5772	0.2121	3.6849	0.1986
jgi.p|Aspni_NRRL3_1|10214	\	-	\	\	\	\	no	-	-	-	CCCCAG\CCCCGG\CTGGGG\CCCCGC	992\982\854\825	7.4	8.1	1.6	4.6	1.5	3.1	3.6	3.9	5.1	5.3	5.9	1.8	2.9	2.7	1.7	3.5	3.8	2.3	7	3.2	5.7	5.5	4.5	3.7	6.4	3.8	4.1	8	2.3	1.3	3.7	5.4	7.5	0.7362	0.4758	1.6598	0.3693
jgi.p|Aspni_NRRL3_1|10215	\	Posttranslational modification, protein turnover, chaperones	\	\	\	\	no	-	-	-	GCGGGG\CCCCAG\CCGGGG\CTGGGG	501\472\344\334	427.3	418.7	31.3	27.7	87.4	31	22.7	17.2	1077.5	1019.3	1020.8	23.8	60.4	82.1	37.6	65.7	95	103.8	285.5	74	79.8	57.7	24	28.2	219.9	332.1	116.7	17.1	19.8	23.7	136.8	176.1	519.6	0.5138	0.1432	1.274	0.6634
jgi.p|Aspni_NRRL3_1|10216	\	Carbohydrate transport and metabolism	GO:0005215|transporter activity	GO:0006810|transport	GO:0006810|transport	\	no	-	-	-	-	-	1.4	0.5	9.7	10	6.7	49.3	24.1	28.9	1.5	2	1.1	17.2	15.2	21.1	40	31.7	5.8	8.1	6.2	14	14.4	13.3	122.5	93.5	5.5	5.6	3.7	22.8	23.4	24.9	64.9	56.2	59.1	8.441	0	1.4148	0.1325
jgi.p|Aspni_NRRL3_1|10217	\	-	\	\	\	\	no	-	-	-	CCCCGC\GCGGGG\CCCCGG	966\766\599	16.1	16.9	134.3	128.2	98.6	777.8	369.3	388.2	11.7	10.5	9.3	267.5	269.5	274.4	518	377.3	30.6	21.6	16.3	106.7	105.7	74.6	1463.4	882.9	27.8	40.7	17.8	202.8	220.1	283	732	572.3	624.6	1.822	0.0118	0.7199	0.1894
jgi.p|Aspni_NRRL3_1|10218	\	Secondary metabolites biosynthesis, transport and catabolism	GO:0008171|O-methyltransferase activity;GO:0000179|"rRNA (adenine-N6,N6-)-dimethyltransferase activity";GO:0003880|C-terminal protein carboxyl methyltransferase activity;GO:0008169|C-methyltransferase activity;GO:0008170|N-methyltransferase activity;GO:0008172|S-methyltransferase activity;GO:0008173|RNA methyltransferase activity;GO:0008174|mRNA methyltransferase activity;GO:0008175|tRNA methyltr…	\	\	\	no	-	-	-	CTGGGG	413	135	139.9	193.1	214.3	215.1	253.8	196.1	174.4	130	143.2	290.7	545.6	469.7	482.6	268.7	235.8	90.9	93.8	116.4	284.1	302.5	304.6	291	230.5	163.3	151.5	272.6	514.8	428.8	405.5	277.5	258.6	282.6	0.9628	0.8963	1.288	0.2538
jgi.p|Aspni_NRRL3_1|10219	\	-	\	\	\	\	no	-	-	-	CCCCAG	489	0.7	0.7	5.9	5.2	3	5.7	5.8	5.4	2.2	2.1	4.7	14.7	12.5	12.7	9.7	11.3	1.1	1	1	7.1	6.8	6.2	9.1	11	2	1.6	1.8	16.7	13.2	11.7	20.3	15.3	15.9	1.9844	0.0083	1.2771	0.2697
jgi.p|Aspni_NRRL3_1|1022	vacuolar protein sorting-associated protein 16	Intracellular trafficking, secretion, and vesicular transport	GO:0003677|DNA binding	GO:0006886|intracellular protein transport	GO:0006886|intracellular protein transport	\	no	-	-	-	-	-	29.9	37	23.4	20.6	21.2	32.3	35	34.4	32.6	36.8	38.8	27.6	26.2	24.3	31.2	29.7	22	19.8	19.2	14.1	13.4	12	23.1	22.3	18.3	20.8	21.2	19.1	22.5	23.1	16.4	17.6	17.6	0.8087	0.0236	0.5453	0
jgi.p|Aspni_NRRL3_1|10220	\	-	\	\	\	\	no	-	-	-	GCGGGG\GTGGGG	893\30	21.6	24.1	16.7	15.5	12.4	52.5	48.6	49.8	14.4	13.9	8.3	27.4	33.2	25.8	53.4	50.8	15	15.1	13.2	38.6	38.7	42	52.3	66.5	6.1	7.8	6.1	69.5	69.6	61.9	52.1	42.8	38.8	0.8434	0.2112	2.4042	0
jgi.p|Aspni_NRRL3_1|10221	\	-	GO:0050529|polyneuridine-aldehyde esterase activity	\	\	\	no	-	-	-	CCCCGC\CCCCGC	548\296	23.7	26.7	52.2	57.6	58.5	67.6	45.3	43.9	6.1	5.6	9.6	69.2	61.3	54.5	31.4	25.4	75.2	72.4	59.5	32.9	37.3	31.5	70.9	49.5	54	71.1	69.1	45.6	34.5	47	21.3	25.8	22.4	3.6253	0	0.5458	0.0003
jgi.p|Aspni_NRRL3_1|10222	\	General function prediction only	GO:0005215|transporter activity	GO:0006810|transport	GO:0006810|transport	\	no	-	-	-	CCCCAC	54	0	0.1	0.2	0.3	0.2	0.4	0.6	0.2	0.1	0.1	0	0.2	0.7	0.4	0.5	0.3	0	0.1	0.2	0	0	0.1	0.1	0.1	0.2	0.2	0.1	0.1	0	0.2	0.5	0.2	0.4	3.0304	0.1796	0.2463	0.1195
jgi.p|Aspni_NRRL3_1|10223	\	-	\	\	\	\	no	-	-	-	-	-	2	1.9	2.3	2.2	2.5	1.3	0.9	0.6	0.4	0.4	0.3	1.2	1.3	1	0.6	0.9	1.9	3.2	1.8	1.5	2.5	1.4	0.5	0.6	2.1	1.4	1	1.4	1.6	0.8	0.9	0.4	0.2	1.5563	0.1402	0.7028	0.3475
jgi.p|Aspni_NRRL3_1|10224	\	-	\	\	\	GT_69	no	-	-	-	CCCCGG\CCCCAC	704\636	94	72.8	33.2	29.3	25.1	24.5	16.6	21	20.9	21.1	14	30.1	27.4	27.3	10.1	9.4	71.5	56.3	47.5	48.1	50.8	44.9	42.5	50.9	20.3	16.2	11.3	28.8	28.4	28.3	13.3	15.7	15.3	0.9337	0.7068	1.4823	0.0091
jgi.p|Aspni_NRRL3_1|10225	\	-	\	\	\	\	no	-	-	-	GCGGGG	137	26.1	22.1	159.7	153.5	155.8	39	32	36.7	12.2	9	10.1	142.2	117.7	121.6	38.8	40.9	43.1	36.9	33.3	204.3	192.2	203.9	71.6	77.8	33.5	28.5	18.1	162.8	138.7	136.9	52.5	58	54.7	2.0736	0	1.1562	0.3039
jgi.p|Aspni_NRRL3_1|10226	\	Function unknown	\	\	\	\	no	-	-	-	GCGGGG\CCCCAG\CCCCAC	211\68\34	1.4	1.1	31.2	24.7	29.2	41.6	33.9	33.6	0.1	0.1	0.6	17.4	14.7	13.8	29.3	25.2	1.1	1.4	0.8	3.3	2.8	4.2	11.9	9.5	0.5	0.4	0.6	1.8	1.4	1.2	3.9	2.5	2.2	1.1627	0.6459	0.1111	0
jgi.p|Aspni_NRRL3_1|10227	\	General function prediction only	\	\	\	\	no	-	-	-	CCCCAC	227	10	9.5	21.9	17.8	12.5	32	26.5	18.7	2.6	3.8	3.3	12.7	14.2	9.9	18.4	15.1	23.6	16.4	15.1	6.6	6.5	7	17.1	9.4	7.2	7.8	6.8	5	5.2	6.2	5	3.9	5.2	2.501	0	0.351	0
jgi.p|Aspni_NRRL3_1|10228	\	-	GO:0015035|protein disulfide oxidoreductase activity	\	\	\	no	-	-	-	GTGGGG	519	62	64	33.7	30.9	32.3	51.5	48.4	58.6	9.6	14.5	20.9	35.2	31.8	31	40.2	36.7	80.8	94.3	116	35.9	47.5	40.1	44.4	43.6	51.6	48.7	39.1	31.8	23.8	25.9	36.9	36.9	36.5	2.0269	0	1.1563	0.409
jgi.p|Aspni_NRRL3_1|10229	\	-	GO:0008171|O-methyltransferase activity	\	\	\	no	-	-	-	CCCCAC	175	417.7	432.4	460.8	532.2	534.6	363.6	365.1	386.3	239.1	305.1	337	441.7	309	303.5	343.9	321.1	315.4	354	417.8	725.3	736.1	611.7	470.1	467	1024.9	1034.2	539.5	277.5	222.5	222	384.8	370.2	412	1.1249	0.4884	1.2184	0.2217
jgi.p|Aspni_NRRL3_1|1023	ribosome biogenesis protein Alb1	-	\	\	\	\	no	-	-	-	-	-	14.8	18	10.8	10.6	8.4	48.8	49.6	36.6	19.9	16	6.8	20.9	20.6	18.2	22.8	27.1	2	1.5	3.7	16.4	12.6	11	24.4	27.8	0.2	0.7	0.9	22.5	16.5	18.2	23.9	16.9	16.7	0.1934	0	1.1907	0.5695
jgi.p|Aspni_NRRL3_1|10230	\	Nucleotide transport and metabolism	\	\	\	\	no	-	-	-	CTGGGG	567	1.6	1.3	2.4	3	3.3	0.9	0.8	0.9	0.5	0.2	0.8	7.5	4.4	4.6	2.1	1	2.5	3	2.8	2.2	3	1.3	0.4	0.6	6.3	7.3	4.8	1.7	1.2	0.9	1.9	1.2	3.9	2.4916	0.0146	0.6898	0.4366
jgi.p|Aspni_NRRL3_1|10231	\	-	\	\	\	\	no	-	-	-	CCCCAG	63	2.3	2.1	3.3	1.7	3.1	1.1	0.8	0.3	2.1	2.1	2.2	14.1	5.5	5.7	2.1	0.8	5.8	6.3	5.3	3.3	4.3	2.8	1.1	0.9	15.1	13.8	7.7	8.3	1.9	1.1	4.7	1.7	4.7	3.2934	0.0033	1.1538	0.8137
jgi.p|Aspni_NRRL3_1|10232	\	-	GO:0003700|transcription factor activity;GO:0008270|zinc ion binding	GO:0006355|"regulation of transcription, DNA-dependent"	GO:0006355|"regulation of transcription, DNA-dependent"	\	no	-	-	-	CCCCGC	99	2.6	3.1	7.1	5.3	4.1	5.7	6.3	5	2.9	4.6	7	4.4	3	2.7	3.1	2.4	2.9	1.8	2.1	5.8	5.4	3.8	5.5	4.2	4.7	4.1	4.5	3.1	2.2	2.2	2.3	1.9	2	1.0777	0.8097	0.8204	0.4872
jgi.p|Aspni_NRRL3_1|10233	\	General function prediction only	GO:0003824|catalytic activity;GO:0001760|aminocarboxymuconate-semialdehyde decarboxylase activity	GO:0008152|metabolic process	GO:0008152|metabolic process	\	no	-	-	-	GCGGGG	894	0	0	0	0	0	0.3	0.2	0.3	0.1	0	0	0	0	0	0	0	0	0	0	0	0	0	0.5	0.1	0	0	0	0	0	0.1	0	0	0	1	1	1	NA
jgi.p|Aspni_NRRL3_1|10234	\	Amino acid transport and metabolism	GO:0004146|dihydrofolate reductase activity	\	\	\	no	-	-	-	CCCCGC	126	1	0.5	18.1	17.8	16.4	21.8	18.4	12.2	0.3	0.3	0.1	14.1	13.5	10.9	9.3	7.7	3.8	4.6	3.7	11	13.1	13.4	15.2	7.9	3.6	4.6	3.9	12	8.9	11.4	0.8	3.2	2.5	6.4001	0	0.6556	0.0977
jgi.p|Aspni_NRRL3_1|10235	\	-	\	\	\	\	no	-	-	-	GTGGGG	806	0.2	0.3	0.1	0.1	0.2	0.1	0.2	0.4	0.8	0.4	0.5	0.2	0.1	0	0.1	0.2	0.2	0	0.1	0.2	0.3	0.2	0.3	0	0	0	0.1	0.1	0.1	0.1	0	0.1	0.1	0.5474	0.3976	1.6222	0.5978
jgi.p|Aspni_NRRL3_1|10236	\	Posttranslational modification, protein turnover, chaperones	GO:0003755|peptidyl-prolyl cis-trans isomerase activity;GO:0004600|cyclophilin;GO:0030051|FK506-sensitive peptidyl-prolyl cis-trans isomerase;GO:0042027|cyclophilin-type peptidyl-prolyl cis-trans isomerase activity	GO:0006457|protein folding	GO:0006457|protein folding	\	no	-	-	-	CCCCAC	45	218.9	190.5	32.1	24.3	32.5	87.1	53.4	40.4	72.3	75.4	59.2	22.9	22.2	21.8	37	32.5	137	148	120.9	41	41.3	29.9	58.6	37.2	15.5	19	23.6	21.5	19.2	27.4	24.5	20.1	19.5	0.8814	0.5565	1.1371	0.6175
jgi.p|Aspni_NRRL3_1|10237	\	-	\	\	\	\	no	-	-	-	-	-	162.5	147.9	294	308.8	341.7	371.8	276.4	241.2	18.4	22.7	43.5	205.8	166.7	160.1	146.2	131.3	255.4	253.1	245.8	247.2	287.2	233.6	378.5	232.4	142.1	133.3	93.2	121	129	146.9	162.3	148.6	159.8	2.1371	0	0.7328	0.1177
jgi.p|Aspni_NRRL3_1|10238	\	General function prediction only	GO:0016614|"oxidoreductase activity, acting on CH-OH group of donors";GO:0050660|FAD binding;GO:0016813|"hydrolase activity, acting on carbon-nitrogen (but not peptide) bonds, in linear amidines";GO:0046872|metal ion binding;GO:0008812|choline dehydrogenase activity	GO:0006066|alcohol metabolic process	GO:0006066|alcohol metabolic process	AA_3 / Subf 2	not annotated	-	-	-	GTGGGG	247	1.5	1.3	9.2	11.9	9.7	7.9	7.5	8	0.7	0.5	0.5	6.7	7.1	5.4	6.4	6.4	3.1	5.4	5.1	11.6	13.1	13.6	10.5	9.1	3.9	3.7	2.3	10.7	10.8	7.5	7.1	6.2	4.5	4.231	0	1.1201	0.6189
jgi.p|Aspni_NRRL3_1|10239	\	-	GO:0008080|N-acetyltransferase activity	GO:0008152|metabolic process	GO:0008152|metabolic process	\	no	-	-	-	-	-	100.7	97.3	224.7	226.8	240.5	148.5	133.5	134	48.9	43.6	36.8	167.2	166.5	171	110.2	107.4	128.1	143.1	166.1	278.9	300.8	257.1	133.6	160	103.8	93.4	35.4	235.8	207.1	187.3	193.4	119.2	114.7	1.9349	0.0001	1.0888	0.7121
jgi.p|Aspni_NRRL3_1|1024	ubiquitin carboxyl-terminal hydrolase	Posttranslational modification, protein turnover, chaperones	GO:0004221|ubiquitin thiolesterase activity	GO:0006511|ubiquitin-dependent protein catabolic process	GO:0006511|ubiquitin-dependent protein catabolic process	\	no	-	-	-	-	-	15.4	16	21.3	16.4	15.8	32.2	28.9	26.6	12.6	14	14.3	18	17.9	14.2	19	18.6	10.9	9.6	10.7	13.4	17.2	16.1	23.8	24.1	11.2	10.1	10	22.5	22.6	20.4	17.2	16.3	13.3	0.878	0.1955	0.7962	0.0221
jgi.p|Aspni_NRRL3_1|10240	\	Amino acid transport and metabolism	GO:0015171|amino acid transmembrane transporter activity	GO:0006865|amino acid transport;GO:0006810|transport	GO:0006865|amino acid transport;GO:0006810|transport	\	no	-	-	-	CTGGGG	936	12.2	12.8	82.6	76.8	76.3	96.8	114.6	103.4	11.1	8.9	4.5	37.3	34.9	37.1	72	65.4	33.2	38.5	43.4	71	76.3	62.7	53.7	81.4	20.8	20.4	9.7	53.1	41.9	35.4	72.4	46.7	49.2	4.0056	0	0.8053	0.3113
jgi.p|Aspni_NRRL3_1|10241	\	-	\	\	\	\	no	-	-	-	CCCCAG	311	33.5	34.7	446.9	358.4	322	354.2	288.9	292.2	11.6	8.2	5.2	153.7	148.3	134	193.8	220.2	126.5	128.3	148.3	458.5	454.8	406.5	319.1	305.9	76.6	79.5	38.9	209.3	159.1	165.5	382.6	320.4	328.8	5.1658	0	1.0622	0.7749
jgi.p|Aspni_NRRL3_1|10242	\	-	\	\	\	\	no	-	-	-	-	-	452.6	534.1	2533	2680	2664.5	1513.9	1086.1	1011.4	209.2	174.1	153.6	1137.8	1119.6	1080.4	395.8	385.2	843	873	858.9	2833.7	2956.9	2718.5	1302.3	1042.3	470.9	420.6	207.6	1739.3	1368.7	1241.4	1285.7	1093.9	1093.2	2.2981	0	0.9733	0.9062
jgi.p|Aspni_NRRL3_1|10243	\	General function prediction only	GO:0015520|tetracycline:hydrogen antiporter activity;GO:0005215|transporter activity	GO:0015904|tetracycline transport;GO:0046677|response to antibiotic;GO:0006810|transport	GO:0015904|tetracycline transport;GO:0046677|response to antibiotic;GO:0006810|transport	\	no	-	-	-	CTGGGG	300	15.9	11.6	126	110.6	112.3	55.8	52.5	67.4	7.3	5.8	4.5	58.1	50.7	46.5	27.7	24.8	62.1	57.7	67.2	193.2	175.9	159.7	79.9	92.8	48.6	45.7	21.1	126.9	96.7	85	63.1	50.4	42	5.912	0	1.3684	0.0667
jgi.p|Aspni_NRRL3_1|10244	\	-	\	\	\	\	no	-	-	-	CCCCGC	154	0.1	0.5	259.4	333.9	294.5	78.5	72.8	75.8	0	0.1	0.2	0.3	0.2	0.3	0.2	0.3	12.3	39.8	50.5	58.5	104.1	66.9	171.9	120.5	0	0.2	0	0.4	0.2	0.1	0.1	0.4	0.6	139.743	0	0.237	0
jgi.p|Aspni_NRRL3_1|10245	\	Energy production and conversion |General function prediction only	GO:0016491|oxidoreductase activity;GO:0018658|salicylate 1-monooxygenase activity	GO:0006118|electron transport;GO:0008152|metabolic process	GO:0006118|electron transport;GO:0008152|metabolic process	\	no	-	-	-	CCGGGG	298	0.3	0.5	95.6	112.4	101.4	27.7	21.6	19.3	0	0.1	0.2	0	0.3	0.2	0.3	0.2	14.2	49.9	65	25.3	44.8	25.3	66.4	45.5	0.5	0.3	0.5	0.3	0.2	0.4	0.4	0.3	0.2	127.548	0	0.2818	0
jgi.p|Aspni_NRRL3_1|10246	\	-	GO:0003700|transcription factor activity;GO:0008270|zinc ion binding;GO:0003677|DNA binding	GO:0006355|"regulation of transcription, DNA-dependent";GO:0006350|transcription	GO:0006355|"regulation of transcription, DNA-dependent";GO:0006350|transcription	\	no	-	-	-	CCGGGG	172	4.2	4.3	17.3	16.8	17.8	8.5	9.4	12.5	4.5	4.9	5	11.4	9.6	10	6.6	6.1	5.5	8.2	11	9.2	7.4	10.9	11.6	15.3	8.3	8.5	5.7	9.8	6.2	7.9	8.9	6.8	6.9	2.5157	0	0.4819	0
jgi.p|Aspni_NRRL3_1|10247	\	Secondary metabolites biosynthesis, transport and catabolism	GO:0003834|"beta-carotene 15,15'-monooxygenase activity"	\	\	\	no	-	-	-	CCGGGG\GCGGGG	430\274	11.1	11.6	158.2	184.3	170.8	102.5	85.9	89.6	7.7	9.1	11.8	27.6	23	22.7	14.3	12.3	31.8	54.7	61.7	45.1	61.7	60.3	96.4	85.9	18.3	20.2	18.9	20.5	17.8	20.5	11.6	10.8	11.6	5.6722	0	0.2951	0
jgi.p|Aspni_NRRL3_1|10248	\	General function prediction only	GO:0003824|catalytic activity;GO:0008704|5-carboxymethyl-2-hydroxymuconate delta-isomerase activity	GO:0008152|metabolic process	GO:0008152|metabolic process	\	no	-	-	-	CCCCGC\CCCCGG	272\116	0.2	0.7	686.9	775.5	745.7	320.7	241.8	233.4	0.7	0.5	0.8	0.1	1.1	0.4	0.2	0.1	127.1	420	551.9	144.9	243	168.8	662.7	455.5	0.2	1.1	0.7	0.3	0.7	0.3	0.4	1.5	0.3	788.426	0	0.2365	0.0008
jgi.p|Aspni_NRRL3_1|10249	\	General function prediction only	GO:0005215|transporter activity	GO:0006810|transport	GO:0006810|transport	\	no	-	-	-	CCCCGC\CCGGGG\GCGGGG\CCGGGG\CCCCGG\CCCCGC	685\572\342\302\293\285	10.2	9.1	87.2	86.9	83.3	57.6	39.9	46.7	0.2	0.4	1.1	5.1	4.3	3.8	1.9	2.2	44.6	73	71.8	45.5	54.4	53	119.3	91.4	14.2	13.7	10.6	6.7	6.1	6.1	2.1	4	2.6	8.5529	0	0.539	0.0007
jgi.p|Aspni_NRRL3_1|1025	EF-hand domain-containing protein	Cell cycle control, cell division, chromosome partitioning |Cytoskeleton	GO:0005509|calcium ion binding	\	\	\	no	-	-	-	GCGGGG\CCCCGC	302\109	48.5	48.1	31.6	30.4	31.4	103.4	71.4	66.6	64.7	63.5	71.1	29.7	31	40	43.8	48	24.3	24.2	27.3	32.7	47.5	47.5	74.2	57.1	30.5	28.9	27.4	40.9	39.3	39.9	45.1	59.3	69.9	0.6937	0.0311	1.2481	0.2578
jgi.p|Aspni_NRRL3_1|10250	\	Lipid transport and metabolism	GO:0004620|phospholipase activity;GO:0004622|lysophospholipase activity	GO:0009395|phospholipid catabolic process;GO:0008152|metabolic process	GO:0009395|phospholipid catabolic process;GO:0008152|metabolic process	\	no	-	-	-	CCCCAG\CCCCGC\GCGGGG	970\729\218	29.9	43.1	10.8	7.5	6.8	12.4	18.4	12	3.7	5.7	11.1	6	10.4	11.6	20.1	20.5	20.3	21.5	23.9	2.5	5.3	4.9	7.1	6.7	13.8	12.2	14.1	3	3.8	5.4	8.3	13.5	14.3	0.8028	0.4567	0.4711	0.0053
jgi.p|Aspni_NRRL3_1|10251	\	Energy production and conversion |General function prediction only	GO:0003824|catalytic activity;GO:0005488|binding;GO:0003939|L-iditol 2-dehydrogenase activity	GO:0008152|metabolic process	GO:0008152|metabolic process	\	no	-	-	-	GCGGGG	99	1.7	1.6	5.7	5.4	3.3	3.3	2.8	3.4	0.1	0.1	0.3	3.1	2	4.2	1	1.2	3.3	2	2.3	2	2.9	3.5	3.6	2.2	0.9	1	0.5	1.9	1.6	2.9	0.6	1.5	1.2	2.0222	0.0204	0.5448	0.0488
jgi.p|Aspni_NRRL3_1|10252	\	-	\	\	\	\	no	-	-	-	CCCCGC	664	0.2	0	2.2	1.4	1.9	9	8.2	17.4	0	0.2	0	0.5	1	1.4	6.7	9.7	0	0	1.4	3.3	9	20.4	11.2	19.1	0.2	0.3	0	2.7	1.9	1.9	9.3	32.7	28.6	2.5723	0.3035	5.2121	0.0028
jgi.p|Aspni_NRRL3_1|10253	\	General function prediction only	GO:0016614|"oxidoreductase activity, acting on CH-OH group of donors";GO:0050660|FAD binding;GO:0008812|choline dehydrogenase activity	GO:0006066|alcohol metabolic process	GO:0006066|alcohol metabolic process	AA_3 / Subf 2	not annotated	-	-	-	CCCCGC	106	0.4	0.3	0.4	0.5	0.2	1	0.6	0.7	0.1	0.5	0.8	0.8	0.9	0.9	0.5	0.5	1.2	1.2	0.7	1.6	1.1	0.7	0.5	0.5	2.6	2.2	3.7	0.7	0.7	1.2	0.4	0.3	0.5	3.7674	0.0003	2.5436	0.0374
jgi.p|Aspni_NRRL3_1|10254	\	Lipid transport and metabolism	\	\	\	\	no	-	-	-	CCCCGG\CCCCGG\CCCCAC	594\176\53	0.8	0.4	7.9	6.6	7.1	5.4	4.3	3.9	0.1	0.2	0.4	2.5	2.2	2.7	1.6	1.5	8.7	3.9	4.2	29.7	27.5	32.1	10.3	5.7	42.7	38	63.5	2.6	3.5	4.8	0.9	1.6	1	12.2313	0	3.7171	0
jgi.p|Aspni_NRRL3_1|10255	\	-	GO:0008677|2-dehydropantoate 2-reductase activity;GO:0016491|oxidoreductase activity;GO:0050661|NADP binding;GO:0003824|catalytic activity;GO:0005488|binding	GO:0015939|pantothenate metabolic process;GO:0008152|metabolic process	GO:0015939|pantothenate metabolic process;GO:0008152|metabolic process	\	no	-	-	-	GTGGGG\CCCCGC	346\123	7.3	8	11.1	8.6	11.4	17.5	14.3	11.4	4.3	4.2	7	14.3	12.9	12.5	11.3	9.9	5.8	6.7	5.4	4.2	6.1	8.6	14.2	10.3	4.7	2.8	3.2	8.7	7.6	7.3	7.3	10	11	1.0359	0.9081	0.5698	0.0085
jgi.p|Aspni_NRRL3_1|10256	\	General function prediction only	GO:0005215|transporter activity	GO:0006810|transport	GO:0006810|transport	\	no	-	-	-	CTGGGG\CTGGGG	621\460	47.2	75.8	32.7	27	20.3	34.1	39.9	39.9	176.7	152	173.4	76.2	122.3	201.3	76.2	132.6	4.2	12.5	31.5	15.3	16.9	15.6	30.4	35.2	54	26.6	29.9	56.9	56.4	63.7	88.8	152.5	225.6	0.3454	0.0013	0.5502	0.0895
jgi.p|Aspni_NRRL3_1|10257	\	Transcription |Replication, recombination and repair |Posttranslational modification, protein turnover, chaperones	GO:0003950|NAD+ ADP-ribosyltransferase activity	GO:0006471|protein amino acid ADP-ribosylation	GO:0006471|protein amino acid ADP-ribosylation	\	no	-	-	-	CCCCAG\CCCCAC	332\18	65.6	71.3	17.9	16.8	13	27.7	35.5	38.7	41.5	46	37.5	25.1	25.8	22.3	44.6	47.6	45.9	51	64.9	21.3	18.5	19.8	31.5	37	56.1	58.9	41.6	20.5	21.9	24.3	47.2	44	35.9	1.0399	0.7835	1.1271	0.4095
jgi.p|Aspni_NRRL3_1|10258	\	-	\	\	\	\	no	-	-	-	CTGGGG\CCGGGG\CCCCGC	824\99\31	9.6	10.9	57.4	55.6	54.3	58.2	69.5	62.3	4.1	3.9	8	55.7	51.2	47	51.2	56.1	14.4	17.4	17	52.8	52	51.2	63.8	47	49.2	50.5	30.8	31.9	34.8	37.5	54.8	60.8	51.7	2.0892	0	0.8424	0.3326
jgi.p|Aspni_NRRL3_1|10259	\	Secondary metabolites biosynthesis, transport and catabolism	GO:0004497|monooxygenase activity;GO:0005506|iron ion binding;GO:0020037|heme binding;GO:0018585|fluorene oxygenase activity;GO:0018586|mono-butyltin dioxygenase activity;GO:0018587|limonene 8-monooxygenase activity;GO:0018588|tri-n-butyltin dioxygenase activity;GO:0018589|di-n-butyltin dioxygenase activity;GO:0018590|methylsilanetriol hydroxylase activity;GO:0018591|methyl tertiary butyl ether 3…	GO:0006118|electron transport	GO:0006118|electron transport	\	no	-	-	-	GCGGGG	410	2.5	4.7	136.9	140.7	122.6	46.4	32.8	34.9	0.5	0.5	0.5	60.1	53.4	50.3	21.8	23.6	23.5	20.8	16.4	126.1	129.7	137.4	68	54.5	15.9	15.7	7.8	75.1	57.7	55.6	26.4	25.1	23.3	7.4279	0	0.8889	0.5755
jgi.p|Aspni_NRRL3_1|1026	PUL domain-containing protein	Function unknown	GO:0005488|binding	GO:0045454|cell redox homeostasis	GO:0045454|cell redox homeostasis	\	no	-	-	-	GCGGGG\CCCCGC	366\173	6.8	4.7	4.8	2.2	4.5	4.8	6	8.5	27.9	27	33.3	5.5	5.7	7.5	9	8.5	3.8	4.4	5.3	6.5	6.7	5.7	3.1	6.2	4.4	4.1	4.8	5.5	6.5	4.7	5.7	5.8	8.5	1.0149	0.9701	1.4911	0.0806
jgi.p|Aspni_NRRL3_1|10260	\	Signal transduction mechanisms	GO:0004672|protein kinase activity;GO:0005524|ATP binding;GO:0004674|protein serine/threonine kinase activity	GO:0006468|protein amino acid phosphorylation	GO:0006468|protein amino acid phosphorylation	\	no	-	-	-	-	-	3.9	3.7	2.7	3.6	4.8	4.3	3.7	3.2	1.8	1.8	1.6	3.4	3.5	3.6	2.8	2.4	4.8	5.9	6.4	6.3	4.7	3.4	9	4.4	1.6	1.6	1.8	3.4	3.6	4.1	2.6	2.5	2.4	1.9548	0.0005	1.1554	0.6102
jgi.p|Aspni_NRRL3_1|10261	\	Carbohydrate transport and metabolism	GO:0005215|transporter activity	GO:0006810|transport	GO:0006810|transport	\	no	-	-	-	-	-	55.1	48.1	75.4	84.4	84.8	15.5	19	15.4	68.9	52.6	35.1	25.6	22.1	21.5	4.8	4.9	24.3	26.9	25.7	123.4	122.3	107.6	21.1	39.9	4.6	3.8	1.3	28.1	31.4	30	23	12.5	10.5	0.6606	0.0634	1.2971	0.2812
jgi.p|Aspni_NRRL3_1|10262	\	-	\	\	\	\	no	-	-	-	-	-	14.5	13.2	23.1	20.4	22.6	4.9	5.5	6.2	17.5	16.3	8.4	8.1	7	6.9	1.1	2.1	5.5	4.8	7.3	48.2	44.7	39	8.7	15.8	0.9	0.3	0.3	11.9	12.2	11.1	11.6	5.2	5	0.5578	0.0082	1.7907	0.0049
jgi.p|Aspni_NRRL3_1|10263	\	Energy production and conversion |General function prediction only	GO:0004497|monooxygenase activity;GO:0016491|oxidoreductase activity	GO:0006118|electron transport;GO:0006725|aromatic compound metabolic process;GO:0008152|metabolic process	GO:0006118|electron transport;GO:0006725|aromatic compound metabolic process;GO:0008152|metabolic process	\	no	-	-	-	CCCCGG\CCCCAC	960\704	168.7	186	141	144.2	156.8	51.9	34.7	33.8	121.4	105.2	75.1	70.6	66.8	68.6	12.4	12.5	102.5	104.6	86.6	216.8	209.9	181.2	85.6	94.9	21.5	19.3	10.6	76.4	84.3	94.9	71.1	46	45.1	0.7362	0.0653	1.2369	0.2302
jgi.p|Aspni_NRRL3_1|10264	\	-	\	\	\	\	no	-	-	-	-	-	14.8	9.6	1.6	2.1	5.6	21.1	14.4	12.7	0	1.7	0.2	4.9	4.8	3.2	3	3.8	20.1	28.2	29.9	7	10.7	10.2	13.7	12.8	8.2	8.1	4.7	13.7	12	12.6	6.9	6.8	6.3	2.7823	0	2.9264	0.0018
jgi.p|Aspni_NRRL3_1|10265	\	-	\	\	\	\	no	-	-	-	CCGGGG\CCCCAC\CCCCAG\CCGGGG\CCCCAG\CCCCAG\CCCCGG\CCCCAG\CCCCGG	997\853\570\564\557\284\233\99\22	26	17.5	20.4	19.1	19.2	39.8	37.7	26.2	3.7	5.1	7	36.9	37.2	33.8	5.5	7	69	55.8	53.4	37.9	40.1	28.9	33.1	46.7	61.5	67.1	53.2	137.5	177.7	172.8	27.4	13.5	15.2	3.5892	0	1.6335	0.012
jgi.p|Aspni_NRRL3_1|10266	\	-	\	\	\	\	no	-	-	-	CCGGGG\CCCCGC	327\128	9	7.4	4	3.6	3.1	3.5	2.7	2.3	2.8	3.2	5.4	4	3.5	2.4	2.8	3	19.3	14.7	15.5	9	5.3	5	6.2	5.1	15.7	17.4	13.5	4.4	6	7.3	3.2	2.2	2.2	2.6573	0	1.5727	0.1022
jgi.p|Aspni_NRRL3_1|10267	\	Posttranslational modification, protein turnover, chaperones	GO:0004194|pepsin A activity;GO:0004190|aspartic-type endopeptidase activity	GO:0006508|proteolysis	GO:0006508|proteolysis	\	no	-	-	-	CCCCGG	474	170.9	164.2	91.6	56.2	56.8	61.3	74.9	85.6	144.2	151.7	194.1	95.4	96.3	111.2	109.8	167.8	119.7	107.2	92	70.3	68.6	53	44.6	50.2	114.5	107.7	129.8	69.9	68.8	71.4	130.5	167.9	208.1	0.8448	0.3534	0.8534	0.4162
jgi.p|Aspni_NRRL3_1|10268	\	-	\	\	\	\	no	-	-	-	CCCCAC\CCCCGC\CCCCAC\CCCCAG	554\281\68\15	1.4	1.8	1.2	0	0.4	1	0.8	1.7	0.9	0.7	0.9	0.8	0.5	0.3	1.4	1.8	1.2	0.6	1.3	0.8	1	0.9	1.2	1.3	0.7	0.8	0.8	0.6	0.9	0.8	1.1	1.6	2.5	0.8433	0.6983	1.4109	0.5858
jgi.p|Aspni_NRRL3_1|10269	\	General function prediction only	GO:0003993|acid phosphatase activity	\	\	\	no	-	-	-	CCCCAC\CTGGGG	822\332	0.2	0.2	0.1	0.1	0.1	0	0	0.2	0.1	0.2	0.5	0.1	0	0.3	0.1	0.1	0	0.1	0.2	0.3	0.4	0.2	0.1	0.2	0.3	0.2	0.2	0.2	0.1	0.1	0.2	0.3	0.1	0.8303	0.8298	2.9909	0.1973
jgi.p|Aspni_NRRL3_1|1027	\	-	\	\	\	\	no	-	-	-	-	-	0.7	0.8	0.4	0	0	0	0.4	0.8	0.4	0.6	0.5	0	0.3	0.2	0.5	0.5	0	0.2	0.5	0	0	0.3	1.3	0	0.6	0	0	0.7	0.4	0.7	0.2	0.4	0.5	0.484	0.4283	0.8416	0.916
jgi.p|Aspni_NRRL3_1|10270	\	-	\	\	\	\	no	-	-	-	CCCCGG\CCCCGG\CTGGGG\CCCCGG	778\714\561\415	0.1	0.3	21.2	22.6	20.6	4.7	3.1	8.4	0.8	0.6	0.3	17.9	18.9	16.2	3.3	5.1	1.7	1.4	0.9	21.1	25.4	37.7	27.1	22	2	1.9	1.5	32.1	23.6	21.4	15.6	31.6	28.2	7.6411	0	1.1861	0.5818
jgi.p|Aspni_NRRL3_1|10271	\	Amino acid transport and metabolism	GO:0005215|transporter activity	GO:0006810|transport	GO:0006810|transport	\	no	-	-	-	CCGGGG\CCCCAG\CCGGGG\CCGGGG	381\235\82\18	0	0	0.1	0.1	0	0	0	0.1	0	0	0	0.1	0	0	0	0	0	0	0	0.1	0.1	0	0.1	0.1	0	0	0.1	0.3	0.2	0	0.1	0.1	0.1	0.6801	0.785	0.9015	0.9548
jgi.p|Aspni_NRRL3_1|10272	\	-	GO:0009055|electron carrier activity	GO:0006118|electron transport;GO:0045454|cell redox homeostasis	GO:0006118|electron transport;GO:0045454|cell redox homeostasis	\	no	-	-	-	CCCCAG	291	1.1	1.3	0.3	0.3	0.2	0.6	0.3	0.1	1	0.9	0.8	0.5	0.4	0.3	0.3	0.3	0.2	0.2	0.4	0.5	0.6	0.1	0.7	0.5	0.3	0.3	0.4	0.5	0.1	0.5	0.4	0.1	0.4	0.3294	0.0082	1.1405	0.8736
jgi.p|Aspni_NRRL3_1|10273	\	Secondary metabolites biosynthesis, transport and catabolism	GO:0005524|ATP binding;GO:0042626|"ATPase activity, coupled to transmembrane movement of substances";GO:0016887|ATPase activity;GO:0000166|nucleotide binding;GO:0017111|nucleoside-triphosphatase activity	GO:0006810|transport	GO:0006810|transport	\	no	-	-	-	CTGGGG	779	2	2.6	0.4	0.6	0.4	0.1	0.2	0.2	2	3	2.7	0.2	0.3	0.5	0.2	0.2	0.6	0.8	0.5	0.3	0.5	0.1	0.3	0.1	0.6	0.9	0.6	0.1	0.1	0.2	0.2	0.1	0.2	0.3805	0.0001	0.5793	0.1481
jgi.p|Aspni_NRRL3_1|10274	\	Transcription	GO:0003700|transcription factor activity;GO:0043565|sequence-specific DNA binding;GO:0003676|nucleic acid binding;GO:0008270|zinc ion binding	GO:0006355|"regulation of transcription, DNA-dependent"	GO:0006355|"regulation of transcription, DNA-dependent"	\	no	-	-	-	-	-	112.2	100.5	31	34	28.6	22.7	23	22.5	66	80.8	78.8	33.1	26.3	28.8	19.2	19.7	27.8	32.5	29.7	30	27.2	25.3	25.8	27.9	35.9	35.6	27	18.4	17.1	19	22.5	19.5	20	0.3737	0	0.7915	0.019
jgi.p|Aspni_NRRL3_1|10275	\	Carbohydrate transport and metabolism	GO:0005215|transporter activity	GO:0006810|transport	GO:0006810|transport	\	no	-	-	-	-	-	203.6	213.3	8.8	9.3	10.6	12	9.6	8.2	70.7	100.1	107.2	20.9	10.3	10.5	6.1	5.7	34	33	30.4	17.8	16.4	12.7	10.4	14.4	18	16.3	17.3	8.3	6.5	7.5	11.7	9.1	10.1	0.2093	0	1.4718	0.0427
jgi.p|Aspni_NRRL3_1|10276	\	-	GO:0003824|catalytic activity;GO:0008496|"mannan endo-1,6-alpha-mannosidase activity"	\	\	GH_76	no	-	-	-	CCCCAC\CCCCGG\CCCCAG\CCCCAG\GTGGGG	485\388\345\261\168	0	0.1	0.1	0	0	0.5	0.4	0.2	0	0	0	0	0	0	0	0	0.1	0	0	0	0.2	0.1	0.1	0.4	0	0	0	0	0	0	0	0	0	0.6951	0.7895	1.7216	0.7164
jgi.p|Aspni_NRRL3_1|10277	\	-	\	\	\	\	no	-	-	-	CCCCAC	10	23.4	22.7	15.2	15.7	18.7	30	24.3	24	21.4	22.8	18.6	16.3	16.2	16.7	22.2	22.6	14.6	15.9	17.2	24.9	19.9	19.6	35.7	35.9	15.6	12.7	12.4	20.4	19.4	18	24	24.8	21.1	0.909	0.3534	1.1673	0.166
jgi.p|Aspni_NRRL3_1|10278	\	Secondary metabolites biosynthesis, transport and catabolism	GO:0004497|monooxygenase activity;GO:0005506|iron ion binding;GO:0020037|heme binding	GO:0006118|electron transport	GO:0006118|electron transport	\	no	-	-	-	GTGGGG	909	0	0	0	0	0	0.4	0	0	0	0	0	0	0	0	0.1	0	0	0	0.5	0.4	0	0	0.2	0.2	0	0	0.3	0	0	0.2	0	0	0.1	1.9366	0.6074	1.191	NA
jgi.p|Aspni_NRRL3_1|10279	\	General function prediction only	GO:0016491|oxidoreductase activity;GO:0003824|catalytic activity;GO:0005488|binding	GO:0008152|metabolic process	GO:0008152|metabolic process	\	no	-	-	-	-	-	0	0	0	0	0	0	0	0	0	0	0	0	0	0	0	0	0	0	0	0	0	0.2	0	0	0	0	0	0	0	0	0	0	0	1	NA	1.0638	NA
jgi.p|Aspni_NRRL3_1|1028	hypothetical protein	-	\	\	\	\	no	-	-	-	CCCCAG\CCCCAG\CCCCAG	610\262\185	0.8	0.9	19.7	10.8	12.6	37.7	56.5	57.4	0.8	0.6	1.4	25.4	31	28.3	55.9	60.2	4.4	4.2	6.5	17.2	16.9	9.9	13	22.5	4.6	5.5	5.3	41.8	46.7	37.9	32.6	37.8	30.2	7.3452	0	0.9114	0.7235
jgi.p|Aspni_NRRL3_1|10280	\	Secondary metabolites biosynthesis, transport and catabolism	GO:0016491|oxidoreductase activity;GO:0050660|FAD binding;GO:0018667|cyclohexanone monooxygenase activity	\	\	\	no	-	-	-	-	-	0	0	0.3	0.2	0.5	0.2	0	0.1	0.1	0	0	0.2	0.1	0.2	0.2	0	0	0	0.1	0.1	0.2	0.2	0.3	0.2	0	0	0	0.1	0.1	0.3	0	0.2	0.1	1.9797	0.5852	0.5209	0.5409
jgi.p|Aspni_NRRL3_1|10281	\	Secondary metabolites biosynthesis, transport and catabolism	GO:0004497|monooxygenase activity;GO:0005506|iron ion binding;GO:0020037|heme binding;GO:0018679|"dibenzothiophene-5,5-dioxide monooxygenase activity"	GO:0006118|electron transport	GO:0006118|electron transport	\	no	-	-	-	CCCCGC	60	0.3	0.5	94.1	104.9	101.7	121.5	84.8	121.6	0.3	0.3	0.4	87.5	80.7	83.6	91.2	107.2	0.4	1	0.8	220.1	212	274.8	212	206	6.7	6.4	3.6	106.7	102.8	99.5	207	171.9	130.9	2.3071	0.0074	2.1178	0
jgi.p|Aspni_NRRL3_1|10282	\	-	GO:0046873|metal ion transmembrane transporter activity	GO:0030001|metal ion transport	GO:0030001|metal ion transport	\	no	-	-	-	CCCCGC	13	29.8	26.9	21.7	16.3	16	26.2	24.4	29.8	48	43.8	36.4	17.8	20.6	20	27.3	31.6	20	21.7	19.7	30.9	29.8	24.6	26.2	30.9	17.9	16.1	15.2	21.8	21.7	20.9	29.3	27.4	29.2	0.9571	0.722	1.4169	0.0011
jgi.p|Aspni_NRRL3_1|10283	\	-	\	\	\	\	no	-	-	-	GTGGGG	897	0.3	1.2	0.2	0.3	0.2	0.6	0.1	0.4	0.7	1.1	0.4	0.2	0.2	0.2	0.1	0.2	0.4	0.5	0.6	0.4	0.4	0	0.5	0.2	0.2	0.4	0.5	0.2	0.2	0.3	0.4	0.8	0.3	0.8427	0.799	0.9877	0.9975
jgi.p|Aspni_NRRL3_1|10284	\	Carbohydrate transport and metabolism |Secondary metabolites biosynthesis, transport and catabolism	GO:0016491|oxidoreductase activity;GO:0003824|catalytic activity;GO:0005488|binding;GO:0050112|inositol 2-dehydrogenase activity	GO:0006118|electron transport;GO:0008152|metabolic process	GO:0006118|electron transport;GO:0008152|metabolic process	\	no	-	-	-	GCGGGG\CCCCAC\GCGGGG\CCCCAC\CCCCGG\CCCCAG	453\443\377\323\143\121	11.9	11.4	2	2.5	1.5	6.1	7.3	4.9	10.8	14.2	25.2	3.6	2.1	2.7	5.8	4.1	3.9	3	3	1.6	2.2	2.2	5.4	4	3.2	2.3	2.6	2.4	2	1.7	3.5	3.4	3.7	0.3829	0	0.9224	0.8536
jgi.p|Aspni_NRRL3_1|10285	\	-	\	\	\	\	no	-	-	-	CCCCGC\CCCCGG	588\330	0.1	0.1	0.1	0	0	0	0	0.1	0.2	0.2	0.1	0	0	0	0.1	0.1	0.2	0.1	0.2	0	0.1	0.5	0	0.2	0.1	0.1	0	0.1	0	0.2	0.1	0	0.1	1.8683	0.5089	3.4929	0.2638
jgi.p|Aspni_NRRL3_1|10286	\	-	\	\	\	\	no	-	-	-	CCGGGG\GCGGGG	374\116	0	0	0.1	0	0.2	0.1	0	0	0	0	0	0	0.1	0	0	0	0	0.2	0	0	0	0.1	0	0	0	0	0	0.3	0.1	0	0	0	0	2.6831	0.4169	0.3912	0.5149
jgi.p|Aspni_NRRL3_1|10287	\	-	\	\	\	\	no	-	-	-	GCGGGG\CCCCAC	839\218	1.8	1.7	1.1	0.5	0.6	1	0.6	0.6	1.6	1.5	1.3	1.2	0.9	0.9	0.2	0.6	2.3	2.5	2.9	2.4	2.1	1.9	1.4	2.9	2.7	1.8	0.9	3.3	2.6	2.4	1.3	0.8	0.9	1.9305	0.0072	2.4212	0.0019
jgi.p|Aspni_NRRL3_1|10288	\	-	\	\	\	\	no	-	-	-	CCCCGG\GCGGGG\GTGGGG\CCCCAC	923\832\369\108	31.4	23.8	1.8	0.8	0.2	3	2.4	1.8	8.9	13.8	9.7	0.5	0.4	0.9	0.3	0.5	78.9	74.5	69.6	5.4	4.3	4.3	5.6	6.7	87.1	70.7	55.8	1.8	1.3	1.1	1.4	1	1.3	3.5663	0	4.124	0
jgi.p|Aspni_NRRL3_1|10289	\	Inorganic ion transport and metabolism	GO:0004089|carbonate dehydratase activity;GO:0008270|zinc ion binding	GO:0015976|carbon utilization	GO:0015976|carbon utilization	\	no	-	-	-	-	-	2.5	2.5	0	0	0	0	0.1	0	7.9	7.1	4.5	0	0	0.1	0	0.1	0.2	0	0.1	0.3	0	0	0.1	0	0	0.1	0	0	0.1	0	0	0	0	0.0689	0	1.3696	0.831
jgi.p|Aspni_NRRL3_1|1029	short-chain dehydrogenase/reductase	Secondary metabolites biosynthesis, transport and catabolism	GO:0016491|oxidoreductase activity;GO:0003824|catalytic activity;GO:0005488|binding;GO:0000252|C-3 sterol dehydrogenase (C-4 sterol decarboxylase) activity;GO:0000253|3-keto sterol reductase activity;GO:0004033|aldo-keto reductase activity;GO:0004448|isocitrate dehydrogenase activity;GO:0004495|mevaldate reductase activity;GO:0008875|gluconate dehydrogenase activity;GO:0016229|steroid dehydrogena…	GO:0008152|metabolic process	GO:0008152|metabolic process	\	no	-	-	-	-	-	0.2	0.1	0	0	0	0.9	2.1	0.6	0.3	0.3	0.1	0.5	0.4	0.4	2.9	4	0.2	0.3	0.2	0	0.1	0	0.3	1.2	0.1	0	0.5	0.2	0.3	0.6	12	5.3	10.1	1.8248	0.4437	1.3546	0.8403
jgi.p|Aspni_NRRL3_1|10290	\	Lipid transport and metabolism	GO:0008415|acyltransferase activity;GO:0004092|carnitine O-acetyltransferase activity	\	\	\	no	-	-	-	CCCCAC	278	159.9	107.4	91.5	80.4	83.3	68.8	75	76.2	157.1	142	307.9	62.6	59.3	65	79.5	72.6	152.3	105	86.5	109.7	115.9	90.9	67	66.2	100.7	91.5	144.9	32.5	39.2	47.4	40.5	46.1	46.5	1.1411	0.5798	1.1186	0.6662
jgi.p|Aspni_NRRL3_1|10291	\	Signal transduction mechanisms	GO:0004672|protein kinase activity;GO:0005524|ATP binding;GO:0004674|protein serine/threonine kinase activity	GO:0006468|protein amino acid phosphorylation	GO:0006468|protein amino acid phosphorylation	\	no	-	-	-	CCCCGC\CTGGGG	369\158	3.2	1.9	3.9	5.6	4.3	6.1	6.4	4.7	3.9	2.9	9.3	3.5	2.9	2.1	4.4	3.7	2.9	1.8	3.3	9.1	9	10.2	6.2	6.8	3.7	2.8	5.7	2.2	3.1	3.9	4.6	4.2	4.4	1.3566	0.3656	1.8354	0.0441
jgi.p|Aspni_NRRL3_1|10292	\	-	\	\	\	\	no	-	-	-	GCGGGG\CTGGGG\CCCCAG\CCCCGG	660\400\124\23	7.7	7.8	8.5	6.4	6.2	9.6	9.1	9	10.4	10.4	9.3	12.8	10.2	10.5	9.2	7.7	12.2	9.2	8.4	12.4	11.1	10.3	13.9	16.5	7.7	6.6	5.3	15.6	15.7	14.4	13	12.4	10.8	1.7125	0	1.4278	0.0048
jgi.p|Aspni_NRRL3_1|10293	\	-	\	\	\	\	no	-	-	-	CCGGGG\CTGGGG\CCCCAG\CCCCGC	801\700\424\164	0.1	0	16.9	20.4	23.6	62.7	59.7	50.2	0.1	0	0	17	11.1	15.1	49.3	59.7	0	0.1	0	20.7	22.8	24.2	35.2	26.4	0	0.1	0	9.9	8.6	14.7	12.7	18.7	16.5	1.1086	0.9404	1.0085	0.9829
jgi.p|Aspni_NRRL3_1|10294	\	-	\	\	\	\	no	-	-	-	CCCCGG	678	0.1	0.1	0.7	0.2	0.3	0.9	1.3	0.8	1	1	1.1	0.7	0.9	0.6	1.2	1.2	0	0	0	0.4	1.1	0.5	1.3	1.3	0	0.1	0	0.3	0.6	0.7	0.6	0.6	0.9	0.4205	0.3054	1.6411	0.3269
jgi.p|Aspni_NRRL3_1|10295	\	Energy production and conversion	GO:0016491|oxidoreductase activity;GO:0050660|FAD binding;GO:0003824|catalytic activity	\	\	\	no	-	-	-	CCGGGG	80	0.3	0.3	0.7	0.5	0.7	1.6	1.2	1.6	0.3	0.6	0.1	0.4	0.3	0.7	0.9	0.6	0.3	0.5	0.1	0.9	0.6	1	1.9	2.7	0.5	0.3	0.3	0.8	0.8	0.9	0.5	0.6	0.3	1.3379	0.5712	1.1441	0.8153
jgi.p|Aspni_NRRL3_1|10296	\	-	\	\	\	GT_4	no	-	-	-	CCCCAC\CCCCGC	848\182	1.1	0.9	0	0	0.1	0.1	0.1	0	4.4	2.8	2.2	0	0.2	0.1	0	0	0	0	0	0.1	0.4	0.2	0.1	0.1	0	0	0.1	0.1	0.1	0.2	0.2	0.2	0.1	0.0322	0	5.563	0.0381
jgi.p|Aspni_NRRL3_1|10297	\	Carbohydrate transport and metabolism	GO:0003872|6-phosphofructokinase activity	GO:0006096|glycolysis	GO:0006096|glycolysis	\	no	glycolysis_pfkA	-	-	CCCCAG\GCGGGG\CCCCAC	323\256\174	147.9	131.1	27.1	27.9	29.2	54.2	74	88.3	551.3	491.1	373.1	38.8	40.6	41.5	113.2	110.2	29.7	26.6	23.9	20.2	21.4	20.6	63.2	67.9	14.4	15.5	18.8	24.9	25	25.2	56.8	81.7	76.6	0.2557	0	0.668	0.0044
jgi.p|Aspni_NRRL3_1|10298	\	Energy production and conversion	GO:0016491|oxidoreductase activity;GO:0050660|FAD binding;GO:0003954|NADH dehydrogenase activity	GO:0006118|electron transport	GO:0006118|electron transport	\	no	-	-	-	-	-	10.2	9.7	11.7	10.9	10.1	25.3	28.8	18.6	6.9	7.1	7.4	8.6	8.6	7.7	18	17	19	15.7	17.3	11.4	10.9	11	14	10.7	12.5	14.6	9.4	8.8	7.2	8.1	11.8	12.3	11.7	2.2985	0	0.9178	0.6496
jgi.p|Aspni_NRRL3_1|10299	\	-	\	\	\	\	no	-	-	-	CCCCGC	237	82.4	80.7	84.4	111.5	108.1	68.5	67.5	67.3	94.3	116.6	206	89.2	81.1	82.5	117.2	96.8	235.6	264.9	233.1	89.9	85.4	90.9	81.9	80.7	283.2	302	434	59.9	68.8	76.7	42.6	58.8	58.8	3.9452	0	0.7874	0.2435
jgi.p|Aspni_NRRL3_1|103	\	Signal transduction mechanisms	GO:0005507|copper ion binding;GO:0009055|electron carrier activity	GO:0006118|electron transport	GO:0006118|electron transport	\	no	-	-	-	CCCCGG	641	0	0	0	0.1	0	0	0	0	0	0	0	0	0	0	0	0	0.2	0.1	0.2	0	0	0	0	0.1	0.1	0	0	0	0	0	0	0	0.1	4.7124	0.1209	0.5734	NA
jgi.p|Aspni_NRRL3_1|1030	cysteine-tRNA ligase, cytosolic and mitochondrial	Translation, ribosomal structure and biogenesis	GO:0000166|nucleotide binding;GO:0004817|cysteine-tRNA ligase activity;GO:0005524|ATP binding;GO:0004812|aminoacyl-tRNA ligase activity	GO:0006412|translation;GO:0006423|cysteinyl-tRNA aminoacylation;GO:0006418|tRNA aminoacylation for protein translation	GO:0006412|translation;GO:0006423|cysteinyl-tRNA aminoacylation;GO:0006418|tRNA aminoacylation for protein translation	\	no	-	-	-	GCGGGG	163	50.7	55.5	27.3	23.4	24	31.3	42.1	35	81.4	91.4	125.7	39.8	30	29.2	31.1	29.1	17.4	16.2	16.4	18.7	17.7	17.2	20.1	29.2	11.9	12	20.9	31.9	26.8	25.1	21.9	16.6	15.4	0.4177	0	0.6498	0.0082
jgi.p|Aspni_NRRL3_1|10300	\	General function prediction only	GO:0005351|sugar:hydrogen symporter activity;GO:0005215|transporter activity;GO:0008733|L-arabinose isomerase activity	GO:0008643|carbohydrate transport;GO:0006810|transport	GO:0008643|carbohydrate transport;GO:0006810|transport	\	no	-	galacturonic, quinic acid	-	GTGGGG\CCCCGG\CCCCAC\CCCCGC\CCCCAG\CCCCGG\CCCCGC\CCCCGC\CCCCGG	984\845\794\678\490\421\409\218\184	828.4	737.5	122.2	107.6	100	201.3	128.9	157	59.1	96.6	491.3	56.4	47.6	40	96	91.7	1018.9	872.2	596.8	137.7	139.8	131.6	306.5	234.7	542.6	642.6	863.7	22.7	27.3	32.3	60.5	82.4	64	1.4264	0.344	1.1211	0.8063
jgi.p|Aspni_NRRL3_1|10301	\	General function prediction only	GO:0005215|transporter activity	GO:0006810|transport	GO:0006810|transport	\	no	-	-	-	GCGGGG\CCGGGG\CTGGGG\GCGGGG\GTGGGG\CCGGGG\CCCCAC	932\920\851\663\547\496\357	7.7	7	5.4	4.7	3.3	3.6	3.6	5	1.1	1.2	4.7	4.7	5.6	5	4.2	5.6	9.3	7.8	7	4.8	6.4	7.9	6.4	10.3	15.5	15.2	12.8	3.3	3.6	4.1	8.1	9.3	7	1.4484	0.1838	1.3021	0.4169
jgi.p|Aspni_NRRL3_1|10302	\	-	\	\	\	\	no	-	-	-	-	-	0.1	0.1	0.2	0.1	0.2	0.2	0.3	0.7	0.1	0	0.1	0.1	0.1	0	0.2	0.3	0.1	0.1	0.2	0.1	0.4	0.1	0.2	0.3	0.1	0.1	0.1	0.2	0.1	0.2	0.1	0.2	0.1	2.3258	0.2604	1.0925	0.9298
jgi.p|Aspni_NRRL3_1|10303	\	Amino acid transport and metabolism	GO:0016810|"hydrolase activity, acting on carbon-nitrogen (but not peptide) bonds";GO:0000257|nitrilase activity	GO:0006807|nitrogen compound metabolic process	GO:0006807|nitrogen compound metabolic process	\	no	-	-	-	CTGGGG\CCCCGG	682\72	57.8	56.5	115.2	112.6	98.5	252.2	176.5	168.5	16.9	14	17.4	171.5	173.3	150.7	168.8	137.5	106.8	91.6	81.4	103	104.1	109.4	219.2	156.1	88.8	101.9	71.1	157.8	130.2	146.8	99.3	130.2	109.4	2.1623	0	0.8782	0.4543
jgi.p|Aspni_NRRL3_1|10304	\	Secondary metabolites biosynthesis, transport and catabolism	GO:0016491|oxidoreductase activity;GO:0003824|catalytic activity;GO:0005488|binding;GO:0004344|glucose dehydrogenase activity;GO:0018446|pinocarveol dehydrogenase activity;GO:0018447|chloral hydrate dehydrogenase activity;GO:0018448|hydroxymethylmethylsilanediol oxidase activity;GO:0018449|1-phenylethanol dehydrogenase activity;GO:0018450|myrtenol dehydrogenase activity;GO:0042469|versicolorin re…	GO:0008152|metabolic process	GO:0008152|metabolic process	\	no	-	-	-	CCGGGG\CCCCAG	743\133	25.5	27.5	19	14.9	17.1	44.2	38.5	34.2	8.3	11.1	12.7	17.8	18.7	20.1	31.6	31.4	22.5	27.6	27.4	26.3	20.8	22.7	40.7	27.9	29.1	27	20.4	19.9	18.3	18.9	27.9	33.9	28.2	1.2901	0.0687	1.2312	0.1993
jgi.p|Aspni_NRRL3_1|10305	\	General function prediction only	GO:0005351|sugar:hydrogen symporter activity;GO:0005215|transporter activity;GO:0008733|L-arabinose isomerase activity	GO:0008643|carbohydrate transport;GO:0006810|transport	GO:0008643|carbohydrate transport;GO:0006810|transport	\	no	-	glucose, pentose	-	CCCCGC\CCCCGG	300\242	0.2	0.3	0	0.1	0	0	0.1	0.1	0.1	0.1	0	0	0.2	0.4	0	0	0.8	1.7	1.2	0.1	0.2	0.1	0.2	0.1	0.5	0.1	0	0	0	0	0	0.1	0.2	6.8921	0.0024	2.5764	0.4169
jgi.p|Aspni_NRRL3_1|10306	\	-	GO:0003700|transcription factor activity;GO:0008270|zinc ion binding	GO:0006355|"regulation of transcription, DNA-dependent"	GO:0006355|"regulation of transcription, DNA-dependent"	\	no	-	-	-	CCCCAC\CCCCGC	474\103	1.7	2.8	1.3	1.4	2.4	3.1	3.1	3.1	2.6	2.8	1.3	2.5	2.9	2.1	2.6	2.6	1.8	2.2	2.4	1.8	2.2	1.7	1.8	2.2	0.2	0.7	0.4	2.7	1.6	2	2.3	1.7	1.8	1.251	0.3736	1.0346	0.9307
jgi.p|Aspni_NRRL3_1|10307	\	Energy production and conversion	GO:0005506|iron ion binding;GO:0020037|heme binding;GO:0016491|oxidoreductase activity;GO:0003677|DNA binding;GO:0008941|nitric oxide dioxygenase activity	GO:0006118|electron transport;GO:0006334|nucleosome assembly	GO:0006118|electron transport;GO:0006334|nucleosome assembly	\	no	-	-	-	CCCCGG\CCCCAC	258\9	224.4	243.8	1.6	1.7	8.5	2.8	3.2	7.8	430.4	357.7	164.8	1.6	3.2	5.1	5.5	9.3	3.4	1.9	7.2	5.7	9.6	2	5.6	8.7	0.5	0.6	1.4	0.7	0.6	1.5	18.5	19.2	22.6	0.0283	0	1.2822	0.712
jgi.p|Aspni_NRRL3_1|10308	\	-	\	\	\	\	no	-	-	-	-	-	109.7	97.1	3.8	4.1	3.6	10.1	6.4	5.8	103.3	87.2	58.2	3.2	3.2	4.8	5.8	6.9	11.8	9.1	21.2	16.4	10.8	16	18	9.2	10	9.2	12.9	5.4	5.3	8.2	3.3	5.2	5.2	0.1798	0	3.2602	0.0003
jgi.p|Aspni_NRRL3_1|10309	\	Posttranslational modification, protein turnover, chaperones |Intracellular trafficking, secretion, and vesicular transport |Signal transduction mechanisms	GO:0004672|protein kinase activity;GO:0005524|ATP binding;GO:0004674|protein serine/threonine kinase activity;GO:0004713|protein-tyrosine kinase activity	GO:0006468|protein amino acid phosphorylation	GO:0006468|protein amino acid phosphorylation	\	no	-	-	-	-	-	0	0	0	0	0	0	0	0	0	0	0	0	0	0	0	0	0	0	0	0	0	0	0	0	0	0.1	0	0	0	0	0	0	0	1	NA	1	NA
jgi.p|Aspni_NRRL3_1|1031	F-box domain-containing protein	-	\	\	\	\	no	-	-	-	-	-	2.2	1.6	5.3	6.7	4.8	3.3	3.3	3.2	1.5	1.1	2.6	3.4	3.4	3.1	2.9	4	1.9	1.9	3.4	7	7.3	7.8	4.8	4.8	3	2	3.4	4.8	4.5	4.3	2.3	1.4	2.3	1.6249	0.0482	1.1822	0.5331
jgi.p|Aspni_NRRL3_1|10310	\	-	\	\	\	\	no	-	-	-	-	-	2.8	2.3	0	0.4	0	0.4	0.2	0.1	1.5	1.6	1	0	0	0	0	0.1	0	0	0.5	0	0.3	0.5	0.4	0	0	0	0.2	0	0.1	0.1	0.1	0	0.1	0.0781	0	1.693	0.6395
jgi.p|Aspni_NRRL3_1|10311	\	Carbohydrate transport and metabolism	\	\	\	\	no	-	-	-	CTGGGG\GTGGGG	165\153	0	0	0	0	0	0	0	0	0	0	0	0	0	0	0	0	0	0	0	0	0	0	0	0	0	0	0	0	0	0	0	0	0	1	NA	1	NA
jgi.p|Aspni_NRRL3_1|10312	\	-	GO:0003700|transcription factor activity;GO:0008270|zinc ion binding;GO:0003677|DNA binding	GO:0006355|"regulation of transcription, DNA-dependent";GO:0006350|transcription	GO:0006355|"regulation of transcription, DNA-dependent";GO:0006350|transcription	\	no	-	-	-	GTGGGG	394	7.3	6.4	4.9	3.4	3.4	5.3	6.1	7.3	7.4	7.3	9.2	6.2	6	5.8	7.1	6.3	2.7	3	2.8	4.2	5.5	6.2	5.7	7.8	4.5	4.3	4.3	6.2	6	6.5	5.4	4.9	5	0.553	0	1.2417	0.1742
jgi.p|Aspni_NRRL3_1|10313	\	Signal transduction mechanisms	GO:0000156|two-component response regulator activity;GO:0005524|ATP binding;GO:0000155|two-component sensor activity;GO:0016772|"transferase activity, transferring phosphorus-containing groups";GO:0004673|protein histidine kinase activity;GO:0004871|signal transducer activity;GO:0018110|histone arginine kinase activity	GO:0000160|two-component signal transduction system (phosphorelay);GO:0006355|"regulation of transcription, DNA-dependent";GO:0007165|signal transduction;GO:0016310|phosphorylation;GO:0018106|peptidyl-histidine phosphorylation	GO:0000160|two-component signal transduction system (phosphorelay);GO:0006355|"regulation of transcription, DNA-dependent";GO:0007165|signal transduction;GO:0016310|phosphorylation;GO:0018106|peptidyl-histidine phosphorylation	\	no	-	-	-	CCGGGG\GCGGGG\CCCCGG	357\335\6	3.1	2.2	27	23.4	22.6	12.3	12.7	14	3.2	3.6	6	12.2	12.8	12.9	11.5	9.5	4.7	5.3	6.2	14.6	13.6	14.9	10	13.7	27.7	27.1	34.7	12	10.8	10.4	5.9	7	6	2.6643	0	0.5361	0
jgi.p|Aspni_NRRL3_1|10314	\	Function unknown	\	\	\	\	no	-	-	-	CTGGGG\CCCCAG\CTGGGG\GCGGGG\CCCCAG	984\605\520\512\334	0.2	0.4	1.5	2	2.3	24.4	32.8	58.1	0.7	0.7	1.1	3.3	7.9	11.4	44.9	70.4	0.3	0.1	0	1.2	1.5	2.1	19.6	20.4	0.5	0.5	0.5	1.6	1.6	2.2	82	143.3	203.4	0.6604	0.377	0.758	0.504
jgi.p|Aspni_NRRL3_1|10315	\	Cell wall/membrane/envelope biogenesis	\	\	\	\	no	-	-	-	GTGGGG	599	0.2	0.1	5.1	3.9	4.2	6.2	6.6	8.2	0.1	0.2	0.2	4.1	4.3	4.1	5.7	7.3	0.3	0.4	0.3	0.6	0.5	0.6	2.6	3.1	0.2	0.4	0.2	1.1	0.9	1	2.9	3.9	4	2.6735	0.0012	0.1138	0
jgi.p|Aspni_NRRL3_1|10316	\	-	\	\	\	\	no	-	-	-	CCCCAC\CCCCAG\CCCCGC	453\141\113	1.8	1.8	39.2	25.7	32.8	287.7	235.1	225.6	0.7	0.8	1.4	36.3	39.5	38.6	254.2	234.8	2.4	3.4	3.1	32.9	55.9	77.3	318.3	295.2	15.6	14	17	46.5	51.5	57.2	220.7	376.1	276.8	2.0857	0.0121	1.5598	0.0281
jgi.p|Aspni_NRRL3_1|10317	\	-	\	\	\	\	no	-	-	-	CCCCAG\CCCCAG\CCCCAC\CCCCAC\CCGGGG\CCCCAC\CCCCAG\CCCCGC	764\665\658\646\634\510\492\179	0.5	0.5	0.5	0.5	0.8	4.1	4.2	4.8	1.2	1.4	0.7	1.4	1.5	2	4.5	5	2	2	1.8	1.7	1.2	1.1	3.5	5.2	6.6	6.9	8	1.2	1.4	1.3	4.4	7.3	5.8	4.9858	0	2.0867	0.042
jgi.p|Aspni_NRRL3_1|10318	\	Lipid transport and metabolism	GO:0008415|acyltransferase activity	GO:0008152|metabolic process	GO:0008152|metabolic process	\	no	-	-	-	CCGGGG\CTGGGG\CCGGGG\CCCCGC	451\221\209\16	26.7	23.4	49.2	47.5	45	38.9	36.8	38.3	36.1	36.2	49.3	41.6	39.1	35.9	34.4	37.8	40.7	33.6	29.2	52.6	47.6	46.2	42.7	44.7	58.3	64.6	67.7	34.5	36.7	38	37.6	31.8	30.8	1.8303	0	0.932	0.6149
jgi.p|Aspni_NRRL3_1|10319	\	Coenzyme transport and metabolism	GO:0004592|pantoate-beta-alanine ligase activity	GO:0015940|pantothenate biosynthetic process	GO:0015940|pantothenate biosynthetic process	\	no	-	-	-	GCGGGG\CCCCGG\CCCCAG\CCCCGG	610\417\405\175	29.3	22.5	18.8	12.3	12.9	19	22.4	23.2	45.2	44	30	18.7	21	19.3	22.9	23.8	12.7	14.8	13.2	23.3	22.6	17.6	17.7	22.3	11.3	10	9	25.4	25.5	21.6	24.3	17.4	18.9	0.6933	0.0053	1.2972	0.081
jgi.p|Aspni_NRRL3_1|1032	hypothetical protein	-	\	\	\	\	no	-	-	-	-	-	2.3	3.6	1.1	0.4	0	0.2	0.4	0.5	14.5	15.2	11.8	1.5	1	1.2	0.7	0.9	0.1	0	0.1	0.2	0.1	0.1	0.3	0.4	0	0.2	0.1	0.2	1	0.2	0.1	0.3	0.3	0.0363	0	0.2515	0.0446
jgi.p|Aspni_NRRL3_1|10320	\	RNA processing and modification	GO:0003676|nucleic acid binding;GO:0004386|helicase activity;GO:0005524|ATP binding;GO:0008026|ATP-dependent helicase activity;GO:0000810|diacylglycerol pyrophosphate phosphatase activity;GO:0004787|thiamin-pyrophosphatase activity;GO:0008413|"8-oxo-7,8-dihydroguanine triphosphatase activity";GO:0008758|"UDP-2,3-diacylglucosamine hydrolase activity";GO:0008796|bis(5'-nucleosyl)-tetraphosphatase a…	\	\	\	no	-	-	-	CCCCAG	72	3.4	4.5	4.3	4.3	3.4	6.1	7.4	7.4	6.2	5.7	1.9	6.2	7.1	6.1	5.1	5.9	0.7	1.4	1.7	3.5	5.8	3.6	3	6.2	0.7	0.5	0.5	3.8	5.6	5.2	9.9	5.5	5	0.4231	0.0015	0.9768	0.9557
jgi.p|Aspni_NRRL3_1|10321	\	General function prediction only	\	\	\	\	no	-	-	-	-	-	2.9	2.6	4.2	5.6	4.6	5.2	6.9	7.3	3.1	3.9	3.3	5.1	4.3	4.3	6.4	6.5	0.8	1.5	1.1	1.8	1.3	3.1	3.4	4.8	1.6	3.4	2.9	3.2	4	3.2	3.7	3.1	2.8	0.5539	0.0129	0.4014	0
jgi.p|Aspni_NRRL3_1|10322	\	-	\	\	\	\	no	-	-	-	-	-	3.8	2.7	0.3	0.6	0	0.9	0.5	0.7	3.8	4	1.6	0.1	0.2	0.2	0.5	0.3	0.5	0.6	0.6	1.5	1	1.8	1.9	0.9	0.1	0.3	0.2	0.8	1	0.3	0.6	0.6	0.2	0.2436	0.0001	3.6692	0.0122
jgi.p|Aspni_NRRL3_1|10323	\	Replication, recombination and repair	GO:0004518|nuclease activity	GO:0006281|DNA repair	GO:0006281|DNA repair	\	no	-	-	-	CCCCAC	71	52.1	48.7	28.8	28	28.7	23.7	28.6	35.3	78	78.2	75.1	41.4	39.1	37.4	43.5	44.3	25.3	25	30.7	35.3	34.6	33.5	34	47.9	29.1	29.4	29	39.2	40.4	40.9	39.6	36	31.8	0.7073	0	1.0945	0.3954
jgi.p|Aspni_NRRL3_1|10324	\	Posttranslational modification, protein turnover, chaperones	GO:0016853|isomerase activity;GO:0003756|protein disulfide isomerase activity	GO:0045454|cell redox homeostasis	GO:0045454|cell redox homeostasis	\	no	-	-	-	CTGGGG	414	668.2	610.1	92.2	81.5	107.3	126.6	128.5	113.1	274	271.1	363.5	184.7	261.4	245.4	114.6	106.3	308.7	275.9	266.6	101.4	97.4	88.8	109.3	117.5	134.1	118.4	119.6	296.1	391.9	412.6	70	64.6	63.9	0.5903	0	0.9229	0.6039
jgi.p|Aspni_NRRL3_1|10325	\	-	\	\	\	\	no	-	-	-	CCCCAC\CCCCAC	981\83	268.5	269.1	43.5	43.8	49.4	144.4	112.3	65.8	97.3	120.9	91.8	43.7	44.7	38	84.7	80.7	230.1	235.4	208.9	51.5	45.5	31.8	77.6	52.8	61.7	58.8	55	39.1	32.6	35.7	57.9	45	37	1.1125	0.5946	0.8425	0.451
jgi.p|Aspni_NRRL3_1|10326	\	General function prediction only |Secondary metabolites biosynthesis, transport and catabolism	GO:0045543|gibberellin 2-beta-dioxygenase activity	\	\	\	no	-	-	-	GTGGGG	561	29.4	31.9	20.9	24	25.8	23	21	20.6	25.7	23.4	30	28.4	27.8	24.1	29.4	27.4	78.1	66.9	63.5	21.9	24.8	24.6	22.9	21.3	91.8	96.5	81.6	28.5	22.4	23	14.4	18.8	16.1	3.01	0	0.9174	0.5803
jgi.p|Aspni_NRRL3_1|10327	\	-	GO:0008270|zinc ion binding;GO:0005488|binding	\	\	\	no	-	-	-	CTGGGG	974	22.9	21.2	44.8	35.9	35.9	27.1	38.3	46.9	45.6	43.3	41.9	51.7	47.4	46.8	53.2	49.8	14.7	15.3	20	42	40.4	43.6	39.9	54.8	24.9	27.5	27.7	63.3	63.6	59.8	54.2	47.1	44.5	0.9968	1	0.9805	0.906
jgi.p|Aspni_NRRL3_1|10328	\	General function prediction only	\	\	\	\	no	-	-	-	CCCCGG	288	121.8	130	133	124.8	121.5	93.1	107.6	117.8	137.3	139.4	113.4	166.8	172.7	172.1	116.6	129	83.5	72.9	94.4	122.2	120.1	103.1	85.2	106.8	95.1	106.2	80.7	168.3	186.4	177.4	129.4	115.7	115.9	0.8772	0.1405	0.8209	0.0217
jgi.p|Aspni_NRRL3_1|10329	\	Signal transduction mechanisms	\	\	\	\	no	-	-	-	GTGGGG\CCCCGG\CCCCGC\CCCCGC	830\568\187\19	34.9	38.8	30.6	25.5	26.9	38.9	51.4	55.6	21.2	24.2	21.3	31.9	34.3	34.7	63.6	66	19.6	24.1	23.8	22.5	26.9	23.7	32.1	38.4	17.2	18.2	13.4	38	39.4	39.6	59	43.3	37.6	0.8078	0.0785	0.802	0.1009
jgi.p|Aspni_NRRL3_1|1033	tetrapeptide transporter	Signal transduction mechanisms	\	\	\	\	no	-	-	-	CCCCAC\CCCCGC\CCGGGG	618\521\259	11.2	10.6	15.3	13.6	15.9	6.5	5.1	6.1	35.9	31.4	20.3	14.4	10.9	9.6	6	5.6	45	31.5	27.4	17.8	16.8	18.4	13.3	16	16.9	20.5	23.9	14.9	11.3	12	7.3	9.6	7.2	4.2043	0	1.0683	0.7832
jgi.p|Aspni_NRRL3_1|10330	\	Transcription	\	GO:0006355|"regulation of transcription, DNA-dependent"	GO:0006355|"regulation of transcription, DNA-dependent"	\	no	-	-	-	CTGGGG\CCCCAC\CCCCGC	401\334\218	117.2	120.5	82.4	82	75.3	75.8	82.4	80.7	102.2	111.6	119.1	100.6	98.7	89.9	95.2	94.5	81.2	70.7	71.9	84.6	95.4	77.3	81.3	98.7	49.5	57.1	60.9	85.6	90.9	93.2	87.7	78.9	76.2	0.834	0.0265	0.9689	0.7906
jgi.p|Aspni_NRRL3_1|10331	\	Intracellular trafficking, secretion, and vesicular transport	\	GO:0046907|intracellular transport	GO:0046907|intracellular transport	\	no	-	-	-	CCCCAG\CCCCAG	112\70	378.2	361.2	156.6	161.1	150.1	164.9	183.5	208.7	494.8	496.6	498.1	214.6	230.5	213.1	268	265.9	223.4	190.5	178.3	125	129.5	115.4	151	206.3	96.5	108.6	151.8	194.5	176	174	202.7	182.3	185.8	0.71	0.0024	0.7139	0.003
jgi.p|Aspni_NRRL3_1|10332	\	-	\	\	\	\	no	-	-	-	CTGGGG\CCCCGC\CCCCAC	725\525\271	32.4	28.8	131.4	125.7	121.1	83.2	102.4	126.9	31.5	33.3	55	118.5	118.2	104.4	138	130.7	78.2	78.3	67.4	98.9	96.5	102.3	114.6	112.8	103.5	120.5	166.4	81.3	74.6	76.5	80.5	94.5	87.3	3.2122	0	0.7127	0.0311
jgi.p|Aspni_NRRL3_1|10333	\	Carbohydrate transport and metabolism	GO:0004377|glycolipid 2-alpha-mannosyltransferase activity;GO:0000009|"alpha-1,6-mannosyltransferase activity";GO:0000026|"alpha-1,2-mannosyltransferase activity";GO:0000030|mannosyltransferase activity;GO:0000033|"alpha-1,3-mannosyltransferase activity";GO:0001962|"alpha-1,3-galactosyltransferase activity";GO:0003980|UDP-glucose:glycoprotein glucosyltransferase activity;GO:0004376|glycolipid man…	GO:0006486|protein amino acid glycosylation	GO:0006486|protein amino acid glycosylation	GT_15	no	-	-	-	CCCCGC	371	146.5	159.3	132.7	124.6	122	101.3	124.4	148	157.9	156.6	152.7	169.5	178.9	200.3	160.8	193.4	76.7	78.1	93.7	120.2	121.6	118.6	111.1	152.3	131.5	115.1	94.9	181.1	185	179.2	195.1	164.9	179.1	0.7161	0.0004	0.859	0.1372
jgi.p|Aspni_NRRL3_1|10334	\	Cytoskeleton	\	\	\	\	no	-	-	-	CCCCGC	88	25.8	29.2	74	63.8	54.1	55.6	55.7	76.5	39	37	30.3	84.9	93.5	93.8	79.8	84.6	14.1	13.2	19.2	88.1	83.4	85.3	101.2	104.6	25.7	27.6	27.5	128.6	129.9	123.5	89.2	110.6	104.9	0.7424	0.0109	1.2113	0.0969
jgi.p|Aspni_NRRL3_1|10335	\	Function unknown	\	\	\	\	no	-	-	-	CCCCGG\CCGGGG\GCGGGG	259\132\96	50.5	47.2	87.4	74.4	73.9	117.4	108.7	86.3	43.9	44.6	43.4	45.4	44.5	42.5	62.2	56.5	116.3	109.9	79.9	75.6	76.8	74.8	72.5	65.4	104.2	94.8	106.6	52.1	46.2	46.4	45.2	38.4	35	2.7768	0	0.8733	0.292
jgi.p|Aspni_NRRL3_1|10336	\	General function prediction only	GO:0005525|GTP binding;GO:0003924|GTPase activity;GO:0005515|protein binding;GO:0005524|ATP binding;GO:0008134|transcription factor binding;GO:0003925|small monomeric GTPase activity	GO:0007264|small GTPase mediated signal transduction;GO:0006886|intracellular protein transport;GO:0006913|nucleocytoplasmic transport;GO:0007165|signal transduction;GO:0006355|"regulation of transcription, DNA-dependent";GO:0015031|protein transport	GO:0007264|small GTPase mediated signal transduction;GO:0006886|intracellular protein transport;GO:0006913|nucleocytoplasmic transport;GO:0007165|signal transduction;GO:0006355|"regulation of transcription, DNA-dependent";GO:0015031|protein transport	\	no	-	-	-	-	-	232.2	230.2	205	201.2	207.2	251.5	244.5	260.3	216.2	212.6	248.7	228.6	228.5	220.8	257.2	258.2	300.8	287.4	295.7	204.3	227	212.7	326.8	316.6	235.3	249.9	309.5	224.9	206.8	226.7	216.1	220.8	227.7	1.6874	0	0.9498	0.6524
jgi.p|Aspni_NRRL3_1|10337	\	Cell cycle control, cell division, chromosome partitioning |Cytoskeleton	\	\	\	\	no	-	-	-	-	-	41.7	29.7	59.9	49.9	47.8	101.4	77.1	79.9	33.6	31	42.3	48	47.4	35	64	50.9	74.6	47.6	42.7	80.2	84.2	87.4	95.4	103.4	79.9	67	76.3	69.3	57.3	64.5	40.4	47.6	40.3	2.0393	0	1.4479	0.0223
jgi.p|Aspni_NRRL3_1|10338	\	RNA processing and modification |General function prediction only	GO:0008168|methyltransferase activity;GO:0000179|"rRNA (adenine-N6,N6-)-dimethyltransferase activity";GO:0003880|C-terminal protein carboxyl methyltransferase activity;GO:0008169|C-methyltransferase activity;GO:0008170|N-methyltransferase activity;GO:0008171|O-methyltransferase activity;GO:0008172|S-methyltransferase activity;GO:0008173|RNA methyltransferase activity;GO:0008174|mRNA methyltransfe…	GO:0006364|rRNA processing	GO:0006364|rRNA processing	\	no	-	-	-	-	-	13.3	20.5	13.2	13.2	11.6	26.2	36.4	23.2	22.2	19.3	4.4	21.3	22.1	19.9	18.3	20.9	1.6	3.3	6.5	14.2	12.7	10.7	12.6	16.7	1.4	1.2	1.3	16.6	16	14.6	31.6	14	14	0.2977	0.0001	0.8945	0.7942
jgi.p|Aspni_NRRL3_1|10339	\	Nuclear structure	\	\	\	\	no	-	-	-	-	-	30.4	32.6	44.2	39.6	32.8	34.4	44.6	44.8	40.7	45.6	63.9	41.3	39.6	41.4	47.3	49.8	31.4	25.1	25.9	37.2	36.3	31.5	26.3	38.5	49.5	43.8	56.4	26.6	31.1	30.5	42.2	37.4	37.1	1.1579	0.3049	0.8147	0.1424
jgi.p|Aspni_NRRL3_1|1034	RNA-binding protein	RNA processing and modification	GO:0003676|nucleic acid binding	\	\	\	no	-	-	-	-	-	214.6	212.2	267.3	252.4	245.6	298.5	344.6	383.2	267.3	277.4	269.4	271.9	280.5	318.5	399.1	448.2	154.9	145.1	138.6	290.6	276.3	278.9	309	325.5	308	243.2	214.1	258.7	262.7	288.8	374.8	390.5	384.7	0.9093	0.3098	0.9988	0.9983
jgi.p|Aspni_NRRL3_1|10340	\	-	GO:0003700|transcription factor activity;GO:0008270|zinc ion binding;GO:0003677|DNA binding	GO:0006355|"regulation of transcription, DNA-dependent";GO:0006350|transcription	GO:0006355|"regulation of transcription, DNA-dependent";GO:0006350|transcription	\	no	-	-	-	CCCCAG\CCCCAG	468\259	15.6	15.9	38.6	35.8	32.7	43.5	41.1	35.2	17.9	16.7	12.8	43.8	40.4	39.5	34.5	30.8	15.4	16.1	21.1	31.1	30.2	30.2	31.7	34.6	29.4	28.2	26.5	31.3	28	29.2	35.4	22.7	20.8	1.4643	0.0005	0.7738	0.021
jgi.p|Aspni_NRRL3_1|10341	\	Signal transduction mechanisms |Intracellular trafficking, secretion, and vesicular transport	\	\	\	\	no	-	-	-	-	-	9.8	8.7	13.6	13.7	13.5	11.3	11.9	15.2	11.5	13.1	11.6	14.3	11.6	11.9	13.6	14	10.5	9.5	11.4	14.4	14.5	15.9	12.6	19.3	17.4	17.6	13.8	13.4	15.2	13.8	12.6	9.5	10.2	1.4867	0.0006	0.9966	0.99
jgi.p|Aspni_NRRL3_1|10342	\	General function prediction only	GO:0003700|transcription factor activity;GO:0008270|zinc ion binding;GO:0003676|nucleic acid binding	GO:0006355|"regulation of transcription, DNA-dependent"	GO:0006355|"regulation of transcription, DNA-dependent"	\	no	-	-	-	CCCCGC\CCCCGC\CCGGGG	384\310\110	30.1	25.7	52.6	46.3	45.9	21.1	27.5	32.3	22.4	25.1	28.1	37.1	34	30.7	31	27	36.3	32.6	39.6	53	49.6	47.8	35.3	50.9	70.7	73.8	67.2	37.6	35.3	31.6	35.3	28.3	24.7	1.7086	0	0.9392	0.6616
jgi.p|Aspni_NRRL3_1|10343	\	-	\	\	\	\	no	-	-	-	CTGGGG	153	26	30.1	153.6	100.7	93.9	63	63.9	63.5	23.4	24.5	43.7	74.8	70.5	81.4	72.2	78.8	23.4	27.6	23.5	131.6	127.1	119.4	41.4	57.8	74.4	61.6	102.8	55.6	55	65.9	56.7	59.3	64.8	1.1728	0.4112	0.9898	0.969
jgi.p|Aspni_NRRL3_1|10344	\	-	\	\	\	\	no	-	-	-	CCCCAC	295	0	0	0.2	0	0.3	0.1	0.1	0	0	0	0.1	0	0	0	0.1	0	0	0	0	0	0	0.3	0.1	0	0.3	0	0.2	0.1	0	0	0	0	0	1	1	0.8946	NA
jgi.p|Aspni_NRRL3_1|10345	\	-	GO:0003700|transcription factor activity;GO:0008270|zinc ion binding;GO:0003677|DNA binding	GO:0006355|"regulation of transcription, DNA-dependent";GO:0006350|transcription	GO:0006355|"regulation of transcription, DNA-dependent";GO:0006350|transcription	\	no	-	-	-	CCCCAG\GCGGGG	573\397	8.5	7.8	18.6	15.7	11.7	18.8	25.8	22.3	11.4	11	11.1	23.6	23.8	17.1	37.5	33	6.2	6.1	5.8	13.5	15.2	15.5	22.1	33.1	8.6	8.3	8.3	32.7	27.1	26.2	24	24	19.2	0.9841	0.9397	0.8739	0.3582
jgi.p|Aspni_NRRL3_1|10346	\	Signal transduction mechanisms |Carbohydrate transport and metabolism	GO:0016787|hydrolase activity;GO:0004721|phosphoprotein phosphatase activity;GO:0004723|calcium-dependent protein serine/threonine phosphatase activity;GO:0004724|magnesium-dependent protein serine/threonine phosphatase activity;GO:0008420|CTD phosphatase activity;GO:0008597|calcium-dependent protein serine/threonine phosphatase regulator activity;GO:0017018|myosin phosphatase activity;GO:0017020…	\	\	\	no	-	-	-	GCGGGG\CCGGGG\CCGGGG\CCCCAC	527\500\491\118	9.6	9.8	9.3	7.9	8.3	9.1	9.7	12	11.6	11	15.9	11.9	11	11.8	14.6	15.3	9.4	8.8	9.8	10.6	10.1	10.5	12.2	13	8.1	7.4	9.5	13.8	14.3	12.8	13.2	11.9	11	1.2738	0.0489	1.1042	0.563
jgi.p|Aspni_NRRL3_1|10347	\	-	\	\	\	\	no	-	-	-	GTGGGG\CCCCGG\CCCCGG\CCCCGC	635\262\253\226	43.4	44.2	8.9	5.2	7.2	14	12.3	12.9	38.3	35.1	18	10.5	11.4	10.8	15.9	12.1	8.6	13.4	12.7	8	14.8	9.1	8.8	13.5	1.9	2.5	2.3	11.4	11.8	12.5	10.3	7	8	0.3497	0	1.3776	0.2471
jgi.p|Aspni_NRRL3_1|10348	\	Carbohydrate transport and metabolism	GO:0000030|mannosyltransferase activity;GO:0004584|dolichyl-phosphate-mannose-glycolipid alpha-mannosyltransferase activity	\	\	GT_58	no	-	-	-	-	-	36.7	36.2	4.4	2.7	4.9	8.1	9.6	7.1	16.9	18.4	24.2	7.8	12.1	10.7	8	6.9	8	7.6	9.2	7	7.6	7	7.9	11	5.5	4.2	4.1	13.6	16.8	19.8	4.9	3.7	4.6	0.3003	0	1.6326	0.0116
jgi.p|Aspni_NRRL3_1|10349	\	Translation, ribosomal structure and biogenesis	GO:0003743|translation initiation factor activity;GO:0003723|RNA binding	GO:0006413|translational initiation	GO:0006413|translational initiation	\	no	-	-	-	CCCCAG\CCCCAC\CCCCAC	635\526\163	9.6	13.7	12.4	12.3	9.5	25.4	29	23.2	18.8	16.2	8.8	13.8	16.5	12.5	20.8	18.2	2.4	5.8	4.7	5.9	12.5	6.8	13.8	16.5	4.6	6.3	4.5	15.6	8.7	7.8	15.3	13.2	9.6	0.4953	0.0059	0.6794	0.1803
jgi.p|Aspni_NRRL3_1|1035	ESCRT III complex component	Intracellular trafficking, secretion, and vesicular transport	\	GO:0015031|protein transport	GO:0015031|protein transport	\	no	-	-	-	GTGGGG\CCCCAC	183\148	123.4	127.7	71.6	67	67.5	177.2	148.8	131.6	93.7	100.5	105.1	76.5	86	93.9	124.4	134.6	82.8	82	100.9	54.3	58.7	58.9	125.1	100.3	90.3	83.9	93.3	67.5	66.9	76	106.4	124	139.5	0.9321	0.6073	0.757	0.0242
jgi.p|Aspni_NRRL3_1|10350	\	-	GO:0005215|transporter activity	GO:0006810|transport	GO:0006810|transport	\	no	-	-	-	CCCCGG\GTGGGG\CTGGGG	550\182\73	4.6	6	10	8.3	7.7	32.6	33.8	25.8	1.6	1.7	1.9	11.6	10.1	9	22	21	4.6	5	4.2	4.2	5.8	4	11.4	8.5	3.7	3.1	3.5	10	8.2	8.3	14.6	11.4	8.6	1.1525	0.4395	0.4935	0
jgi.p|Aspni_NRRL3_1|10351	\	Signal transduction mechanisms	GO:0004672|protein kinase activity;GO:0005524|ATP binding;GO:0004674|protein serine/threonine kinase activity;GO:0004713|protein-tyrosine kinase activity;GO:0004697|protein kinase C activity;GO:0004698|calcium-dependent protein kinase C activity;GO:0004699|calcium-independent protein kinase C activity	GO:0006468|protein amino acid phosphorylation;GO:0007165|signal transduction;GO:0007242|intracellular signaling cascade	GO:0006468|protein amino acid phosphorylation;GO:0007165|signal transduction;GO:0007242|intracellular signaling cascade	\	no	-	-	-	CCCCGC\CCCCAC\CCCCGG	387\97\73	35.3	33.5	52.5	55.5	52.1	26.6	35.6	49.5	67.3	70.6	78.1	70.7	70.9	68.5	69.3	73.3	26.5	21.5	24.2	52.7	49.1	51.2	35	54.7	46.3	50.4	46	51.4	50.4	50.6	58.2	58.1	55.2	0.9257	0.6005	0.8624	0.2912
jgi.p|Aspni_NRRL3_1|10352	\	-	\	\	\	\	no	-	-	-	GCGGGG\CCCCAG\CCCCAG	239\153\72	1.5	1.3	1.6	1.6	1.7	1.6	1.6	1.8	1.5	1.4	1.8	2.1	1.8	1.8	3.3	3.6	2.4	2.7	3	2.4	3	3.2	3.6	4.7	3	3.3	2.4	3.6	2.7	2.5	3.5	3.8	3.1	2.5106	0	1.6253	0.0162
jgi.p|Aspni_NRRL3_1|10353	\	Posttranslational modification, protein turnover, chaperones	GO:0005488|binding	\	\	\	no	-	-	-	CCCCGC	67	8	7.3	8.3	7.5	7	6	7.6	9.3	10.9	11.7	13	9.2	8.5	7.5	10.9	10	6.9	6.9	7.5	4.5	5.3	5.4	7.2	9.4	7.9	8.7	8.8	6.6	6.4	6.7	7.5	7.5	6.5	1.2342	0.0552	0.6074	0
jgi.p|Aspni_NRRL3_1|10354	\	RNA processing and modification	GO:0003676|nucleic acid binding	\	\	\	no	-	-	-	-	-	85.7	81.2	41	46	50.6	63.6	49	50.6	67	70.3	57	53.2	50.8	43.2	55.2	58.4	74	88.2	75	61.6	58.8	56.2	69.9	62.2	54.2	53.3	50.6	46.2	54.9	56.9	56.5	49.5	49.4	1.2567	0.0274	1.1585	0.2319
jgi.p|Aspni_NRRL3_1|10355	\	Energy production and conversion	GO:0042626|"ATPase activity, coupled to transmembrane movement of substances";GO:0046961|"hydrogen ion transporting ATPase activity, rotational mechanism";GO:0003936|hydrogen-transporting two-sector ATPase activity;GO:0046933|"hydrogen ion transporting ATP synthase activity, rotational mechanism"	\	\	\	no	-	-	-	-	-	272.4	283.7	166.9	167.1	158.3	286.2	246.1	210.8	232.9	228	323.7	192.2	173.6	180.1	209.1	195.6	224.5	214.2	240.9	165.2	173.2	166.7	290.1	237.8	238.9	235.7	280.7	190	182.2	182.6	167.8	182.8	188.1	1.0784	0.5769	0.927	0.6046
jgi.p|Aspni_NRRL3_1|10356	\	RNA processing and modification	\	GO:0006396|RNA processing	GO:0006396|RNA processing	\	no	-	-	-	-	-	66.2	76.1	62.7	65.9	63.5	71	76.2	76.4	89.7	101.3	112.2	75.9	75.8	71.5	71.3	74.8	46.5	45.8	45.3	54.2	49	51.7	73.5	71.9	35.7	39.4	61.4	64	68	70	65.8	58.5	61.7	0.8563	0.2328	0.7282	0.0078
jgi.p|Aspni_NRRL3_1|10357	\	Intracellular trafficking, secretion, and vesicular transport	GO:0005086|ARF guanyl-nucleotide exchange factor activity;GO:0005488|binding	GO:0032012|regulation of ARF protein signal transduction	GO:0032012|regulation of ARF protein signal transduction	\	no	-	-	-	CCCCAG\CCCCGC	830\594	17	15.8	12.6	10.8	10.7	5.7	9	12.9	24.1	25.7	31	17.8	20.3	19.4	18.3	19.4	6.1	5.7	7.4	13.1	11	10.7	7.8	15	13.9	17.3	13.9	16.5	19.4	18.8	14.3	13.6	12.6	0.5187	0	0.9234	0.7157
jgi.p|Aspni_NRRL3_1|10358	\	RNA processing and modification	GO:0005089|Rho guanyl-nucleotide exchange factor activity	GO:0035023|regulation of Rho protein signal transduction	GO:0035023|regulation of Rho protein signal transduction	\	no	-	-	-	CCCCGC	99	18.7	20.9	75.6	78.2	75.2	28.6	41.9	61.4	35.8	37.8	50.7	103.3	103.9	107.4	85.1	82.7	23.7	27.2	39.7	69.3	62	62.2	49.1	64.2	60.3	74.1	60.7	65.7	65.9	59.2	67.3	72.4	66.6	1.9968	0	0.7631	0.0931
jgi.p|Aspni_NRRL3_1|10359	\	-	GO:0000166|nucleotide binding;GO:0005524|ATP binding;GO:0016879|"ligase activity, forming carbon-nitrogen bonds"	GO:0008033|tRNA processing	GO:0008033|tRNA processing	\	no	-	-	-	-	-	2.7	2	2.2	1.9	2.5	3.3	3.9	3	1.9	2.5	1.4	2.6	3.1	2.1	3.5	2.8	2	2.2	3.1	3	2.4	3.3	4.7	5	1.1	0.9	0.9	3.6	3	3.6	3.8	3.1	1.6	1.3339	0.1895	1.2121	0.4911
jgi.p|Aspni_NRRL3_1|1036	Hsp20-like chaperone	Posttranslational modification, protein turnover, chaperones	\	\	\	\	no	-	-	-	GTGGGG\CCCCAC	535\500	1202.3	1161.7	279.1	271.4	287.3	375.5	364.7	330.5	1071.3	1091.5	1179.6	308.4	319	319.8	391.2	401.3	716.2	664.8	704.5	279.5	286.4	277.9	383.7	328.1	507.1	549.8	514.8	242.1	227.6	247.7	315.5	433.5	541.5	0.7802	0.0553	0.9094	0.5427
jgi.p|Aspni_NRRL3_1|10360	\	Amino acid transport and metabolism	GO:0003824|catalytic activity;GO:0004160|dihydroxy-acid dehydratase activity	GO:0008152|metabolic process;GO:0009082|branched chain family amino acid biosynthetic process	GO:0008152|metabolic process;GO:0009082|branched chain family amino acid biosynthetic process	\	no	-	-	-	-	-	3.2	3	3.6	2.4	2.8	2.7	2.3	1.8	1.6	1.5	1	12.4	13.1	13.7	1.3	1.7	4.2	2.7	4	3.8	3.5	2.8	4.5	3.7	0.9	0.7	0.4	10.5	6.2	5.7	4.5	3.1	3.4	1.5434	0.0338	1.0236	0.9458
jgi.p|Aspni_NRRL3_1|10361	\	-	\	\	\	\	no	-	-	-	-	-	0.1	0.1	0	0	0.1	0.1	0.6	0.5	0.1	0	0	0.1	0	0.2	0.7	0.4	0	0	0	0.1	0.1	0	0.4	0.6	0	0	0	0.1	0	0	0.1	0.3	0.1	0.3645	0.2535	1.6337	0.6779
jgi.p|Aspni_NRRL3_1|10362	\	Chromatin structure and dynamics	\	\	\	\	no	-	-	-	-	-	0	0	0.1	0.1	0.5	0.2	0.4	0.5	0	0.1	0	0.3	0.2	0.2	0.6	0.7	0	0	0.1	0.2	0.1	0.2	0.3	0.7	0.1	0.2	0.2	0.3	0.2	0.3	0.8	0.5	0.3	2.6868	0.2767	0.7733	0.7665
jgi.p|Aspni_NRRL3_1|10363	\	-	GO:0004672|protein kinase activity;GO:0005524|ATP binding	GO:0006468|protein amino acid phosphorylation	GO:0006468|protein amino acid phosphorylation	\	no	-	-	-	GTGGGG\GTGGGG	926\114	1.8	0.9	11.7	12.9	11.4	36.4	31.7	31.3	2.2	2.4	1.6	12	12.9	10.4	17	16.1	0.7	0.6	0.5	20.1	17.5	12.2	46.7	55.5	2.9	3.8	2.6	14	9.5	11.5	23.9	23	22.3	0.6069	0.1474	1.2202	0.2695
jgi.p|Aspni_NRRL3_1|10364	\	-	\	\	\	\	no	-	-	-	CCCCAC\CCCCAC	495\118	19.7	27.2	32.3	26.9	32.2	98.8	93.1	76.3	11.6	16.5	24.1	28	26.9	25.5	62.6	57.4	13.1	13	11.2	20.9	25.8	18.9	71.7	64.9	32.2	36.2	39.6	18.5	17.9	19	27.2	32.9	29.2	0.7087	0.0412	0.6502	0.009
jgi.p|Aspni_NRRL3_1|10365	\	Cell wall/membrane/envelope biogenesis	\	\	\	\	no	-	-	-	GTGGGG\CCCCGG	539\490	0	0	0.2	0.3	0.1	0.3	0.5	0.9	0	0	0	0.1	0.1	0.1	0.1	0.1	0	0	0	0.3	0.1	0.2	0.3	0.4	0	0	0	0.1	0.1	0	0.2	0.1	0.2	5.7713	0.058	0.8778	0.8505
jgi.p|Aspni_NRRL3_1|10366	\	-	\	\	\	\	no	-	-	-	CCGGGG\CCCCAC	76\27	0	0	0.1	0.2	0	0.3	0.6	0.4	0	0	0	0	0	0	0	0	0	0.1	0.1	0.1	0	0.1	0.1	0.1	0	0	0	0	0	0	0.1	0	0	7.714	0.0482	0.8584	0.9163
jgi.p|Aspni_NRRL3_1|10367	\	-	GO:0004289|subtilase activity	GO:0006508|proteolysis	GO:0006508|proteolysis	\	no	-	-	-	CCCCGG	52	0	0	0	0.1	0	0.1	0.1	0.2	0	0	0	0	0	0	0	0	0.1	0.2	0	0	0.1	0.2	0	0.1	0	0	0	0	0	0	0.1	0	0	4.9596	0.1804	1.5873	0.7855
jgi.p|Aspni_NRRL3_1|10368	\	General function prediction only	GO:0005215|transporter activity	GO:0006810|transport	GO:0006810|transport	\	no	-	-	-	GTGGGG	475	7.5	6.9	16.7	17.4	17.6	20.8	17.5	16.5	2.4	2.7	6.4	31.3	22.2	24.7	15.1	11.8	4.2	5.9	5.9	14.1	15.8	12.9	16.5	15.7	5.7	4.5	3.7	22	16.1	14.3	25.1	18.9	22.2	0.9754	0.9397	0.7479	0.1694
jgi.p|Aspni_NRRL3_1|10369	\	-	GO:0008168|methyltransferase activity	GO:0008152|metabolic process	GO:0008152|metabolic process	\	no	-	-	-	GTGGGG\CCCCGC\CTGGGG	834\589\272	9.9	13.2	12.6	11	13.7	11.7	8.8	8.2	0.8	1.2	1.1	11	9.6	9.4	10.6	8.2	50.4	50.6	47.6	9.3	12.9	11.3	15.5	13.1	67.7	67.5	30.1	10.9	10.3	9.6	9.2	9.5	8	5.6549	0	0.8279	0.404
jgi.p|Aspni_NRRL3_1|1037	zinc finger transcription factor	General function prediction only	GO:0003676|nucleic acid binding;GO:0008270|zinc ion binding	\	\	\	no	-	-	-	-	-	52.7	53.7	37.4	31.5	30.8	56.4	68.6	54.1	64.7	58.7	38.2	40	39.1	40	47.3	50.1	20.4	19.5	15.8	31.3	27.6	21.7	35.2	36.5	31.4	38.9	42.6	37.8	36.1	33.8	42.1	31.5	30.2	0.4664	0	0.7258	0.0269
jgi.p|Aspni_NRRL3_1|10370	\	-	GO:0003700|transcription factor activity;GO:0008270|zinc ion binding	GO:0006355|"regulation of transcription, DNA-dependent"	GO:0006355|"regulation of transcription, DNA-dependent"	\	no	-	-	-	CCCCAG\GTGGGG	870\588	0	0	0.1	0	0	0	0.2	0	0	0	0	0	0	0	0.1	0	0.2	0.2	0.3	0.1	0.1	0	0	0	0.4	0.2	0.2	0	0.1	0.1	0	0	0.1	6.9993	0.0132	1.2655	0.8711
jgi.p|Aspni_NRRL3_1|10371	\	-	\	\	\	\	no	-	-	-	CCCCAG	356	0.1	0	0	0	0	0	0	0	0	0	0	0	0	0	0	0	0	0	0.3	0	0	0	0	0	0.2	0	0.1	0	0	0	0.1	0	0	0.9472	0.9712	1	1
jgi.p|Aspni_NRRL3_1|10372	\	Carbohydrate transport and metabolism	GO:0016853|isomerase activity;GO:0003824|catalytic activity;GO:0030246|carbohydrate binding;GO:0004034|aldose 1-epimerase activity	GO:0005975|carbohydrate metabolic process	GO:0005975|carbohydrate metabolic process	\	no	galactose_/	-	-	-	-	0.1	0.3	0	0.1	0	0.3	0.7	0.2	0.2	0.2	0	0.3	0.2	0.1	0.4	0.5	0.2	0.1	0.4	0.3	0.2	0.2	0.1	0.3	0.1	0.2	0	0.1	0.1	0.3	0.2	0.3	0.4	1.7246	0.3443	2.8467	0.2853
jgi.p|Aspni_NRRL3_1|10373	\	Lipid transport and metabolism |Secondary metabolites biosynthesis, transport and catabolism	GO:0004497|monooxygenase activity;GO:0005506|iron ion binding;GO:0020037|heme binding;GO:0050051|leukotriene-B4 20-monooxygenase activity	GO:0006118|electron transport	GO:0006118|electron transport	\	no	-	-	-	-	-	0	0	0	0	0	0	0	0	0	0	0	0	0	0	0	0	0	0	0	0	0	0	0	0	0	0	0	0	0	0	0	0	0	0.6791	0.7591	1	1
jgi.p|Aspni_NRRL3_1|10374	\	Energy production and conversion |General function prediction only	GO:0003824|catalytic activity;GO:0005488|binding;GO:0003960|NADPH:quinone reductase activity	GO:0008152|metabolic process	GO:0008152|metabolic process	\	no	-	-	-	-	-	0.1	0.1	0.4	0	0.5	0.8	0.5	0.5	0.1	0	0.1	0.2	0.2	0.3	0.2	0.1	0.3	0.1	0	1.3	1	0.8	0.6	0.6	0.2	0.3	0.2	0.4	0.2	0.6	0.3	0.4	0.1	1.5758	0.5325	2.9037	0.036
jgi.p|Aspni_NRRL3_1|10375	\	Lipid transport and metabolism	GO:0031177|phosphopantetheine binding;GO:0048037|cofactor binding;GO:0003824|catalytic activity;GO:0005488|binding	GO:0008152|metabolic process	GO:0008152|metabolic process	\	no	-	-	-	-	-	0	0	0	0.1	0	0	0	0	0	0	0	0	0	0	0	0	0	0	0	0.1	0	0	0.1	0.1	0	0	0	0.1	0	0.1	0.1	0.1	0	1	1	0.7117	0.6388
jgi.p|Aspni_NRRL3_1|10376	\	Secondary metabolites biosynthesis, transport and catabolism	GO:0004497|monooxygenase activity;GO:0005506|iron ion binding;GO:0020037|heme binding;GO:0050381|unspecific monooxygenase activity	GO:0006118|electron transport	GO:0006118|electron transport	\	no	-	-	-	CCCCAG\CCCCGG\GTGGGG\CCGGGG\CCCCGG	713\610\353\314\276	128.9	124	159.6	156.3	155	240.7	199.1	204.8	19.1	17	38.6	161.9	143	128.8	139.5	144.3	222.1	230.1	238.1	217.8	239.5	179	230.7	200.4	289.1	268.3	190.6	126.2	126.9	133.5	204.1	151.7	154.9	2.3988	0	1.217	0.2829
jgi.p|Aspni_NRRL3_1|10377	\	Secondary metabolites biosynthesis, transport and catabolism	GO:0016491|oxidoreductase activity;GO:0005507|copper ion binding;GO:0008471|laccase activity	\	\	AA_1 / Subf 3	no	-	-	-	CCCCAC	120	26.2	33.5	69.4	70.1	63.4	42.6	53.9	61.1	2.2	1.8	4.3	57.4	49.9	47.7	45.6	57.2	67.9	77.1	93	67.5	64.3	60.8	38.2	44.6	266.6	259.5	160.4	30.5	30.2	35.6	76.5	54.8	44	3.4905	0	0.8574	0.4389
jgi.p|Aspni_NRRL3_1|10378	\	Secondary metabolites biosynthesis, transport and catabolism	GO:0004497|monooxygenase activity;GO:0005506|iron ion binding;GO:0020037|heme binding;GO:0050051|leukotriene-B4 20-monooxygenase activity	GO:0006118|electron transport	GO:0006118|electron transport	\	no	-	-	-	CCCCAG\CCCCGC	483\345	33.3	45.2	314.4	300.9	309.6	192.4	201.1	253.8	0.7	1.2	3.2	345.2	295.3	277	175.4	216.7	182	188.4	201.7	326.7	343.5	296.4	249.7	241.6	303.4	350.5	180.6	233.1	216.9	254.9	407.1	333.4	297	6.3597	0	0.9431	0.8242
jgi.p|Aspni_NRRL3_1|10379	\	-	\	\	\	\	no	-	-	-	GCGGGG\CTGGGG\CCGGGG	900\762\123	4.6	6.3	80.6	75.1	68.7	47.4	60	78.6	0.2	0	0.4	66.6	56.2	48.6	50	61.3	41.3	45.8	51.9	71.5	81.4	64.5	54.4	65.8	68.6	71.4	34.3	45.7	45.4	48.6	107.2	73.1	56.9	11.0636	0	0.8764	0.5694
jgi.p|Aspni_NRRL3_1|1038	glycoside hydrolase family 105 protein	-	GO:0003824|catalytic activity	\	\	GH_105	Pectin	-	-	-	CCCCAC\CCCCAG\CCCCAC	891\103\12	0.4	0.2	0.5	0.5	0.7	11.1	17.4	6.4	0.6	0.9	0.3	0.7	0.8	0.6	15.4	12.8	0.2	0.3	0.1	1.2	1.8	1	4.9	5.6	0.3	0.2	0.5	0.2	0.6	0.7	1.3	1.3	0.7	0.9622	0.9684	2.2484	0.0729
jgi.p|Aspni_NRRL3_1|10380	\	Posttranslational modification, protein turnover, chaperones	GO:0004364|glutathione transferase activity	\	\	\	no	-	-	-	-	-	326	346.4	1356.9	1521.4	1579.8	1387.1	1085.8	1190.6	18.1	20.2	45.8	1222.4	1158.6	1096.4	805.7	823.3	1087.5	1222.5	1429.8	2038.5	2024.6	1828.4	1992.6	1645	1283.2	1194.2	671.1	1503.6	1453.3	1543.7	1778.1	1421.7	1461	4.843	0	1.187	0.4349
jgi.p|Aspni_NRRL3_1|10381	\	-	\	\	\	\	no	-	-	-	GTGGGG\CCCCAC	901\245	15.3	19.4	205.2	197.2	188.4	422.9	342.9	291.4	0.1	1	1.8	77.2	70.1	59.4	135.7	122.3	205.1	206.9	209.4	306.7	323.3	265.5	444.2	269.4	143.3	157.3	90.8	144.1	107.3	117.9	162.9	131.5	128	15.5617	0	1.3657	0.1007
jgi.p|Aspni_NRRL3_1|10382	\	Secondary metabolites biosynthesis, transport and catabolism	GO:0004497|monooxygenase activity;GO:0005506|iron ion binding;GO:0020037|heme binding;GO:0018685|alkane 1-monooxygenase activity	GO:0006118|electron transport	GO:0006118|electron transport	\	no	-	-	-	GTGGGG\CCCCAC\CCCCGC	841\185\10	29	32.2	125.4	119.8	108.2	128.2	152.8	176.6	8.7	9.3	19.7	104.7	99.6	83.2	134.8	114.8	64.3	57.2	61.8	156.1	159.3	142.2	143.8	208.6	122.2	139.8	105.3	133.5	119.9	107.2	137.9	128.5	102.2	2.6335	0	1.1692	0.4165
jgi.p|Aspni_NRRL3_1|10383	\	-	\	\	\	\	no	-	-	-	-	-	136.8	157.1	377.2	387.2	402.7	304.8	240.9	248.2	8.6	9.7	23.5	293.7	262.8	248.1	143.4	151.3	482.5	492	515	491	520.1	474.9	370.4	347.7	406.7	424.7	286.9	328.8	266.2	290	334.2	268.8	257.3	4.4442	0	1.1466	0.511
jgi.p|Aspni_NRRL3_1|10384	\	-	\	\	\	\	no	-	-	-	-	-	45.7	51.7	218	218.4	226.3	202.3	133.8	141.9	2.5	4.2	9.5	155.2	138.3	122.7	70.3	81	170.9	170.2	215.8	312.4	333.9	289.1	267.8	191.1	161.8	205.5	157.4	206.8	204.2	210.6	229.2	186.1	194	4.9739	0	1.2702	0.2826
jgi.p|Aspni_NRRL3_1|10385	\	-	GO:0005524|ATP binding;GO:0005515|protein binding;GO:0016989|sigma factor antagonist activity	\	\	\	no	-	-	-	-	-	2.8	2.4	39.5	42.3	34.9	17.5	19.6	23.5	4	3.1	4	60.3	57.4	61.8	18.1	17.7	8.6	7.5	8.5	28.9	24.5	25.6	30.5	34.4	6.8	6.8	4.1	37.8	32.7	31	39.7	37	36.2	4.1773	0	0.6108	0
jgi.p|Aspni_NRRL3_1|10386	\	-	\	\	\	\	no	-	-	-	CCCCGC	438	3.1	2.3	22.5	18	18.1	23	22.4	25.2	0	0.3	0.5	28.2	27.7	29.8	19.8	26.1	5.9	4.5	4.9	13.3	13.6	12.9	24.1	21.5	12.5	10.8	5.2	17.2	12.8	13.2	16.1	23.3	21.6	2.4589	0	0.6182	0.0115
jgi.p|Aspni_NRRL3_1|10387	\	Signal transduction mechanisms	GO:0005515|protein binding	\	\	\	no	-	-	-	GCGGGG\CCCCGC	766\128	0.2	0.3	18.5	15	12.3	9.6	16.9	17.1	0.1	0.1	0.1	24.9	21.6	21.8	15	14	0.5	0.6	0.8	6.4	6.4	4.8	9.4	10.8	3.4	4	1.9	9.1	8.1	8.9	6.4	7.7	7.3	3.261	0.0005	0.3468	0
jgi.p|Aspni_NRRL3_1|10388	\	-	\	\	\	\	no	-	-	-	CCGGGG	695	0.3	0.4	7.9	5.1	5.3	9.6	11.8	10.1	0.1	0.2	0.1	7	6.2	5.8	8.6	7.1	0.1	1	1.2	2.7	2.2	1.8	5.4	9.7	0.5	0.3	0.3	4.6	2.8	3.1	1.6	1.6	1.1	2.7065	0.0082	0.3267	0
jgi.p|Aspni_NRRL3_1|10389	\	-	\	\	\	\	no	-	-	-	CCGGGG	386	46.5	42.2	16.4	18.6	15.2	59.5	47.1	34	13.1	15.8	14.1	12.7	14.3	11.3	21.6	20.5	21.4	23.4	24.8	24	23.6	21.2	47	35	7.3	6.9	3.8	17.5	20.5	21.9	18	16.8	13.8	0.6931	0.0181	1.2309	0.28
jgi.p|Aspni_NRRL3_1|1039	hydrolase AygA/OlvA	-	\	\	\	\	no	-	-	-	-	-	1.9	1.8	9.2	8.3	7.7	36.9	66.9	30.9	3.2	2.4	4	6.4	4.9	5.8	79.8	84.2	2.7	2.3	2	10.9	9.2	10.3	8.7	19.9	9.1	10.2	7.8	4.2	3.7	4.3	2.2	4.2	4.1	1.6663	0.0612	1.086	0.7994
jgi.p|Aspni_NRRL3_1|10390	\	-	GO:0016620|"oxidoreductase activity, acting on the aldehyde or oxo group of donors, NAD or NADP as acceptor";GO:0051287|NAD binding;GO:0003824|catalytic activity;GO:0005488|binding	GO:0006520|amino acid metabolic process;GO:0008152|metabolic process	GO:0006520|amino acid metabolic process;GO:0008152|metabolic process	\	no	-	-	-	CCCCGG	117	3.1	2.9	2.4	1.6	2.5	9.9	9.1	5.5	2	3.2	2.6	2.1	2.5	2.3	5.6	4.8	1.8	2.3	2.8	2.5	2.7	3.5	10.3	9.1	3	2.4	2.2	3.2	2.1	2.8	5.1	6.6	6.7	1.0151	0.9758	1.2246	0.5611
jgi.p|Aspni_NRRL3_1|10391	\	Extracellular structures |Defense mechanisms	\	\	\	\	no	-	-	-	CCCCAC	128	12.2	12.1	34.1	26.6	29.1	53.1	44.8	36.5	3.4	3.4	6.7	25.6	23.5	20.6	43.4	34.1	38.5	40.2	36.6	63	59.8	56.3	52.9	39.3	47.5	44.4	29.9	33.6	32.7	32.7	28.8	30.7	23.2	4.1645	0	1.8008	0.0002
jgi.p|Aspni_NRRL3_1|10392	\	Function unknown	\	\	\	\	no	-	-	-	CCGGGG\CCGGGG\CCCCGC	393\339\13	55.1	53	33.2	34.4	30	33.4	37.1	35.1	46.2	51.3	58.4	37.8	35.3	33.8	41.9	42	49.9	52.8	50.8	40.3	35.9	38.1	37.3	39.6	78.5	79.1	80	28.5	30.9	35.9	37	32.8	33.8	1.2534	0.0034	1.0543	0.6058
jgi.p|Aspni_NRRL3_1|10393	\	Energy production and conversion	GO:0005488|binding	GO:0006810|transport	GO:0006810|transport	\	no	-	-	-	GCGGGG\CTGGGG	486\107	22.4	26.2	14.4	7.9	11.7	15.4	16.1	10.9	29.5	25	18.1	12.1	12.9	14.3	12.6	14.9	17.7	18.1	20.3	17	17.5	13.1	15.7	11.2	15.5	10.7	12.2	10.7	12.8	14.7	22.8	16.4	21.6	1.0182	0.9514	1.2662	0.2556
jgi.p|Aspni_NRRL3_1|10394	\	Cell cycle control, cell division, chromosome partitioning	GO:0004672|protein kinase activity;GO:0005524|ATP binding;GO:0004713|protein-tyrosine kinase activity;GO:0004674|protein serine/threonine kinase activity;GO:0008443|phosphofructokinase activity;GO:0008607|phosphorylase kinase regulator activity;GO:0008819|cobinamide kinase activity;GO:0016307|phosphatidylinositol phosphate kinase activity;GO:0016538|cyclin-dependent protein kinase regulator activ…	GO:0006468|protein amino acid phosphorylation	GO:0006468|protein amino acid phosphorylation	\	no	-	-	-	CCCCGG	548	22.1	24.9	42.6	35.5	32.3	21.3	34.6	43.2	37.5	40.3	46.6	54.3	64.5	66.8	57.7	69.5	13.2	12.2	12.2	23.5	22.2	20.6	17.7	32.8	27.5	29.1	31.4	41.2	39.1	40.4	50.5	49.2	55.7	0.7092	0.0308	0.5447	0
jgi.p|Aspni_NRRL3_1|10395	\	Translation, ribosomal structure and biogenesis	GO:0003735|structural constituent of ribosome	GO:0006412|translation	GO:0006412|translation	\	no	-	-	-	GCGGGG\CCCCGC	514\178	121.3	134.5	63.6	50	55.6	116.6	96	90.9	136.5	120.9	74.4	67.1	85.4	90.2	100.3	113.5	45.7	50.3	59.4	89.5	90	75.2	85.8	103.8	37.2	23.7	26.3	76.6	83.3	90.7	137.3	121.4	138.6	0.5357	0	1.3589	0.0441
jgi.p|Aspni_NRRL3_1|10396	\	-	\	\	\	\	no	-	-	-	GCGGGG\CCCCGC	450\114	215.2	203.7	171.6	179.3	176.3	151.3	184.1	214.3	269.2	284.7	296.3	216.3	223.9	212.1	250.4	259.9	199	193.1	173.3	156.4	161.3	155.3	186.2	213.8	107.9	116.2	164.2	173.4	166.9	174.7	210.2	241.3	259.2	1.1939	0.1633	0.8098	0.0941
jgi.p|Aspni_NRRL3_1|10397	\	Chromatin structure and dynamics	GO:0003677|DNA binding	GO:0006334|nucleosome assembly	GO:0006334|nucleosome assembly	\	no	-	-	-	-	-	3.4	3.2	6.4	2.3	3.5	10.1	9.3	8.5	2.2	4.3	1.7	3.7	2.7	3.8	8.1	6.3	4.1	5.9	5.7	6.9	8.1	9.3	9.7	8.5	5	2.7	4.5	7.2	6.2	6.5	7.2	6.8	5.6	2.0817	0.0082	1.7966	0.0662
jgi.p|Aspni_NRRL3_1|10398	\	Cytoskeleton	GO:0004197|cysteine-type endopeptidase activity;GO:0000166|nucleotide binding;GO:0017111|nucleoside-triphosphatase activity;GO:0003777|microtubule motor activity;GO:0005524|ATP binding;GO:0016887|ATPase activity;GO:0003700|transcription factor activity;GO:0004871|signal transducer activity;GO:0008567|dynein ATPase activity	GO:0006508|proteolysis;GO:0007018|microtubule-based movement;GO:0006355|"regulation of transcription, DNA-dependent";GO:0007165|signal transduction	GO:0006508|proteolysis;GO:0007018|microtubule-based movement;GO:0006355|"regulation of transcription, DNA-dependent";GO:0007165|signal transduction	\	no	-	-	-	GTGGGG	617	5.8	4.9	7	6.4	6.6	4	5.9	9.8	13.5	14	10.1	9.8	11.2	10.9	14.1	14.4	3.1	3.2	5.2	11.6	10.4	10.1	7.4	12.4	9	7.8	5.5	11.9	12.8	11.1	14	12	10.9	0.9345	0.7669	1.4485	0.0423
jgi.p|Aspni_NRRL3_1|10399	\	RNA processing and modification	GO:0003723|RNA binding;GO:0004525|ribonuclease III activity;GO:0003676|nucleic acid binding;GO:0004386|helicase activity;GO:0005524|ATP binding;GO:0008026|ATP-dependent helicase activity;GO:0016443|bidentate ribonuclease III activity	GO:0006396|RNA processing	GO:0006396|RNA processing	\	no	-	-	-	CCCCGC\CCCCGC\CCCCAG	526\506\243	0.5	0.3	0.2	0.5	0.3	1.7	2.1	1.4	0.7	0.6	1.1	0.8	0.7	0.6	2.2	2.1	0.4	0.6	0.2	0.7	0.8	0.5	2	2.1	0.3	0.3	0.4	0.9	0.5	0.5	2.5	2.1	2.1	1.2188	0.539	1.7121	0.1097
jgi.p|Aspni_NRRL3_1|104	\	-	GO:0003700|transcription factor activity;GO:0008270|zinc ion binding	GO:0006355|"regulation of transcription, DNA-dependent"	GO:0006355|"regulation of transcription, DNA-dependent"	\	no	-	-	-	CCCCAC\CTGGGG	364\328	0.3	0.2	0.4	0.3	0.4	0.5	0.9	0.9	0.1	0.1	0.1	0.3	0.8	0.4	0.5	0.5	0.3	0.3	0.2	0.9	0.4	0.8	0.6	0.8	0.2	0.2	0.3	0.1	0.2	0.2	0.8	0.4	0.7	1.5881	0.3189	1.7475	0.2323
jgi.p|Aspni_NRRL3_1|1040	multicopper oxidase BrnA	Secondary metabolites biosynthesis, transport and catabolism	GO:0016491|oxidoreductase activity;GO:0005507|copper ion binding;GO:0043738|F420H2 dehydrogenase activity;GO:0043826|sulfur oxygenase reductase activity;GO:0043883|malolactic enzyme activity	GO:0051341|regulation of oxidoreductase activity	GO:0051341|regulation of oxidoreductase activity	AA_1 / Subf 2	no	-	-	-	CCGGGG\CCCCGG	432\293	0.3	0.2	0.4	0.2	0	2.8	5.8	3.4	0.1	0.1	0	0.1	0.2	0.2	2.6	4.4	0	0.1	0.1	0	0.5	0.1	0.6	2.5	0	0	0	0.1	0	0.2	0.2	0.2	0.4	0.4304	0.2648	0.9056	0.9255
jgi.p|Aspni_NRRL3_1|10400	\	Signal transduction mechanisms	\	GO:0009607|response to biotic stimulus;GO:0009966|regulation of signal transduction	GO:0009607|response to biotic stimulus;GO:0009966|regulation of signal transduction	\	no	-	-	-	CTGGGG\GCGGGG\GCGGGG	626\363\343	45.1	43.3	21.2	23.2	22.1	43.9	38.8	34.2	37.8	39.6	42.2	24.7	24	21.5	28.8	23.3	32.2	29.5	28	22.6	23.6	28.2	49.6	35.5	17.3	16.1	15.8	29.1	25	26.4	27.2	30.4	23	0.8996	0.427	1.0185	0.923
jgi.p|Aspni_NRRL3_1|10401	\	Coenzyme transport and metabolism	GO:0004418|hydroxymethylbilane synthase activity	GO:0033014|tetrapyrrole biosynthetic process	GO:0033014|tetrapyrrole biosynthetic process	\	no	-	-	-	CTGGGG\CTGGGG\CCCCAG\CCCCAG\CCGGGG	679\555\311\294\237	87.6	74.4	19.6	18.3	20.8	48.8	47.6	30.3	124.1	117.2	104.1	23.8	22.2	24.3	31.4	30.8	34.8	29.7	30.9	26.9	27.7	20.6	43.9	33.7	15.1	14.9	14.5	29.6	25.6	27.5	38	27	27.7	0.5216	0	1.1533	0.4032
jgi.p|Aspni_NRRL3_1|10402	\	Posttranslational modification, protein turnover, chaperones	GO:0004176|ATP-dependent peptidase activity;GO:0004252|serine-type endopeptidase activity;GO:0000166|nucleotide binding;GO:0017111|nucleoside-triphosphatase activity;GO:0005524|ATP binding;GO:0008846|endopeptidase La activity	GO:0006508|proteolysis;GO:0006510|ATP-dependent proteolysis	GO:0006508|proteolysis;GO:0006510|ATP-dependent proteolysis	\	no	-	-	-	CCCCGG\CTGGGG\CTGGGG\CCCCAG\CCCCAG	535\478\461\217\93	101.2	104.7	149.4	153.5	150.6	100.7	118.5	122.6	150	152.4	229.1	161.1	141.6	140.3	112.9	127.9	93	77.2	75.7	103.9	110.6	103.8	114	112.7	106.3	131.1	152.1	84	87.7	95.7	122.1	99.8	114.4	1.0576	0.728	0.634	0.0002
jgi.p|Aspni_NRRL3_1|10403	\	Translation, ribosomal structure and biogenesis	\	\	\	\	no	-	-	-	-	-	121.8	124.2	31.9	31.2	32.8	87.9	65.6	49.6	92.5	86.7	40.5	40.1	48.8	48.5	47.4	53	42.5	43.4	55.6	53.4	54.7	44	54.9	43.7	8.3	7.2	7.4	45.4	48.4	42.4	58.8	33.9	33.5	0.5088	0.0003	1.4272	0.0878
jgi.p|Aspni_NRRL3_1|10404	\	Signal transduction mechanisms |General function prediction only	GO:0004674|protein serine/threonine kinase activity;GO:0005524|ATP binding;GO:0004675|transmembrane receptor protein serine/threonine kinase activity;GO:0004676|3-phosphoinositide-dependent protein kinase activity;GO:0004677|DNA-dependent protein kinase activity;GO:0004679|AMP-activated protein kinase activity;GO:0004680|casein kinase activity;GO:0004681|casein kinase I activity;GO:0004690|cyclic…	\	\	\	no	-	-	-	-	-	19	17.6	12.3	9.8	11.5	15.4	22.4	24.2	36.8	35.8	23.2	14.6	13.2	13.7	22.6	25.7	6.7	7	7.6	15.6	14.3	15.1	14.5	23.8	7	6.8	6.5	19.8	14.7	15.4	22.4	17.5	14.3	0.5144	0	1.2145	0.2982
jgi.p|Aspni_NRRL3_1|10405	\	Posttranslational modification, protein turnover, chaperones	GO:0005488|binding;GO:0016512|endothelin-converting enzyme 1 activity	\	\	\	no	-	-	-	CTGGGG	378	83	85.1	71.2	71.6	68	48.3	67.5	79.2	105.3	117	138	84.7	84.9	78.8	93	91.4	70.4	69.8	59.9	53.9	51.1	47.2	53.5	68	58.9	60.7	63.4	58.2	64.4	62.2	55.1	56.4	52	1.055	0.6862	0.6516	0
jgi.p|Aspni_NRRL3_1|10406	\	-	\	\	\	\	no	-	-	-	-	-	24.4	21.9	24.4	24.9	20.7	29.9	30.1	32.4	18.8	16.6	20.6	22.2	21	19.9	25.8	24	26.7	26	25.6	31.2	30.5	30.5	42.8	42	20.9	21.4	21.2	28.3	24.2	23.6	23.7	23.8	19.7	1.4916	0	1.1873	0.0532
jgi.p|Aspni_NRRL3_1|10407	\	Replication, recombination and repair	GO:0005524|ATP binding;GO:0030983|mismatched DNA binding	GO:0006298|mismatch repair	GO:0006298|mismatch repair	\	no	-	-	-	-	-	2.1	1.9	3.2	3.1	2.3	3.4	3.7	3.9	2.2	2	1.7	3.1	2.8	2.5	4.3	3.6	1.7	1.9	2	4.3	4.1	3.4	3.1	4.4	1.9	1.6	1.9	2.6	3.5	3.3	3	3.4	2.7	1.2316	0.2203	1.2232	0.2723
jgi.p|Aspni_NRRL3_1|10408	\	Defense mechanisms	GO:0008138|protein tyrosine/serine/threonine phosphatase activity;GO:0016791|phosphoric monoester hydrolase activity;GO:0004725|protein tyrosine phosphatase activity;GO:0004727|prenylated protein tyrosine phosphatase activity	GO:0006470|protein amino acid dephosphorylation;GO:0016311|dephosphorylation	GO:0006470|protein amino acid dephosphorylation;GO:0016311|dephosphorylation	\	no	-	-	-	CCCCAC\CCCCAC\GTGGGG\GTGGGG\CCCCAC	945\589\525\297\276	28.1	26.4	203.6	215.1	198	103.6	118.3	148.4	14.6	19	32.3	220.9	207.2	198.2	190.9	198.9	67.4	55.9	53	138	133.6	145.3	178.9	179	116.7	161.1	149.1	153.4	143.5	143.9	125.5	157.6	146.8	2.8441	0	0.6118	0.0021
jgi.p|Aspni_NRRL3_1|10409	\	Posttranslational modification, protein turnover, chaperones	GO:0000179|"rRNA (adenine-N6,N6-)-dimethyltransferase activity";GO:0003880|C-terminal protein carboxyl methyltransferase activity;GO:0008169|C-methyltransferase activity;GO:0008170|N-methyltransferase activity;GO:0008171|O-methyltransferase activity;GO:0008172|S-methyltransferase activity;GO:0008173|RNA methyltransferase activity;GO:0008174|mRNA methyltransferase activity;GO:0008175|tRNA methyltr…	\	\	\	no	-	-	-	CCGGGG\CCCCGC	173\23	2.5	3.4	3.3	3.6	2.6	4.5	5.5	4.5	7.5	7.2	4.4	5.3	5	5	5.2	4	0.6	0.5	0.9	3	2	2.7	3	3.9	0.8	0.8	1.2	5	5.3	4.3	3.5	3	2.3	0.2921	0	0.7205	0.1
jgi.p|Aspni_NRRL3_1|1041	D-amino-acid oxidase	Amino acid transport and metabolism	GO:0016491|oxidoreductase activity;GO:0003884|D-amino-acid oxidase activity;GO:0008445|D-aspartate oxidase activity;GO:0015922|aspartate oxidase activity	\	\	\	no	-	-	-	GCGGGG	126	89.9	83.1	23.4	34.2	33.2	15	13.4	14.5	92.8	109.1	190.7	60.8	31.9	34	17.7	14.2	89.1	66.3	60.8	24	24	23.5	22.6	16.5	55.4	74.3	73	34.6	25.8	29.4	11.7	12	11.8	1.1102	0.682	0.7094	0.1345
jgi.p|Aspni_NRRL3_1|10410	\	Function unknown	\	\	\	\	no	-	-	-	GCGGGG\CCCCGG	497\347	29.8	28.1	40.4	42	35.9	40.7	41.3	47.1	37.4	40	48.6	48.1	48.5	48.7	45.2	44.3	18.8	18	18	31.8	34	35.1	39.7	47.4	24.6	30.4	31.7	42.9	41.5	43	34.4	36.5	35.6	0.8372	0.1151	0.773	0.0178
jgi.p|Aspni_NRRL3_1|10411	\	Energy production and conversion	GO:0016491|oxidoreductase activity;GO:0050660|FAD binding;GO:0003824|catalytic activity	\	\	\	no	-	-	-	CCCCAG\CCCCGC	832\148	11.7	13.4	3.7	4.2	4.9	6	5.9	5.2	4.8	4.4	4.5	5.2	4.2	4.2	4.2	4.5	11.2	13.1	9.1	2.3	3.9	2.3	7.2	5.6	5.5	6.3	3.5	2.9	2.1	3.4	6.1	5.7	6.2	1.1823	0.3199	0.6131	0.0191
jgi.p|Aspni_NRRL3_1|10412	\	General function prediction only	\	\	\	\	no	-	-	-	CCCCAC\CCCCGC	153\146	8.2	7.2	4	3.8	5	4.3	5	5	13.3	14.2	15	5.1	5.5	4.5	5.9	4.8	5.4	3.3	3.5	6.1	4	5.2	7	6.4	2.9	3.2	6.3	4.5	6.1	4.1	4.1	5	4.3	0.703	0.0985	1.0668	0.8419
jgi.p|Aspni_NRRL3_1|10413	\	-	GO:0005509|calcium ion binding	\	\	\	no	-	-	-	CCCCAG\CCCCAC	209\33	160.5	150.1	54.1	42.2	42.5	82.8	60.2	69.7	89.6	87	73.5	52.7	53.7	53.9	46.5	45.1	107.6	102.7	94.1	78.5	74.9	61	80.7	77.3	62.2	46.8	47.9	65	73.7	75.5	59.4	43.9	45.3	0.8679	0.2001	1.3882	0.0036
jgi.p|Aspni_NRRL3_1|10414	\	-	\	\	\	\	no	-	-	-	GTGGGG\CTGGGG	421\245	8.5	12.1	8.9	8.9	8.7	7.1	10.6	13.4	21.3	18.5	13.7	13.2	13.6	14.1	13.7	14	3.2	2.7	3.8	9.7	9.8	8.1	5.1	10.2	2.5	2.2	2.1	12.3	14.9	13.8	12.2	10.1	9	0.4151	0	0.9372	0.785
jgi.p|Aspni_NRRL3_1|10415	\	RNA processing and modification	GO:0003676|nucleic acid binding;GO:0004386|helicase activity;GO:0005524|ATP binding;GO:0008026|ATP-dependent helicase activity;GO:0004003|ATP-dependent DNA helicase activity;GO:0004004|ATP-dependent RNA helicase activity;GO:0008094|DNA-dependent ATPase activity;GO:0008186|RNA-dependent ATPase activity;GO:0015462|protein-transmembrane transporting ATPase activity;GO:0016887|ATPase activity;GO:0017…	\	\	\	no	-	-	-	CCCCGC\GTGGGG	296\207	7.9	9.8	9.1	9.5	8.1	7.8	11.9	13.1	19.9	17.5	6.3	15.1	17.8	15.6	14.8	17.4	1.5	1.6	2	10.6	9.2	7.3	5.5	9.7	1.5	1.5	1.2	13.2	12.7	12.3	19.1	12.2	10.3	0.256	0	0.9101	0.7579
jgi.p|Aspni_NRRL3_1|10416	\	Cell cycle control, cell division, chromosome partitioning	GO:0008168|methyltransferase activity;GO:0000179|"rRNA (adenine-N6,N6-)-dimethyltransferase activity";GO:0003880|C-terminal protein carboxyl methyltransferase activity;GO:0008169|C-methyltransferase activity;GO:0008170|N-methyltransferase activity;GO:0008171|O-methyltransferase activity;GO:0008172|S-methyltransferase activity;GO:0008173|RNA methyltransferase activity;GO:0008174|mRNA methyltransfe…	\	\	\	no	-	-	-	CCCCAC\GCGGGG	477\388	31.1	29.8	14.8	14.1	15.3	14.9	19.8	20.9	37.8	40.1	33.4	20.8	20.6	16.8	25.9	25.5	11.9	12.6	13	17.1	16.2	17.1	18.4	23.5	10.7	9	7.3	20.9	19.5	18.2	24	18.3	15	0.5441	0	1.0352	0.831
jgi.p|Aspni_NRRL3_1|10417	\	Posttranslational modification, protein turnover, chaperones |Cell cycle control, cell division, chromosome partitioning |General function prediction only	GO:0005488|binding	\	\	\	no	-	-	-	CTGGGG\CCCCGG\CCCCGG\CCCCGC	719\656\168\93	11.3	13.4	32	29.4	28	24.7	33.5	35.1	11.2	11.9	7.7	30.9	32.6	30	33.7	31.9	16.4	17.1	19.8	20.7	22	21.4	15.6	25.7	16.3	12.8	10	29.3	29.6	26.1	44.1	29.7	27.4	1.8962	0	0.6505	0.0015
jgi.p|Aspni_NRRL3_1|10418	\	General function prediction only	GO:0008889|glycerophosphodiester phosphodiesterase activity	GO:0006071|glycerol metabolic process	GO:0006071|glycerol metabolic process	\	no	-	-	-	CCCCGG	994	44.6	43.8	211.2	214.9	204.2	132.2	137.3	160.8	20.3	25	31.2	117.2	113.4	106.5	172.8	171.9	63.5	81.5	72.1	180.8	182.1	187.7	129.4	136.6	114.6	110.7	94.9	76.9	73.7	75.1	109.3	111.7	98.2	2.1635	0	0.7893	0.0126
jgi.p|Aspni_NRRL3_1|10419	\	Transcription |Replication, recombination and repair	GO:0016251|general RNA polymerase II transcription factor activity	GO:0006281|DNA repair;GO:0006355|"regulation of transcription, DNA-dependent"	GO:0006281|DNA repair;GO:0006355|"regulation of transcription, DNA-dependent"	\	no	-	-	-	CCCCGC	159	5	4.6	5.8	6.6	5.4	9.1	11.1	9.8	6.4	6.7	3.8	6.6	5.6	7.1	8.3	8.1	3.3	3.6	3.5	9.5	12.2	10.7	9	10.4	3.8	3.3	3	8.2	8.4	7.9	8.6	7.1	5.5	0.9495	0.8048	1.6533	0.0013
jgi.p|Aspni_NRRL3_1|1042	ribosomal RNA-processing protein Fcf1	General function prediction only	\	\	\	\	no	-	-	-	CCGGGG\GCGGGG\CCCCGC	580\564\54	25.6	27.1	107.9	93.8	79.3	152.9	127.4	140.1	24.8	21.7	9.1	77.8	68.1	55.6	82.2	61.5	12	15.7	15.3	276.6	219	209.5	338.3	274.6	17.2	15.2	10.6	141.3	111.5	123.5	117.2	115.4	87.5	0.7189	0.0992	2.2614	0
jgi.p|Aspni_NRRL3_1|10420	\	Amino acid transport and metabolism	GO:0004067|asparaginase activity	GO:0006516|glycoprotein catabolic process	GO:0006516|glycoprotein catabolic process	\	no	-	-	-	CCGGGG	114	5.7	5.8	3.8	4.2	4.7	5.7	7.9	6.4	6.8	7.8	7.3	5.7	6.1	5	9.9	9	3.6	3.5	2.4	3.7	3.5	4.2	5.9	6.4	6.1	5.9	6.1	5.3	5.2	4.4	5.3	5.4	4.8	0.7392	0.0319	0.8239	0.3208
jgi.p|Aspni_NRRL3_1|10421	\	Cytoskeleton	GO:0005515|protein binding	\	\	\	no	-	-	-	-	-	336.7	312.8	84.3	85.4	89.5	116.4	122.4	123.5	270.8	288.5	362.1	106.6	107	103.5	151.4	143.8	271.1	246.6	212.4	107.5	107.3	105	133.4	124.3	133	133.2	168.9	101.3	110.2	109.9	107.1	102.4	104.6	0.9963	0.995	1.1135	0.3886
jgi.p|Aspni_NRRL3_1|10422	\	General function prediction only	GO:0003824|catalytic activity;GO:0005488|binding;GO:0032440|2-alkenal reductase activity	GO:0008152|metabolic process	GO:0008152|metabolic process	\	no	-	-	-	CCCCGC	132	158.9	142.5	124.4	126.9	154.6	125.6	101.7	85.4	43.3	43.8	112.9	123.1	104.4	105.2	97.9	82.4	514.8	518	454.7	131.9	135.3	120.1	144.2	99.3	397.2	365.8	369.2	98.3	98.2	85	103.5	110.4	95.1	4.3249	0	0.8591	0.546
jgi.p|Aspni_NRRL3_1|10423	\	Translation, ribosomal structure and biogenesis	GO:0003923|GPI-anchor transamidase activity;GO:0043859|cyanophycinase activity	GO:0051336|regulation of hydrolase activity	GO:0051336|regulation of hydrolase activity	\	no	-	-	-	CCGGGG\CCCCGC	242\127	9.1	9.2	4.6	3.5	2.8	5.8	6.6	6.7	15.9	13.2	6.5	5.8	6.3	5.6	5.4	6.3	1.7	2.5	4.1	7.5	6.4	6.2	4.9	5.9	1.2	0.8	0.8	7.3	6.1	6.5	6.7	4.2	3.8	0.3934	0	1.6476	0.0282
jgi.p|Aspni_NRRL3_1|10424	\	Translation, ribosomal structure and biogenesis	GO:0003735|structural constituent of ribosome;GO:0003723|RNA binding	GO:0006412|translation	GO:0006412|translation	\	no	-	-	-	GCGGGG\CCCCGG	176\61	53.6	57.8	29.2	28.9	28.5	31	37.1	36.4	89.3	85.7	49.5	46	52.2	50.6	44.2	49.1	12.9	15.5	20.4	39.4	41.2	33	28.4	40.5	12.6	8.6	8	37.2	42.1	42	49.9	38.2	37.2	0.3849	0	1.1807	0.3254
jgi.p|Aspni_NRRL3_1|10425	\	-	\	\	\	\	no	-	-	-	-	-	37.3	32.3	17.3	16.5	17.7	28.5	29.1	19.5	22.1	24.6	22.9	15.6	13.2	15.9	21.7	18.9	34.5	31.6	26.7	14.1	16.3	17.5	22	16.5	14.9	19.2	15.5	10.6	11.5	14.7	16.8	15.9	14.6	1.1823	0.2773	0.8558	0.4548
jgi.p|Aspni_NRRL3_1|10426	\	General function prediction only	GO:0004672|protein kinase activity;GO:0005524|ATP binding;GO:0004713|protein-tyrosine kinase activity;GO:0004674|protein serine/threonine kinase activity;GO:0004675|transmembrane receptor protein serine/threonine kinase activity;GO:0004676|3-phosphoinositide-dependent protein kinase activity;GO:0004677|DNA-dependent protein kinase activity;GO:0004679|AMP-activated protein kinase activity;GO:00046…	GO:0006468|protein amino acid phosphorylation	GO:0006468|protein amino acid phosphorylation	\	no	-	-	-	CCCCGC\CCCCGC\CTGGGG	269\145\123	47.6	53.3	117.8	102.5	100.8	82.4	112.5	125.5	56.3	59.5	81	115.9	131.1	137.9	169.1	193.1	47.5	51.2	53.5	64.9	64.6	61.9	74.7	88.5	113.6	119.2	135.2	87.3	100.2	98.4	105.4	114.7	123.5	1.3301	0.0219	0.5405	0
jgi.p|Aspni_NRRL3_1|10427	\	-	\	\	\	\	no	-	-	-	-	-	0	0	0.1	0	0.1	0.1	0	0	0	0	0.1	0.1	0	0.2	0	0.1	0.1	0.1	0	0.1	0.1	0	0.1	0.1	0	0	0	0.1	0.1	0	0	0	0	1.7013	0.6256	0.676	0.7753
jgi.p|Aspni_NRRL3_1|10428	\	-	\	\	\	\	no	-	-	-	CCCCGC	19	132.5	115.7	50.4	43.1	41.6	58.1	52.2	46	49.6	54.9	61.3	49.5	45.2	47.6	41.1	33.9	115.2	94.4	96.4	67.1	69	57.9	57.7	49.4	86.2	63.9	85.4	50.9	60.1	57.4	33	25.5	26.5	1.0907	0.5032	1.2956	0.0336
jgi.p|Aspni_NRRL3_1|10429	\	Signal transduction mechanisms	GO:0005488|binding;GO:0004721|phosphoprotein phosphatase activity;GO:0004723|calcium-dependent protein serine/threonine phosphatase activity;GO:0004724|magnesium-dependent protein serine/threonine phosphatase activity;GO:0008420|CTD phosphatase activity;GO:0008597|calcium-dependent protein serine/threonine phosphatase regulator activity;GO:0017018|myosin phosphatase activity;GO:0017020|myosin pho…	\	\	\	no	-	-	-	GCGGGG\GCGGGG\CCCCAC\CCGGGG\CCCCGC\CCCCGC	968\848\304\287\232\165	174	181	99.3	97.6	103.1	120	149.2	153	187.7	198.8	207.8	121.3	131.6	118.3	169.4	169.7	93.5	88.9	88.3	81.2	84.3	75.1	126.8	131.1	52.8	54.9	51.9	119.5	109	109	119	111.7	102.6	0.675	0	0.7243	0
jgi.p|Aspni_NRRL3_1|1043	hypothetical protein	-	\	\	\	\	no	-	-	-	GCGGGG\CTGGGG	633\252	3	2.8	153.1	138.4	152.8	186.8	118.2	95.3	2	2.6	2.5	107.5	93.5	89.1	77.6	50.8	8.6	8.4	8.4	312.2	306.6	326.6	317.3	197.5	62.7	58.6	26.1	160.2	152.6	176.5	86	85.1	72.1	3.6763	0	1.9167	0.001
jgi.p|Aspni_NRRL3_1|10430	\	Translation, ribosomal structure and biogenesis	GO:0000166|nucleotide binding;GO:0004826|phenylalanine-tRNA ligase activity;GO:0005524|ATP binding;GO:0003723|RNA binding	GO:0006412|translation;GO:0006432|phenylalanyl-tRNA aminoacylation	GO:0006412|translation;GO:0006432|phenylalanyl-tRNA aminoacylation	\	no	-	-	-	GCGGGG\GCGGGG\CCCCGG\GTGGGG\CCCCGC\CCCCGC	817\750\695\678\134\14	95.9	90.6	27.9	28.1	28.5	31.8	43.1	48.3	188.6	190.8	207	50.3	44.3	48.9	57.9	56.4	29.6	28	28.2	31.2	27.6	23.4	25.3	37.4	10.8	10.1	14.8	44.8	39.1	30.6	39.2	29.5	27.6	0.4076	0	0.875	0.4165
jgi.p|Aspni_NRRL3_1|10431	\	Translation, ribosomal structure and biogenesis	GO:0003735|structural constituent of ribosome;GO:0003723|RNA binding	GO:0006412|translation	GO:0006412|translation	\	no	-	-	-	-	-	1237.1	1242.8	250.4	257.1	246.1	327.6	418	429.1	1865.9	1779	1371.8	479.9	472.5	511.7	571.6	581.9	139.5	124	120.9	220.3	214.9	162.6	193	328.3	83.5	74.7	82.3	345.4	353.2	333.2	392.9	290.5	292.8	0.138	0	0.7142	0.0038
jgi.p|Aspni_NRRL3_1|10432	\	General function prediction only	GO:0004437|inositol or phosphatidylinositol phosphatase activity;GO:0004725|protein tyrosine phosphatase activity;GO:0016791|phosphoric monoester hydrolase activity;GO:0001668|"phosphatidylinositol-4,5-bisphosphate 5-phosphatase activity";GO:0008138|protein tyrosine/serine/threonine phosphatase activity;GO:0008330|protein tyrosine/threonine phosphatase activity;GO:0008579|JUN kinase phosphatase a…	GO:0046839|phospholipid dephosphorylation;GO:0016311|dephosphorylation	GO:0046839|phospholipid dephosphorylation;GO:0016311|dephosphorylation	\	no	-	-	-	-	-	37.6	35.1	31.8	30.8	25.5	44.5	49.1	50.6	46.4	46	50.6	39.1	41.4	42.6	54.5	59.1	19.7	18.2	18.2	18.6	17.5	20.3	37.4	39.7	19.2	21	22	24.3	24.8	25.6	39.6	55.3	58.7	0.6826	0.0005	0.581	0
jgi.p|Aspni_NRRL3_1|10433	\	-	\	\	\	\	no	-	-	-	-	-	36.2	37.8	39.7	30.6	29.8	83.2	66.1	58.3	25.6	25.2	26.2	31	38.4	39.9	53.5	62.2	18.9	19.1	20.2	29.5	25.8	28.2	66.9	43.7	28.8	26.8	42.4	21	23.4	27	44.1	79.6	77	0.6964	0.0573	0.758	0.1719
jgi.p|Aspni_NRRL3_1|10434	\	-	\	\	\	\	no	-	-	-	-	-	6.3	6.8	7.7	7.1	6.3	7.1	8.6	10.5	11.2	11	8.5	10.7	10.8	10.4	14.6	15.1	2.8	4	4.1	7	7.5	9.4	7.2	12.7	5.9	4.3	5.2	9.9	9.9	10.2	12.1	10.4	10.7	0.7265	0.0385	1.035	0.8768
jgi.p|Aspni_NRRL3_1|10435	\	-	\	\	\	\	no	-	-	-	CCCCGC\GTGGGG	350\124	38.3	38.9	34.3	36.3	33.7	62.1	54.4	52.3	41.8	40.3	35.2	37	36.4	32.5	48.9	45.7	35.7	32.8	32.7	46.5	47.4	47	78.3	66.4	23.7	23.8	21.9	45.3	41.2	39.6	45.1	43.2	36.6	1.1588	0.1	1.2218	0.032
jgi.p|Aspni_NRRL3_1|10436	\	-	\	\	\	\	no	-	-	-	CCCCAC\GCGGGG	446\220	11	12.6	11.8	8.7	9.1	16.2	19.8	17.9	14.9	13.6	12.4	7.9	13.4	9.7	14.9	12.8	6.2	5.2	3.2	8.4	8.8	11.7	7.6	12.3	3.9	3.8	2.7	13	11.6	10.7	9.8	8.9	7	0.5606	0.0031	0.8987	0.7039
jgi.p|Aspni_NRRL3_1|10437	\	Inorganic ion transport and metabolism |Signal transduction mechanisms	\	\	\	\	no	-	-	-	CCCCGC\CCCCGC\CCCCAG\GTGGGG	861\463\199\172	14.5	11.3	153.6	155.5	175.7	27.8	32	37.7	0.4	0.6	2.5	38.3	22.8	20.6	2.9	5.1	479.8	299.6	286.3	255.8	271.4	247.9	109	118.2	1530.4	1687.1	2011.9	10.5	14.7	23.8	11	10.9	5.2	33.578	0	1.4281	0.4232
jgi.p|Aspni_NRRL3_1|10438	\	Posttranslational modification, protein turnover, chaperones	GO:0009055|electron carrier activity;GO:0015035|protein disulfide oxidoreductase activity;GO:0004791|thioredoxin-disulfide reductase activity	GO:0006662|glycerol ether metabolic process;GO:0045454|cell redox homeostasis	GO:0006662|glycerol ether metabolic process;GO:0045454|cell redox homeostasis	\	no	-	-	-	GTGGGG\GTGGGG	368\211	14.7	15.9	262.3	254.4	284.8	1528.2	925.4	785	3	5.2	5.1	230.6	208.6	195.7	974.1	909.8	79.6	63.4	48.4	421	479.4	431.6	2438.6	1354.8	106.6	130.2	118.5	211.8	155.8	217.2	497.6	554.3	470.5	5.4656	0	1.4957	0.0454
jgi.p|Aspni_NRRL3_1|10439	\	-	\	\	\	\	no	-	-	-	CCCCGC\GTGGGG\CCCCGG	548\298\261	37.7	48.4	185.7	160.7	151.1	256.8	247.8	284.8	54.7	55.2	67.2	213.1	236.6	241.3	424.4	399.2	44.2	36	29.7	190.3	156.2	174.2	280.5	345.3	96.3	126.7	122.2	207.1	239.3	258.3	326.3	338.9	326.9	1.1354	0.3752	0.9481	0.7448
jgi.p|Aspni_NRRL3_1|1044	WD repeat-containing protein	RNA processing and modification	GO:0004339|"glucan 1,4-alpha-glucosidase activity"	\	\	\	no	-	-	-	CCCCGC	686	2.7	3.3	152.9	143.2	134.7	63.9	76.9	122	4.2	4.3	6.2	157.1	152.5	146.5	133.9	125.4	5.9	5.7	5.3	178.4	168.3	162.9	145.6	204.1	38.5	46.5	30.2	147.6	156.5	142.6	164.2	176.7	159.3	2.4584	0	1.0693	0.7244
jgi.p|Aspni_NRRL3_1|10440	\	Replication, recombination and repair	\	\	\	\	no	-	-	-	-	-	12.9	15.1	14.2	14	13.4	27.5	36.4	36.6	46.7	46.8	66.8	25.7	36.4	44.6	55.8	67.7	4.7	5.4	6.5	7.5	12.6	18.8	22.3	19.9	26.4	17.7	22.6	11.4	15.6	17.2	46.7	68.1	72.8	0.525	0.0027	0.8583	0.5695
jgi.p|Aspni_NRRL3_1|10441	\	Function unknown	\	\	\	\	no	-	-	-	-	-	191.4	181.7	110.7	92.5	98.7	229.8	166.3	116.2	87.4	98.6	64.1	96.1	94	87.6	108	117.9	168.6	177.4	204.7	147	160.2	147.8	217.9	147.8	102.8	97.2	79.2	137.5	112.9	128.2	167.2	132.1	119.3	1.2987	0.1077	1.364	0.0646
jgi.p|Aspni_NRRL3_1|10442	\	RNA processing and modification	GO:0003723|RNA binding;GO:0004000|adenosine deaminase activity	GO:0006396|RNA processing	GO:0006396|RNA processing	\	no	-	-	-	-	-	3.7	3.5	1	1.1	2	1.8	2.7	1.1	6	5.6	3.7	1.2	1.4	1.4	2.2	1.8	3	3	3	1.3	1.9	1.2	1.4	1.6	1.6	2	0.8	1.3	1.4	1.3	1.4	0.9	0.7	1.0944	0.7578	1.0131	0.9814
jgi.p|Aspni_NRRL3_1|10443	\	Lipid transport and metabolism |Signal transduction mechanisms	GO:0050613|delta14-sterol reductase activity	\	\	\	no	-	-	-			20.4	17.4	10.7	10.2	7.9	11.1	11.3	12.6	20.4	18.4	9.6	12.8	11.7	11.4	10.9	11.3	8.7	8.6	9.1	19	17.7	14.9	9.3	12.9	4	3.9	2.2	14.9	19.7	17.1	11.3	8.6	7.2	0.6163	0.0033	1.6091	0.0053
jgi.p|Aspni_NRRL3_1|10444	\	Signal transduction mechanisms |Intracellular trafficking, secretion, and vesicular transport	GO:0005537|mannose binding;GO:0015578|mannose transmembrane transporter activity;GO:0005515|protein binding	GO:0015761|mannose transport	GO:0015761|mannose transport	\	no	-	-	-			63.8	56.8	68.9	69.7	84.6	64.7	65.1	75.2	43.3	45.3	59.6	79.8	71.9	81.6	86.9	83.4	90	88.7	92.2	95	94.7	103.1	85.9	99.3	111.9	111.4	106.1	90.1	91	97.2	88.1	88.7	84.9	1.9777	0	1.1874	0.0959
jgi.p|Aspni_NRRL3_1|10445	\	Signal transduction mechanisms	GO:0003700|transcription factor activity;GO:0008270|zinc ion binding;GO:0003677|DNA binding	GO:0006355|"regulation of transcription, DNA-dependent";GO:0006350|transcription	GO:0006355|"regulation of transcription, DNA-dependent";GO:0006350|transcription	\	no	-	-	-	CCCCGG\CCCCGG\CCGGGG\CCCCAG	798\474\46\7	20.6	19.8	37.1	29.3	22.5	23.3	26	31.8	23.4	25.3	28.5	21.8	22.5	23.1	24.7	24.4	17.7	19.2	16.3	34.7	32.3	33	25.2	34.9	31.6	27.7	30.9	29.4	31.4	27.6	22.9	24.4	23.9	1.1654	0.1972	1.0217	0.8932
jgi.p|Aspni_NRRL3_1|10446	\	-	\	\	\	\	no	-	-	-	CCCCAC\GTGGGG\CCCCGG	354\346\154	27.1	31.5	29.9	21.5	23.5	51.2	42.7	44.5	16.9	21.1	28.7	23.5	27.6	33.3	35.7	41.2	13.1	12.6	15.9	21.1	24.7	33.6	48.8	42.7	36.4	22.1	28.9	27.2	27.1	27.9	39	70.4	67.3	0.6271	0.018	0.9718	0.9223
jgi.p|Aspni_NRRL3_1|10447	\	-	\	\	\	\	no	-	-	-	CCCCAC\GTGGGG\CCCCAC	851\843\118	11.1	13.4	10.4	8.6	10.3	22.9	19.9	19.7	8	9.7	10.3	13.8	12.5	10.8	13.1	12.9	9.1	8.4	8.5	15.8	11.5	8.1	14.1	13	9.5	7.1	7.6	12.8	11.6	13.1	8.9	10.3	9.7	0.9398	0.7239	1.0507	0.8306
jgi.p|Aspni_NRRL3_1|10448	\	-	GO:0008508|bile acid:sodium symporter activity	GO:0006814|sodium ion transport	GO:0006814|sodium ion transport	\	no	-	-	-	CTGGGG	825	7.2	8.4	0.6	1.1	0.7	3	1.8	1.7	7.7	7.9	4.2	5.7	5.5	5.9	2	1.9	2.1	3.5	4.6	1.1	0.5	0.2	0.8	1.2	1.1	0.6	0.8	7.8	7.9	9	3.4	2.2	2.9	0.5659	0.0122	0.5829	0.2674
jgi.p|Aspni_NRRL3_1|10449	\	-	GO:0004553|"hydrolase activity, hydrolyzing O-glycosyl compounds";GO:0008422|beta-glucosidase activity	GO:0005975|carbohydrate metabolic process	GO:0005975|carbohydrate metabolic process	GH_3	Cellulose	-	-	-	CCGGGG\CCCCAG\GCGGGG\CCCCGG	766\704\610\528	2532.3	2448.4	455	434.4	429.3	423.5	462.6	475.6	2161.6	2306.2	2798.7	921.9	993.6	1051.7	510.6	549	2139.3	2245.5	1887.6	248.8	257.4	234.5	305.3	329.5	385.8	312.7	312.3	814.5	912.5	867.5	493.1	507.1	613.3	1.1157	0.3024	0.5078	0
jgi.p|Aspni_NRRL3_1|1045	hypothetical protein	-	\	\	\	\	no	-	-	-	-	-	59.6	53.4	17.6	15.6	17.1	24.1	27.9	25.7	72.7	74.8	77.4	18.9	20.2	18.7	32.3	34.5	50.5	47.4	51.8	14.2	17.1	17.8	21.8	18.1	49.2	49.7	46.7	13.6	15.8	16.8	17.1	21.5	21	1.1681	0.0995	0.8985	0.4317
jgi.p|Aspni_NRRL3_1|10450	\	Lipid transport and metabolism	\	\	\	\	no	-	-	-	-	-	72.1	72.2	24.2	17.7	22.7	49.5	38.5	34.2	51.6	51.3	57.7	24.1	34.2	37.8	39.1	52.1	46.1	49.1	53.1	13.5	21.7	28.6	27.9	26	27.9	20.4	18.9	15.8	21.9	24.3	59.2	88.9	85.4	0.9082	0.6708	0.9104	0.7166
jgi.p|Aspni_NRRL3_1|10451	\	-	\	\	\	\	no	-	-	-	-	-	0	0.1	0.2	0.2	0.3	0.4	0.4	0.2	0	0.1	0	0.2	0.3	0.2	0.1	0.2	0.1	0.1	0.2	0	0.4	0.4	0.8	0.7	0.1	0.1	0.1	0.5	0.5	0.4	0.4	0.5	0.3	2.7015	0.2253	1.1257	0.9051
jgi.p|Aspni_NRRL3_1|10452	\	-	GO:0003824|catalytic activity;GO:0005488|binding	GO:0046677|response to antibiotic;GO:0008152|metabolic process	GO:0046677|response to antibiotic;GO:0008152|metabolic process	\	no	-	-	-	-	-	0	0	0	0.1	0	1	0.9	0.8	0.1	0	0	0	0.1	0.1	0.1	0.4	0.1	0	0.1	0.3	0.2	0.1	0.4	0.6	0	0.1	0	0	0	0	0.2	0.3	0.3	1.7013	0.6525	3.9649	0.1886
jgi.p|Aspni_NRRL3_1|10453	\	Extracellular structures |Defense mechanisms	\	\	\	\	no	-	-	-	CCCCAC	73	11.1	11.7	10.4	8.8	7.5	7.3	10.3	14.1	42.7	39.4	34.2	14.9	18.4	21.1	25.9	31.1	7	7	9.2	9.3	10	10.1	7.4	14.2	14.1	11.3	11.8	10.8	14	13.6	21.8	25.4	24.5	0.8944	0.5632	0.998	0.9993
jgi.p|Aspni_NRRL3_1|10454	\	-	\	\	\	\	no	-	-	-	GTGGGG\CCCCAG	218\127	0.1	0.1	15.1	11.2	11.6	10.4	9.1	9.2	0.1	0.2	0.1	13	11.7	10.3	6.5	6	0.2	0.3	0.3	13.9	13.7	16	18.3	12.2	0.8	1	0.9	15.2	11.5	11.7	4.4	5.3	4.6	3.4961	0.0025	1.0475	0.8277
jgi.p|Aspni_NRRL3_1|10455	\	-	\	\	\	\	no	-	-	-	GTGGGG\CCCCGC\CCCCGC\CCCCAG\CCCCGG	627\399\338\300\223	12.4	12.6	98.9	66.8	58.4	63.1	66.9	79.6	14.5	12.3	20.6	74.5	92.4	96	90.8	104.6	25.1	20.3	26.5	84.8	88.6	101.4	77.6	94.2	51.1	48	50.9	101.5	94.6	99.9	96.2	132.2	156.5	2.5223	0	1.1196	0.5648
jgi.p|Aspni_NRRL3_1|10456	\	Transcription	\	\	\	\	no	-	-	-	CCCCGG	86	93.1	88.4	132.5	106.4	102.4	179.5	139.7	99.6	45.3	50.7	65.1	114.3	125.1	140.4	103.8	123.6	94.5	113.7	137.6	152.9	163.8	190.9	167.6	117.6	154.5	122	129.8	101.1	111.2	134.4	178.3	206	253.3	1.6678	0.0038	1.3505	0.1088
jgi.p|Aspni_NRRL3_1|10457	\	Signal transduction mechanisms	GO:0004672|protein kinase activity;GO:0005524|ATP binding;GO:0004713|protein-tyrosine kinase activity;GO:0004674|protein serine/threonine kinase activity;GO:0004675|transmembrane receptor protein serine/threonine kinase activity;GO:0004676|3-phosphoinositide-dependent protein kinase activity;GO:0004677|DNA-dependent protein kinase activity;GO:0004679|AMP-activated protein kinase activity;GO:00046…	GO:0006468|protein amino acid phosphorylation	GO:0006468|protein amino acid phosphorylation	\	no	-	-	-	GTGGGG\CCCCAG\CCCCGC\CCCCGG	891\510\162\130	19.1	14.9	16.6	14.8	13.8	12	13.6	16.5	25.1	28	29.7	18.8	20.1	21.2	23.6	22	17.2	15.7	16.6	17.5	15.8	19.2	14.5	18.8	25.7	23.7	23.2	19.3	21.1	21.2	16.8	14.7	13.1	1.2794	0.0156	1.0557	0.6939
jgi.p|Aspni_NRRL3_1|10458	\	General function prediction only	GO:0005524|ATP binding;GO:0042626|"ATPase activity, coupled to transmembrane movement of substances"	GO:0006810|transport	GO:0006810|transport	\	no	-	-	-	CCCCAC	947	8.5	7.2	5.6	4.6	6	6.1	8	5.9	10.7	12.2	12.2	7.8	8.9	6.9	8.1	8.2	10	10	13	7.2	6.9	7.1	8.3	10.4	12.6	11.6	9.7	7.5	7.7	8.6	8.6	8.5	6.6	1.8362	0	1.1967	0.2199
jgi.p|Aspni_NRRL3_1|10459	\	-	\	\	\	\	no	-	-	-	CCCCAC\CCCCAG\CCCCGC	258\212\173	0.2	0.4	0.8	0.2	0.8	0.5	0.4	0.4	0	0.3	0.2	0.5	0.7	0.6	0.4	0.6	0.2	0.3	0.2	0.2	0.7	0.7	1.3	0.9	0.4	0.6	0.1	0.4	0.3	0.6	0.5	0.7	0.4	1.2245	0.7652	0.8674	0.8486
jgi.p|Aspni_NRRL3_1|1046	short-chain dehydrogenase/reductase	Lipid transport and metabolism	GO:0016491|oxidoreductase activity;GO:0003824|catalytic activity;GO:0005488|binding;GO:0004344|glucose dehydrogenase activity;GO:0018446|pinocarveol dehydrogenase activity;GO:0018447|chloral hydrate dehydrogenase activity;GO:0018448|hydroxymethylmethylsilanediol oxidase activity;GO:0018449|1-phenylethanol dehydrogenase activity;GO:0018450|myrtenol dehydrogenase activity;GO:0042469|versicolorin re…	GO:0008152|metabolic process	GO:0008152|metabolic process	\	no	-	-	-	CTGGGG	553	42.6	39.8	19.8	21.4	19.7	40.1	37	30.4	22.5	21.2	25.2	25.9	20.5	19.2	26.8	22	46.2	45.3	35.3	9.9	12.1	12.8	18.7	18.1	43	45.3	41.5	19.3	12.2	14.2	13.9	17	20.9	1.3638	0.0488	0.5244	0.0001
jgi.p|Aspni_NRRL3_1|10460	\	Posttranslational modification, protein turnover, chaperones	GO:0031072|heat shock protein binding;GO:0051082|unfolded protein binding	GO:0006457|protein folding	GO:0006457|protein folding	\	no	-	-	-	CCCCAC\CCCCGG	368\105	57.4	50.2	33.6	33.7	29.7	23.2	23.2	27.4	88.7	86.5	71.9	33.7	37.1	46.4	29	39.5	20.6	19.8	24.4	30.3	30.1	29	24.5	24.1	23.8	22.7	18.6	28.2	35.6	30.8	43	38	61.5	0.5306	0	0.833	0.2533
jgi.p|Aspni_NRRL3_1|10461	\	Function unknown	\	\	\	\	no	-	-	-	CCCCAC	313	0.1	0.2	1.6	1.4	1.9	0.6	0.6	0.5	0.2	0.1	0.2	1.3	1.4	1.2	1	1	0.1	0.2	0.3	2.1	2.1	1.8	1.2	0.8	1.4	1.2	0.8	1	1	1.1	0.7	0.5	0.4	1.7806	0.1681	1.1307	0.6463
jgi.p|Aspni_NRRL3_1|10462	\	Signal transduction mechanisms	\	\	\	\	no	-	-	-	CCCCAG\GCGGGG	607\541	5.1	7.2	4.8	3.2	2.6	3.6	7	7.7	8	7.2	8.1	3.8	4.7	4.8	12.3	15.8	1.2	1	2	3	7.2	3.9	2	4.4	4.1	2.5	2.6	3.4	4.1	3.9	5.4	4.7	5.5	0.3096	0	1.2109	0.5757
jgi.p|Aspni_NRRL3_1|10463	\	Transcription	GO:0003899|DNA-directed RNA polymerase activity;GO:0003900|DNA-directed RNA polymerase I activity;GO:0003901|DNA-directed RNA polymerase II activity;GO:0003902|DNA-directed RNA polymerase III activity;GO:0034062|RNA polymerase activity	\	\	\	no	-	-	-	CCCCGG	268	698.9	728.1	987.3	1259.7	1241.1	975.5	958.3	1309.7	1316.2	1357.3	1408.1	1478.1	1640.2	1806.6	1473.8	1445.9	1141.9	1042.4	1248.3	2671.3	2470.8	2737.8	1636.3	2256.5	2952	2568.8	2887.5	2632.2	2950.1	3074.1	1457.9	1200.6	1050.1	2.1164	0	2.0276	0
jgi.p|Aspni_NRRL3_1|10464	\	Signal transduction mechanisms	GO:0004672|protein kinase activity;GO:0005524|ATP binding;GO:0004713|protein-tyrosine kinase activity;GO:0004674|protein serine/threonine kinase activity;GO:0008443|phosphofructokinase activity;GO:0008607|phosphorylase kinase regulator activity;GO:0008819|cobinamide kinase activity;GO:0016307|phosphatidylinositol phosphate kinase activity;GO:0016538|cyclin-dependent protein kinase regulator activ…	GO:0006468|protein amino acid phosphorylation	GO:0006468|protein amino acid phosphorylation	\	no	-	-	-	CCCCAG\CTGGGG\CCCCAC\CCCCAG	549\375\213\116	39.4	48.3	101.3	101.3	88.3	65.4	88.8	106.3	68.3	75	78.2	125.6	124.9	125.4	125.8	128.5	37.1	29.9	30.6	72.3	65.2	70.7	74.4	104.4	51.4	77.9	75.2	118.4	114.6	107.6	89.7	101.4	86.4	0.9858	0.9526	0.6475	0.0008
jgi.p|Aspni_NRRL3_1|10465	\	-	\	\	\	\	no	-	-	-	CCCCGG	95	9	10.4	9.3	7.3	5.3	6	8.8	11.3	17	17.1	24.5	10.2	12.6	11.4	11.8	12.9	3.4	3	4.4	7.8	7.6	9.3	4.8	10	5.6	5.4	7.7	11.1	13.4	12.3	8.9	10	10.3	0.4934	0.0002	1.0229	0.9384
jgi.p|Aspni_NRRL3_1|10466	\	-	\	\	\	\	no	-	-	-	CCGGGG	135	524.4	452.4	168.9	133.5	157.7	327.7	271.7	224.2	304.2	293.7	274	151.2	174.1	159	223.7	203.9	462.1	409.1	432	268.8	256.6	266.7	295.3	272.3	257.8	196	182.7	208.2	213.5	198.7	194.7	174.4	176.5	1.1778	0.1879	1.559	0.0001
jgi.p|Aspni_NRRL3_1|10467	\	Transcription	GO:0003677|DNA binding;GO:0005524|ATP binding;GO:0003676|nucleic acid binding;GO:0004386|helicase activity;GO:0005488|binding;GO:0004003|ATP-dependent DNA helicase activity;GO:0004004|ATP-dependent RNA helicase activity;GO:0008026|ATP-dependent helicase activity;GO:0008094|DNA-dependent ATPase activity;GO:0008186|RNA-dependent ATPase activity;GO:0015462|protein-transmembrane transporting ATPase a…	\	\	\	no	-	-	-	CTGGGG\GTGGGG\GTGGGG	979\860\175	10.8	13.9	15.5	12.1	10.6	6.4	10.5	12.9	25.1	26	25.8	15	19	19.9	18	19.8	4.4	4.9	6	11	10.6	9.6	8.5	12.2	9.1	10.4	11.6	11.3	13.3	12.3	16.4	15.1	16	0.5486	0	0.7379	0.0466
jgi.p|Aspni_NRRL3_1|10468	\	Posttranslational modification, protein turnover, chaperones |General function prediction only	GO:0008233|peptidase activity	GO:0006508|proteolysis	GO:0006508|proteolysis	\	no	-	-	-	CCCCGC\CCCCAC	656\111	12.2	11	16.5	16.9	16.6	6.1	10.5	12.3	17.5	19.2	31.2	15.5	15.5	14.4	18.7	19	26.7	27.4	26.2	12.6	13.2	14.3	10.3	12.5	31.8	33.4	37.1	10.8	12.9	13	10.1	12.9	10.7	3.0419	0	0.7275	0.0635
jgi.p|Aspni_NRRL3_1|10469	\	General function prediction only	\	\	\	\	no	-	-	-	CCGGGG\CCCCAG\CCCCGG	704\404\87	33.8	32.4	53.6	49.5	50.4	46.7	60.9	74.2	43.7	47.5	55.7	68.3	63.2	64.5	103.8	102.7	31.4	24.7	21.2	42.4	45.7	48.8	64.7	77.9	38.4	48.2	41.3	66.2	69.6	64.4	113.8	102.3	89.4	1.0353	0.837	0.8081	0.1057
jgi.p|Aspni_NRRL3_1|1047	F-box domain-containing protein	-	\	\	\	\	no	-	-	-	CCCCAG	239	0	0	0	0	0	0	0	0.1	0.1	0	0.1	0.1	0	0	0	0	0	0	0	0	0.1	0	0	0	0.1	0	0	0	0	0	0.1	0	0	0.8171	0.9019	1.2189	NA
jgi.p|Aspni_NRRL3_1|10470	\	Lipid transport and metabolism	GO:0003824|catalytic activity;GO:0016207|4-coumarate-CoA ligase activity	GO:0008152|metabolic process	GO:0008152|metabolic process	\	no	-	-	-	CCCCGC	298	83	75.4	81	68.1	67.3	45.8	47.8	44.2	32.5	46.5	120	66.1	54.2	53	49.9	48.2	79.2	75.3	81.9	75.7	73.2	66.3	66	59.8	165.4	198	142.2	43.4	47.8	52.2	53.4	46.9	43.4	1.3144	0.2335	0.9004	0.7039
jgi.p|Aspni_NRRL3_1|10471	\	Translation, ribosomal structure and biogenesis	GO:0003735|structural constituent of ribosome	GO:0006412|translation	GO:0006412|translation	\	no	-	-	-	CTGGGG\GCGGGG	521\476	2620.6	2686.1	522.6	500.7	462.6	858.7	932.6	855.7	3239.6	3153.1	2301	851.1	815.9	866.4	957.5	865.8	400.9	340.5	327.3	349.9	371	291.1	485.2	714.6	205.9	181.3	210.3	624.8	599.2	560.8	658	499.4	492.4	0.1791	0	0.615	0
jgi.p|Aspni_NRRL3_1|10472	\	Posttranslational modification, protein turnover, chaperones	GO:0016769|"transferase activity, transferring nitrogenous groups";GO:0030170|pyridoxal phosphate binding;GO:0004758|serine C-palmitoyltransferase activity	GO:0009058|biosynthetic process	GO:0009058|biosynthetic process	\	no	-	-	-	-	-	50.3	48.3	97.3	73.5	61.9	95.9	84.7	86.4	63	50.3	42.1	52.2	54.1	62.6	60.8	78.1	44.6	48.5	45.6	79.4	82	71.4	84.6	82.7	61.4	48.1	42.2	62.8	65.4	62.3	90.6	100.5	112.2	1.2404	0.101	0.9087	0.5333
jgi.p|Aspni_NRRL3_1|10473	\	General function prediction only	GO:0016787|hydrolase activity	\	\	\	no	-	-	-	-	-	6.9	7.4	6.1	7.7	5.4	5.6	4.9	3.6	7.1	7	4.6	3.9	4.7	3.7	3.6	3.9	3.3	3.8	2.7	6.7	6.2	5	4.3	2.9	3.7	3.6	2.9	3.2	3.9	4.2	4.9	3.6	3.5	0.6194	0.0072	0.832	0.4155
jgi.p|Aspni_NRRL3_1|10474	\	-	\	\	\	\	no	-	-	-	CCCCGG\CCCCGG\GCGGGG\CCCCGC	959\591\543\125	3.8	5.1	5.6	4.6	6.1	5.8	4	3.3	4.7	4.1	4.3	4.9	5.7	3.6	4.4	3.3	3.2	3.8	6	11.2	10.1	8.3	6.4	5.6	10	8.3	11.8	5	4.8	5.3	2.7	3.4	2.7	1.2663	0.2496	1.6306	0.0112
jgi.p|Aspni_NRRL3_1|10475	\	Posttranslational modification, protein turnover, chaperones	GO:0031072|heat shock protein binding	\	\	\	no	-	-	-	CCCCAG\CCGGGG	768\698	51.7	49	155	121.4	106	62.6	89.5	136.8	144.7	131.2	138.5	138.3	142.2	145.1	176.2	201.9	40.7	26.2	32.9	166.2	160.7	176.8	190.4	263.1	73.5	96.3	92.5	164.9	163.2	160.5	163.4	271.3	242.9	0.8748	0.5173	1.1976	0.3771
jgi.p|Aspni_NRRL3_1|10476	\	-	\	\	\	\	no	-	-	-	CCCCGC\CCCCAC	639\36	5.5	5.3	3.4	4.2	5.2	9.1	7.1	7.6	6.5	6	5.6	4	4.3	5.3	9	6.5	4.1	3.8	4	5.3	5.2	5.3	10.8	7.2	2.3	2.2	1.6	4	3.7	4.4	5.3	7.4	6.7	0.9797	0.9482	1.133	0.65
jgi.p|Aspni_NRRL3_1|10477	\	-	GO:0003700|transcription factor activity;GO:0008270|zinc ion binding	GO:0006355|"regulation of transcription, DNA-dependent"	GO:0006355|"regulation of transcription, DNA-dependent"	\	no	-	-	-	-	-	1.9	2.3	1.8	1.4	2.6	1.9	2.7	3	1.8	1.9	2.6	2.5	2.9	2.2	3.2	2.2	1.4	1.3	0.9	1.6	0.8	0.8	1.7	2.5	1.7	1.4	1.9	2	2.1	2.1	2.3	1.8	1.4	0.7773	0.3003	0.4941	0.0075
jgi.p|Aspni_NRRL3_1|10478	\	Posttranslational modification, protein turnover, chaperones	GO:0051082|unfolded protein binding	GO:0006457|protein folding	GO:0006457|protein folding	\	no	-	-	-	CCCCGC	54	222.7	192.2	73.8	72	83.5	134.4	113.4	87	167.7	166.2	164.1	73.4	70.6	67.9	97.6	94.5	196.8	183.2	179.3	95.7	98.7	98.9	140.2	109.1	72.7	79.9	79.7	95.6	82	82.9	103	77.8	74.3	1.1911	0.1757	1.1593	0.3308
jgi.p|Aspni_NRRL3_1|10479	\	RNA processing and modification	GO:0003676|nucleic acid binding;GO:0004386|helicase activity;GO:0005524|ATP binding;GO:0008026|ATP-dependent helicase activity;GO:0004003|ATP-dependent DNA helicase activity;GO:0004004|ATP-dependent RNA helicase activity;GO:0008094|DNA-dependent ATPase activity;GO:0008186|RNA-dependent ATPase activity;GO:0015462|protein-transmembrane transporting ATPase activity;GO:0016887|ATPase activity;GO:0017…	\	\	\	no	-	-	-	GCGGGG	401	7.5	6.8	6.7	3.9	2.6	6.5	7.5	7.6	6.7	7	5.6	4.5	4.5	3.6	5.3	5.3	4.9	4.8	3.8	8.4	6.4	6.1	4.9	7.2	3.5	3.3	3.5	7.4	8.2	6.7	5.6	4.4	3.3	0.8375	0.3006	1.4114	0.0451
jgi.p|Aspni_NRRL3_1|1048	lipopolysaccharide kinase	-	\	\	\	\	no	-	-	-	GTGGGG\CCCCAC\CCCCGC	340\183\177	0	0	1	1.1	0.6	9.6	11.8	5.9	0	0	0	1.2	1	0.9	6.5	4.7	0	0.2	0	0	0.5	0.2	3.3	1.6	0.1	0	0.1	0.7	1.1	0.7	1.5	1.6	1.6	2.7168	0.3419	0.2921	0.0444
jgi.p|Aspni_NRRL3_1|10480	\	Cell cycle control, cell division, chromosome partitioning |Posttranslational modification, protein turnover, chaperones	GO:0004579|dolichyl-diphosphooligosaccharide-protein glycotransferase activity	\	\	\	no	-	-	-	CCCCAC	225	402.8	352.9	43.3	45.5	45.6	68.5	57.6	42.4	92.5	107.9	136.6	59.4	68.6	71.7	53.7	46.3	162.7	139.8	165.9	44.5	51.1	52.6	65.9	43.7	62.9	54.6	49.5	76	94.7	90.4	36.2	37.9	32.3	0.5486	0	1.0009	1
jgi.p|Aspni_NRRL3_1|10481	\	-	GO:0003700|transcription factor activity;GO:0008270|zinc ion binding;GO:0003677|DNA binding	GO:0006355|"regulation of transcription, DNA-dependent";GO:0006350|transcription	GO:0006355|"regulation of transcription, DNA-dependent";GO:0006350|transcription	\	no	-	-	-	CCGGGG\GTGGGG	236\37	8.2	9	15.4	12.6	11.4	21.1	21.1	18.5	18.1	17	17.2	11	10.9	10.3	13.2	11.9	5.2	6.7	5.9	13.3	13.5	12.4	14.9	16.1	6.6	5.7	8.4	10.1	9.3	8.6	11.3	10.6	10.6	0.9182	0.4757	0.9002	0.3884
jgi.p|Aspni_NRRL3_1|10482	\	-	\	\	\	\	no	-	-	-	-	-	67.2	66.7	133.5	106.8	108.4	167.5	138.9	132.9	90.9	76.1	54.6	148.5	168.4	167.7	124.7	151	35.6	42	50	115.5	105.8	126.7	157.1	131.8	36.5	37.9	38.8	135.4	134.3	143.3	175.5	151.3	158.4	0.8377	0.1765	0.9062	0.5034
jgi.p|Aspni_NRRL3_1|10483	\	-	GO:0003700|transcription factor activity;GO:0008270|zinc ion binding	GO:0006355|"regulation of transcription, DNA-dependent"	GO:0006355|"regulation of transcription, DNA-dependent"	\	no	-	-	-	GTGGGG	13	13.9	12.3	10.8	8.1	7.4	9	10.1	13.8	16.5	16.6	11.7	10.1	10.1	8.1	11.1	11.3	9.7	10.6	11.5	10.7	12.5	10.9	10.1	15.1	15.1	13.3	12.4	13.9	12.7	12.6	11.3	9.8	7.8	1.0661	0.6832	1.1728	0.3151
jgi.p|Aspni_NRRL3_1|10484	\	Function unknown	GO:0003824|catalytic activity;GO:0004339|"glucan 1,4-alpha-glucosidase activity"	\	\	\	no	-	-	-	CCCCAG\CCCCAG\CCCCGC\CCCCAG\CCGGGG	814\526\313\262\223	14.8	15.7	28.9	24.8	22.4	17.7	21	27.3	28	28	28.5	32.9	31	30	34.6	34.3	12.9	10.8	9.4	18.4	16.2	16.1	18.5	20.5	14	15.8	16.2	21.2	24	25.3	18.3	24.9	24.7	0.9662	0.8427	0.6037	0
jgi.p|Aspni_NRRL3_1|10485	\	RNA processing and modification	\	\	\	\	no	-	-	-	CCCCAG\CCCCGC\CCGGGG	420\347\327	18.9	15.6	14.9	16.4	14.7	16.3	16.8	16.8	22.8	23.1	20.6	20.9	18	18.6	23.3	21.4	17.5	14.8	19.7	17.7	19.1	17.9	20.1	20.8	20.5	20.1	16.6	17.7	20.9	19.5	20.2	19.3	18.2	1.3188	0.0012	1.0772	0.5427
jgi.p|Aspni_NRRL3_1|10486	\	Posttranslational modification, protein turnover, chaperones |Inorganic ion transport and metabolism |General function prediction only	GO:0008233|peptidase activity;GO:0043275|glutamate carboxypeptidase II activity	GO:0006508|proteolysis	GO:0006508|proteolysis	\	no	-	-	-	-	-	63.6	68.4	179.4	196.3	193.6	125.9	141.3	155.9	51.9	56.2	96.6	183.6	161.1	155.7	196	194.4	227.9	230.4	228.3	155.5	154.2	151.7	154.9	144.6	467	479.7	445.6	112	125.1	132	150.8	160.1	151.8	4.5743	0	0.7307	0.0141
jgi.p|Aspni_NRRL3_1|10487	\	General function prediction only	GO:0031177|phosphopantetheine binding;GO:0005215|transporter activity	GO:0006810|transport	GO:0006810|transport	\	no	-	-	-	CCCCGC\CCCCGG	234\130	9.7	11.5	66.7	61.8	58.3	78.7	93.9	89.7	22	21.2	28.4	92	95.2	109.6	88.9	109.5	7.3	7.9	8.4	53.5	49.3	52.7	57.8	68.7	43	40.9	54.4	70.7	64.5	68.9	62.8	69.9	78.8	0.9874	0.9587	0.754	0.0203
jgi.p|Aspni_NRRL3_1|10488	\	Function unknown	\	\	\	\	no	-	-	-	-	-	907.5	863.1	168.8	204.7	252.4	298.1	241.3	193	429.9	437.2	409.1	176.7	168.5	213	215.4	208.7	779.1	783.5	722.5	306.7	275	295.1	262.6	187.2	397.4	361.2	331.2	148.2	166.8	166.9	193.7	216.5	187.7	1.1424	0.4256	1.2585	0.1561
jgi.p|Aspni_NRRL3_1|10489	\	General function prediction only	GO:0003677|DNA binding;GO:0003676|nucleic acid binding;GO:0008270|zinc ion binding	\	\	\	no	-	-	-	GTGGGG	137	30.6	30.8	18.4	18.4	17.7	29.6	29.6	29.3	53.7	54.7	48.5	23.2	22	23.3	32.1	33.9	13.9	14.2	14.8	30.9	28.1	30.1	29.5	29.8	25.2	24.5	27.2	24.1	27.8	26.5	27.2	23.1	22.5	0.6174	0	1.4775	0
jgi.p|Aspni_NRRL3_1|1049	zinc finger protein, HIT-type	General function prediction only	\	\	\	\	no	-	-	-	CCCCAC\CCCCAG	253\194	1.5	2.6	3.2	3.4	3.5	4.1	3.8	3.6	2.8	3	0.9	3.8	4.5	2.8	4.8	4.3	0.5	0.7	0.9	2.1	2.4	2.9	2.7	3.1	0.3	0.4	0.4	4	2.6	2.2	4.7	3.2	2.4	0.4414	0.0084	0.6828	0.2265
jgi.p|Aspni_NRRL3_1|10490	\	Function unknown	GO:0005509|calcium ion binding;GO:0004682|protein kinase CK2 activity	\	\	\	no	-	-	-	CCCCAG\CCCCAG	999\764	12	12	8.2	8.1	6	6.6	7.4	9.2	5.2	5.6	4.1	6.9	8.1	8.6	10.8	10.6	9.9	10	9.8	8.5	7.3	7.3	6.3	8.4	9.3	7.6	7.9	8.3	7.1	9.2	11.6	9.9	9.1	1.0935	0.4834	0.923	0.6266
jgi.p|Aspni_NRRL3_1|10491	\	General function prediction only	\	\	\	\	no	-	-	-	GTGGGG\CCCCAG	808\127	31.7	32.3	37.2	37	35.8	35.6	39.7	44.3	38.3	40.4	53.7	47.3	47.1	45.5	56.3	59.3	35.9	30.1	21.8	32.5	33.8	36.4	37.8	35.3	30.6	35.4	40.7	34.5	41.1	41.2	41.2	44.4	39.5	1.222	0.1649	0.8452	0.2809
jgi.p|Aspni_NRRL3_1|10492	\	Posttranslational modification, protein turnover, chaperones	GO:0016787|hydrolase activity	\	\	\	no	-	-	-	CCCCAC\CCCCGC\CCCCGG	737\524\470	28	34.4	14.9	10.9	11	18.6	17.9	15.8	67.7	57.2	21.3	11.9	15.2	15.8	11.5	15.9	20	20.6	21.7	15.2	15.3	12.9	13.1	11.4	19.2	14.1	14.4	13.4	11.6	12.8	13.4	14	17.4	0.8838	0.6142	1.0644	0.8419
jgi.p|Aspni_NRRL3_1|10493	\	-	GO:0003700|transcription factor activity;GO:0008270|zinc ion binding	GO:0006355|"regulation of transcription, DNA-dependent"	GO:0006355|"regulation of transcription, DNA-dependent"	\	no	-	-	-	GTGGGG\CCCCAG\CCCCGC	367\358\156	12.9	13.9	78.2	74.3	66	43.7	59	69.9	29.1	26.8	28.2	87.1	84.1	82	73.1	76.7	14.5	15.1	17.3	57.1	55.9	58.3	43.1	65.4	24.6	26.8	20.7	74.5	70.4	66.1	75.5	67.9	62.2	1.5392	0.0001	0.7094	0.0005
jgi.p|Aspni_NRRL3_1|10494	\	-	\	\	\	\	no	-	-	-	-	-	29.3	32	51.8	51.7	60.2	126.5	112.6	90.3	31.3	30.1	6.6	62	58.3	49.5	65	79.4	16	23.6	36.6	73.1	79.4	72.3	114.4	99.6	19.2	16.3	9.2	72.6	61.5	57	128.9	75.5	77.2	1.0794	0.8318	1.2382	0.5079
jgi.p|Aspni_NRRL3_1|10495	\	Inorganic ion transport and metabolism |Signal transduction mechanisms	\	\	\	\	no	-	-	-	CCCCAG\CCCCGC	788\709	2345.2	2489.7	2328.5	2539.2	2720.2	1582.3	1838.7	2554.3	2974.2	2934.5	2910	1921.3	2206.7	2328.8	2488.4	2368.1	2263.6	2004.5	2449.9	3372.8	3147.7	3093.4	2118.1	3884	2255.5	2082	2245	2995.6	3303.2	3357.9	2476.2	1986.2	2216.5	1.2247	0.1306	1.1395	0.3729
jgi.p|Aspni_NRRL3_1|10496	\	Energy production and conversion	GO:0016491|oxidoreductase activity;GO:0018479|benzaldehyde dehydrogenase (NAD+) activity;GO:0019115|benzaldehyde dehydrogenase activity	GO:0008152|metabolic process	GO:0008152|metabolic process	\	no	-	-	-	GTGGGG\GTGGGG\CCCCAC	748\652\515	18.7	17.5	32.5	37.4	33.3	52.1	76.3	55.9	10.8	10.3	10.4	58.8	54.8	53.1	73.5	62.1	34.8	25.8	22.9	29.5	35.5	36.6	52.4	53.3	50.9	57.4	54.3	54.5	57.6	54	31.2	29.2	22.9	2.0477	0	0.8927	0.4666
jgi.p|Aspni_NRRL3_1|10497	\	-	\	\	\	\	no	-	-	-	CCCCAC\CCCCAG	757\121	555.5	550.1	51.1	36.5	48.4	117	273.6	274.7	1470.7	1179.5	853.5	104.7	161.7	243.2	852.1	870.6	15.3	14.8	36.1	24.9	50.1	14.3	71	147.4	25.1	18.4	74.6	17.2	20.9	29.1	100.4	135.8	128.4	0.0568	0	0.5998	0.2495
jgi.p|Aspni_NRRL3_1|10498	\	-	GO:0004553|"hydrolase activity, hydrolyzing O-glycosyl compounds";GO:0004338|"glucan 1,3-beta-glucosidase activity"	GO:0005975|carbohydrate metabolic process	GO:0005975|carbohydrate metabolic process	GH_5 / Subf 9	Pectin	-	-	-	CCCCAC\CCCCGG	998\917	5.8	7	65.3	62.8	67.1	116.8	173.9	127.6	4.3	5.4	8.8	31.9	33.7	26.8	179.4	144.8	11.5	13.8	13.6	25.4	24	27	44.8	40.7	23.2	25.4	72.8	21.4	20.7	23	12	12.1	14.1	2.6392	0.0001	0.3566	0
jgi.p|Aspni_NRRL3_1|10499	\	Nuclear structure |Intracellular trafficking, secretion, and vesicular transport	GO:0008565|protein transporter activity;GO:0005488|binding	GO:0000059|"protein import into nucleus, docking";GO:0006886|intracellular protein transport	GO:0000059|"protein import into nucleus, docking";GO:0006886|intracellular protein transport	\	no	-	-	-	GCGGGG	299	12.6	14.2	7.7	8.6	8	6.6	9.7	9.5	29.1	31.2	38.3	10.8	10.6	9.8	14	13.5	8	7.2	7.8	5.2	5.9	5.8	5.7	10.5	7.3	8	9	6.2	6.7	6.2	10.8	8.5	8.3	0.76	0.0457	0.6335	0.0012
jgi.p|Aspni_NRRL3_1|105	\	Energy production and conversion	GO:0016491|oxidoreductase activity;GO:0050660|FAD binding;GO:0003824|catalytic activity	\	\	\	no	-	-	-	CCCCAG\GTGGGG	272\236	0	0	0	0.1	0	0.1	0.1	0	0	0	0	0	0.1	0	0.1	0.1	0	0.1	0.1	0	0	0	0.1	0	0	0	0	0	0	0	0	0.1	0.1	2.3777	0.4331	0.5339	0.6739
jgi.p|Aspni_NRRL3_1|1050	hypothetical protein	-	\	\	\	\	no	-	-	-	CCCCGG\CCCCGC\CCCCAG	799\691\113	31.7	30.3	114.3	62.5	47.1	79.5	89.7	106.3	41.8	35.7	45.1	45.8	46.1	46.1	89.5	82.8	32.1	30.2	22.7	72.7	76.7	74.1	95.6	128.9	60.7	54.7	55.2	86.2	84.8	77.5	66.4	95.6	96.4	1.2152	0.2913	0.9163	0.6845
jgi.p|Aspni_NRRL3_1|10500	\	-	\	\	\	\	no	-	-	-	CCCCGC	420	26.1	26.8	11.4	11.2	11.2	62.8	39.9	48	17	16.9	20.3	12.3	9.8	12.1	30.5	35.5	7.5	7.8	10.6	8.5	17.5	19.2	44.3	44.8	12.7	10.6	7.3	13.4	12.5	11.5	29.4	49.8	46	0.431	0	1.2502	0.4238
jgi.p|Aspni_NRRL3_1|10501	\	Energy production and conversion	GO:0016491|oxidoreductase activity;GO:0001758|retinal dehydrogenase activity	GO:0008152|metabolic process	GO:0008152|metabolic process	\	no	-	-	-	-	-	0	0	0	0	0	0.1	0	0	0	0.1	0	0	0	0	0	0	0	0	0	0	0	0	0	0	0	0	0	0	0	0	0	0	0	0.956	NA	1	NA
jgi.p|Aspni_NRRL3_1|10502	\	-	GO:0001584|rhodopsin-like receptor activity;GO:0016788|"hydrolase activity, acting on ester bonds"	GO:0007186|G-protein coupled receptor protein signaling pathway	GO:0007186|G-protein coupled receptor protein signaling pathway	\	no	-	-	-	CCCCGC\CCCCGC\CCCCAG\CCCCAC	766\604\596\519	7.4	6.7	9.7	11.6	9	4.6	4.2	4.2	2.7	3.1	11.6	7.6	6.3	4.6	16.8	15	10.9	11.9	9.2	6.7	7.8	6.3	4.2	5.9	11.7	13.4	47.1	2.7	1.9	1.8	8	8.6	7.9	1.9925	0.0545	0.6222	0.2255
jgi.p|Aspni_NRRL3_1|10503	\	Posttranslational modification, protein turnover, chaperones	\	GO:0007031|peroxisome organization and biogenesis	GO:0007031|peroxisome organization and biogenesis	\	no	-	-	-	CCGGGG\CCCCAG	758\357	36.4	30.6	34.4	31	36.3	35.6	33.1	32.1	37.2	34.6	55.6	35.3	30.7	28.1	33.9	26.8	80.4	54.2	45.6	46.5	43.3	45	47.6	48.7	56.3	59.5	65.7	33.4	31.3	35.5	32.7	29.1	27.1	2.3856	0	1.1976	0.3061
jgi.p|Aspni_NRRL3_1|10504	\	Amino acid transport and metabolism	GO:0003824|catalytic activity;GO:0004160|dihydroxy-acid dehydratase activity	GO:0008152|metabolic process;GO:0009082|branched chain family amino acid biosynthetic process	GO:0008152|metabolic process;GO:0009082|branched chain family amino acid biosynthetic process	\	no	-	-	-	CCCCAC\CCCCGC\CCGGGG	350\243\215	252.6	221.9	28.6	28.5	33.5	29.8	33.6	30.7	142.9	166.6	279.5	110.2	92.7	87.3	91.9	80.3	205.6	131	81.1	22.1	23.9	23.4	48.3	45.5	113.4	158.6	202.4	62.5	65.2	72.2	27.4	45.6	34.4	0.7912	0.3452	0.6936	0.1299
jgi.p|Aspni_NRRL3_1|10505	\	RNA processing and modification	GO:0008138|protein tyrosine/serine/threonine phosphatase activity;GO:0016791|phosphoric monoester hydrolase activity;GO:0004725|protein tyrosine phosphatase activity;GO:0004484|mRNA guanylyltransferase activity	GO:0006470|protein amino acid dephosphorylation;GO:0016311|dephosphorylation	GO:0006470|protein amino acid dephosphorylation;GO:0016311|dephosphorylation	\	no	-	-	-	CCGGGG\CCGGGG	403\6	8.3	7.2	7.6	7.2	5.8	10	12	15.3	13.6	11.4	11.7	11.3	15.1	17	17.5	21.3	3	4.6	6.7	11	10.4	13.7	14.6	16.2	5.5	3.9	6.6	20.2	20.4	18.5	21.6	23.8	23.6	0.7988	0.2456	1.5402	0.0176
jgi.p|Aspni_NRRL3_1|10506	\	Translation, ribosomal structure and biogenesis	GO:0003735|structural constituent of ribosome	GO:0006412|translation	GO:0006412|translation	\	no	-	-	-	CCCCAG\CCCCAG	275\228	2294.2	2167.1	419.9	432.8	463.7	869.1	866.5	812.1	2132.1	2130	1434.7	670.7	665.9	717	952.4	890.4	389.9	354.3	377.6	460.3	479.9	421.2	675.8	816.1	244.8	167.8	151	648.8	545.5	573.2	808.3	629.8	576.7	0.2229	0	0.9318	0.6278
jgi.p|Aspni_NRRL3_1|10507	\	-	\	\	\	\	no	-	-	-	-	-	209.1	187.9	43	47.4	53	41.5	27.5	18.8	10.9	10.3	15.8	16.1	16.8	12.5	14.4	16.4	522.2	266.8	143.6	74.9	73.3	78	57.4	35.2	22.8	17.4	18.5	8.2	9.4	13.6	12.7	14.8	13.2	2.1089	0.0045	1.4168	0.245
jgi.p|Aspni_NRRL3_1|10508	\	Lipid transport and metabolism	GO:0003824|catalytic activity	GO:0008152|metabolic process	GO:0008152|metabolic process	\	no	-	-	-	CCCCAG\GCGGGG\CCCCAG	925\380\166	108.5	89.6	31.1	30.4	28.5	12	11.5	10.3	3.7	3.9	6.9	14.6	10.8	9.1	7.3	7.3	203.4	102.2	49.2	32.1	30.6	31.8	17.5	13.6	9.8	11.8	11.1	4	4.5	6.4	2.7	2.3	2.3	1.6144	0.0703	0.9483	0.8868
jgi.p|Aspni_NRRL3_1|10509	\	-	\	\	\	\	no	-	-	-	CCCCGG	471	14.1	15.8	30.6	17.6	17.6	34.5	34.5	34.2	19.9	19	21.4	22.2	23.6	24.8	31	29.9	28.9	24.5	21.1	27.5	26.2	29.1	34.1	32.2	25.6	31.9	24.6	33.2	27.7	27.2	25.5	26.7	24.6	2.2101	0	1.1431	0.3856
jgi.p|Aspni_NRRL3_1|1051	glycoside hydrolase family 16 protein	-	\	\	\	GH_16	no	-	-	-	CCCCAG\CCCCAG\GCGGGG	492\394\344	1.1	0.6	1.5	1	1.1	1.5	2	2.3	0.6	0.7	0.7	1.6	0.8	1.5	1.8	1.8	1.6	1	1.8	3.2	4	3.5	1.9	1.9	2	2.4	1.9	1.6	2.1	1.6	1.5	1.6	0.9	2.1051	0.0059	2.7141	0.0002
jgi.p|Aspni_NRRL3_1|10510	\	Extracellular structures |Defense mechanisms	GO:0008766|"UDP-N-acetylmuramoylalanyl-D-glutamyl-2,6-diaminopimelate-D-alanyl-D-alanine ligase activity";GO:0018169|ribosomal S6-glutamic acid ligase activity;GO:0043773|coenzyme F420-0 gamma-glutamyl ligase activity;GO:0043774|coenzyme F420-2 alpha-glutamyl ligase activity	\	\	\	no	-	-	-	-	-	12.8	11.4	19.4	12	9.4	16.3	14.9	22	23.6	23.5	35	18.1	24.9	28.2	34.3	43.8	6.4	7	8	21.8	22.5	30.3	15.6	20.8	38.7	26.5	25.3	12.1	21.7	17.9	39	69	63.2	0.7765	0.3123	1.6573	0.027
jgi.p|Aspni_NRRL3_1|10511	\	Energy production and conversion	GO:0005488|binding;GO:0005215|transporter activity	GO:0006810|transport	GO:0006810|transport	\	no	-	-	-	-	-	3968.6	3751.4	1331	1391.6	1446.6	1357.5	1613.1	1859.2	7188	6661.4	3664.1	2137.6	2345.6	2390.5	1930.4	2229.2	735.1	918.4	1181.2	2194.5	2172.7	1782.8	1067.1	1790.1	536.6	387.6	262.5	1440.6	1647.3	1655.6	2048.2	1393.4	1553.4	0.3244	0	1.3253	0.1329
jgi.p|Aspni_NRRL3_1|10512	\	Translation, ribosomal structure and biogenesis	\	\	\	\	no	-	-	-	CCCCAG\CCCCGC	168\134	9.6	13.9	11.7	9.1	7.3	12.1	19.3	14.3	15.2	12.8	3.1	13.7	14.6	16.4	13.1	17	1.6	3.1	6	7.6	9.3	7	6.3	10.9	0.7	0.2	0.2	10	10.8	11.5	20	10.4	10.9	0.4024	0.0054	0.7737	0.524
jgi.p|Aspni_NRRL3_1|10513	\	Signal transduction mechanisms	\	\	\	\	no	-	-	-	GCGGGG\CTGGGG	307\273	18.3	21.4	18.1	16.9	17.2	22	31.1	35	30.5	32.4	37.9	22.7	27.5	27.2	36.2	35.9	11	11.2	13.4	15.2	15	14.3	23.7	27.2	15.7	15.7	16.6	16.9	18.3	19.5	27.1	31.9	33.3	0.792	0.0477	0.7716	0.0288
jgi.p|Aspni_NRRL3_1|10514	\	-	\	\	\	\	no	-	-	-	CCCCGC	233	4.3	3.7	3.4	1.8	1.3	5.1	8.4	4.6	4	4.4	1.6	4.5	4.7	3.5	2.9	2.9	0.3	0.8	1.2	1.4	1.9	1.7	1.9	2.8	0.5	0.1	0.2	3.3	3.5	4.5	5.1	1.6	1.4	0.2599	0.0006	0.7046	0.4997
jgi.p|Aspni_NRRL3_1|10515	\	Carbohydrate transport and metabolism	\	\	\	\	no	-	-	-	GCGGGG	283	40.6	37.3	4.1	3.6	3	4.5	5.1	5.3	15.3	15	17.6	17.8	35.7	30.4	4.5	5.5	3.1	3.2	8.5	8.9	7.4	7.7	3	5.7	3.1	2.1	1.9	41.1	58.7	60.4	5.3	4.1	2.8	0.1676	0	2.0097	0.0072
jgi.p|Aspni_NRRL3_1|10516	\	Posttranslational modification, protein turnover, chaperones	GO:0016853|isomerase activity;GO:0003755|peptidyl-prolyl cis-trans isomerase activity;GO:0004600|cyclophilin;GO:0030051|FK506-sensitive peptidyl-prolyl cis-trans isomerase;GO:0042027|cyclophilin-type peptidyl-prolyl cis-trans isomerase activity	\	\	\	no	-	-	-	CCCCGG\CCCCAC\GCGGGG	990\175\158	172.6	165.8	114.6	110.4	137.8	262.6	212	161.4	107.1	107.9	104.8	102.8	100.3	93.3	147.7	134.4	254.4	264.8	257.8	133.9	141.4	131.4	275	183.3	137.9	121	119.1	109.2	91.1	98.5	124.8	138.1	133.5	2.0239	0	1.0133	0.9512
jgi.p|Aspni_NRRL3_1|10517	\	Function unknown	\	\	\	\	no	-	-	-	CCGGGG\CCGGGG\CCCCGG	724\626\21	1.5	1.7	3.7	3.1	3.2	6.8	6.3	8.2	1.3	1.5	3.3	4.7	3.6	4.8	4.4	2.9	1.1	0.3	0.9	4.1	4	4.6	7.4	10.1	0.6	0.8	0.8	3.1	2.9	3.5	3.7	3.2	4	0.6506	0.2321	1.1434	0.7087
jgi.p|Aspni_NRRL3_1|10518	\	Lipid transport and metabolism	GO:0016627|"oxidoreductase activity, acting on the CH-CH group of donors"	GO:0006629|lipid metabolic process	GO:0006629|lipid metabolic process	\	no	-	-	-	CCCCAC\CTGGGG\CCGGGG	919\629\193	15.4	17	24.6	23.1	22.3	24	24	27.2	24	22.6	22.9	30	29.2	29.7	37.1	34.1	13.1	11.5	13.8	30.9	26.3	30.6	31.4	39.3	38.8	39.8	40.3	26.1	23.7	23.6	22.5	21.3	23.3	1.0507	0.6599	1.1306	0.2383
jgi.p|Aspni_NRRL3_1|10519	\	General function prediction only	\	\	\	\	no	-	-	-	CCCCAG\CCCCAG	985\24	37	31.6	71.4	66.4	64.3	42.8	58.4	79.3	48.9	49.3	51.3	87.6	79.6	69.9	111.4	98	50.4	58.6	64.3	76.5	76	88.4	87.3	116.6	95.4	94.2	83.8	87.1	84.2	83.3	74.3	85.8	75.4	2.2166	0	1.0795	0.6111
jgi.p|Aspni_NRRL3_1|1052	ubiquitin-like protease	Posttranslational modification, protein turnover, chaperones	GO:0008234|cysteine-type peptidase activity;GO:0004197|cysteine-type endopeptidase activity	GO:0006508|proteolysis	GO:0006508|proteolysis	\	no	-	-	-	CCCCGC\CCCCGC	86\75	2.5	2.2	5.2	3.4	3.9	2.3	3.8	5.6	4.7	5.2	5.3	3.4	3.7	3.2	5.5	4.5	1.6	1.1	1.6	4.8	5.3	4	3.2	5.2	4	4.1	3.7	5	5.3	4.5	4	4.3	4	0.8077	0.2929	1.0189	0.9451
jgi.p|Aspni_NRRL3_1|10520	\	Translation, ribosomal structure and biogenesis	GO:0003735|structural constituent of ribosome	GO:0006412|translation	GO:0006412|translation	\	no	-	-	-	-	-	6613	6816.7	856.4	783.9	879.7	2352.5	2179.4	1581.9	5049.4	5099.6	3539.7	1245	1203.9	1138.2	1468.8	1367.1	1148.2	1029	828.9	677.1	679.2	522.4	1252.3	1044.2	414.6	361.2	398	795.2	774.8	775.3	1179.5	832.7	893.8	0.2	0	0.6724	0.002
jgi.p|Aspni_NRRL3_1|10521	\	Intracellular trafficking, secretion, and vesicular transport	\	\	\	\	no	-	-	-	CCGGGG\CCCCGC	514\153	12.9	10.5	21.8	19.6	20.7	17.4	22.5	26.2	15	17.1	19.1	25.5	23.9	22.2	26.2	25.6	11.7	12.7	14.8	28.9	24.7	25	24.5	30.2	16.4	17.5	16.7	24.7	25.3	25.4	25.8	20.4	19.2	1.4605	0.0005	1.1397	0.3004
jgi.p|Aspni_NRRL3_1|10522	\	-	GO:0003824|catalytic activity;GO:0008869|galactonate dehydratase activity	GO:0008152|metabolic process	GO:0008152|metabolic process	\	no	galactose_/	-	-	GCGGGG\CCCCGG	896\535	262.2	240.2	29.8	32.2	31.3	45.1	42.1	33.5	41.7	54.3	121.1	110.1	103.1	111.3	90.1	84.3	166.2	134.4	99.2	28	29.8	28.4	51	47.3	189.7	205.1	206.2	65.8	63.7	75.6	42.7	41.6	39.7	0.712	0.1057	0.8341	0.4648
jgi.p|Aspni_NRRL3_1|10523	\	Nucleotide transport and metabolism	GO:0008477|purine nucleosidase activity	\	\	\	no	-	-	-	CCCCGC	76	50.4	46.5	60.5	63.4	62.1	38.3	48.1	49.9	83.7	85.8	94.1	75.2	67.2	71.3	89.8	65.9	13.5	15	11	149.1	125.6	153.5	63.1	87.7	13	10.2	9.8	117.8	111.5	113.3	57.7	52.5	46.2	0.3627	0	2.0769	0
jgi.p|Aspni_NRRL3_1|10524	\	Signal transduction mechanisms	\	GO:0007242|intracellular signaling cascade	GO:0007242|intracellular signaling cascade	\	no	-	-	-	GCGGGG	290	12.2	10	17.6	16.4	13.1	13.9	14.9	20	16.9	17.2	24.4	16.8	18.7	15.8	23.7	20.7	11.6	12	9.4	29.9	31.7	32.2	16.9	26	29.5	23.4	30.2	24.4	24.5	21.9	14.7	17.6	14.9	1.3094	0.0763	1.7982	0
jgi.p|Aspni_NRRL3_1|10525	\	Signal transduction mechanisms	\	\	\	\	no	-	-	-	CTGGGG	20	3.8	5.4	174.3	158.1	170.1	88.3	92.5	119	2.8	3.7	5.4	204.8	206.8	195.7	112.8	102.8	16.2	17.1	19.2	234.3	218.9	227.5	154.1	152.2	51.1	65	57.7	245	270.9	251.6	144.8	156.6	146.3	5.0256	0	1.2241	0.0832
jgi.p|Aspni_NRRL3_1|10526	\	Signal transduction mechanisms	GO:0005525|GTP binding	\	\	\	no	-	-	-	CCCCGC	251	42.6	48.5	31.2	29.8	28.6	43.7	44.4	40.1	49.3	51.8	29.8	34.1	32.5	31.5	39.1	37	12.7	14.8	15	27.9	24.6	22.5	29.2	28.9	8.5	11	9.4	33.6	29.5	31.6	31.4	25.4	23.2	0.4133	0	0.7523	0.0246
jgi.p|Aspni_NRRL3_1|10527	\	Amino acid transport and metabolism	GO:0005506|iron ion binding;GO:0017172|cysteine dioxygenase activity	GO:0046439|L-cysteine metabolic process	GO:0046439|L-cysteine metabolic process	\	no	-	-	-	GCGGGG	374	22.2	26.8	19.8	17.9	14.9	16.1	13.9	10.3	30.8	25.9	15.3	21.4	16.5	21.8	13.7	13.6	22.1	22.3	23.7	41.1	39	45.6	42.1	40.9	19.6	15.8	8	31.6	28.8	27.1	27	26.9	24.1	1.2293	0.3008	2.1557	0
jgi.p|Aspni_NRRL3_1|10528	\	Carbohydrate transport and metabolism	GO:0005515|protein binding;GO:0016758|"transferase activity, transferring hexosyl groups";GO:0008466|glycogenin glucosyltransferase activity	GO:0016051|carbohydrate biosynthetic process	GO:0016051|carbohydrate biosynthetic process	GT_8	no	-	-	-	CCCCAG\CCCCAG\CCCCAG\GCGGGG	481\449\279\216	31.3	35.2	45.8	52.9	49.8	18.8	23.4	34.3	40.4	44.1	100.2	69.2	66.2	65.4	61.5	59.7	49.6	46.7	38.6	34.8	37.1	39	41.6	46.5	62	89.6	124.4	53.7	61.1	54.6	34.5	59	54.1	1.7867	0.0141	0.6751	0.1113
jgi.p|Aspni_NRRL3_1|10529	\	Lipid transport and metabolism	\	\	\	\	no	-	-	-	CCCCAG	515	18.1	17.3	35	33.1	40.6	29.8	24.4	30.7	15.9	15.9	19.6	32.8	29.1	27.5	21.3	19.8	21.5	21.1	21.6	52.5	50.8	49.1	54.5	52.8	77.4	80.4	72.9	41.9	42.5	44.3	37.5	41.7	35.7	1.5998	0	1.2693	0.009
jgi.p|Aspni_NRRL3_1|1053	phosphatidic acid phosphatase type 2 superfamily protein	Lipid transport and metabolism	GO:0003824|catalytic activity;GO:0001668|"phosphatidylinositol-4,5-bisphosphate 5-phosphatase activity";GO:0008138|protein tyrosine/serine/threonine phosphatase activity;GO:0008330|protein tyrosine/threonine phosphatase activity;GO:0008579|JUN kinase phosphatase activity;GO:0008969|phosphohistidine phosphatase activity;GO:0016312|inositol bisphosphate phosphatase activity;GO:0017017|MAP kinase ty…	\	\	\	no	-	-	-	CCGGGG	333	26.9	28.4	20.9	17.8	17.9	30	32.2	31.3	27.6	25.8	22.8	24	24.8	20.5	30.1	27.5	18.2	16	18.2	27	27	24.7	29.8	30.9	21.5	20.8	19.5	31.8	28.4	28.4	31.1	24.5	21.7	0.8384	0.0299	1.252	0.0111
jgi.p|Aspni_NRRL3_1|10530	\	General function prediction only	\	\	\	GT_90	no	-	-	-	CCCCAC	140	28.5	29.8	21	18.9	22.6	27.8	29.2	26.9	18.7	19.9	20.8	23	24.1	23.1	30.4	28.9	47.5	49.6	49.5	15.9	17.9	15.1	25.6	21.4	31.1	31	34.1	19.5	23.1	23.9	18.6	19	17.9	2.2245	0	0.7109	0.0002
jgi.p|Aspni_NRRL3_1|10531	\	-	\	\	\	\	no	-	-	-	-	-	0.6	0.6	1.5	1	1.2	1	2.2	1.9	0.4	0.4	0.4	1.4	1.3	1.4	1.7	1.3	0.4	0.5	0.3	2.4	2	2.3	2.1	2.6	0.3	0.7	0.1	1.9	1.9	1.5	1.3	1.6	1	0.8805	0.7873	1.6261	0.1461
jgi.p|Aspni_NRRL3_1|10532	\	-	GO:0003993|acid phosphatase activity	\	\	\	no	-	-	-	CCCCGC\CTGGGG\CCCCGC	204\129\7	1	1.3	1.4	1.6	0.7	1.2	2.9	2.9	1.1	0.9	1.9	2	1.5	1.7	2.5	2.3	1.2	1.2	2.3	2.8	1.9	2	2.5	4.6	2.8	2.3	2	2.6	2	1.8	2.8	2.1	2.3	1.6824	0.0721	1.5489	0.192
jgi.p|Aspni_NRRL3_1|10533	\	General function prediction only	GO:0003677|DNA binding	\	\	\	no	-	-	-	CCCCAG\CCCCAG	210\178	13.5	15.3	17.8	15.9	15.1	15.1	18.8	19.4	20.4	19.4	15.6	21.2	23.8	25.1	21.5	22.5	6.5	7.7	9	16.4	15.9	14.5	12.7	15.9	8	8.2	6.1	16.7	18.8	20.3	25.1	17.5	15.5	0.7061	0.0033	0.8651	0.2896
jgi.p|Aspni_NRRL3_1|10534	\	Transcription	GO:0003702|RNA polymerase II transcription factor activity	GO:0006352|transcription initiation	GO:0006352|transcription initiation	\	no	-	-	-	CCGGGG\CTGGGG	562\527	28	24.2	17.4	22.3	15.9	19.3	23.2	26.5	17.1	23.1	20.7	20.7	18.9	19.8	31.6	28.8	22.1	25.2	33.4	36.7	31.8	36.2	29.2	33.3	29.4	22	16.9	31.4	27.4	28.8	28.5	26.3	22.9	1.3485	0.0272	1.6911	0.0001
jgi.p|Aspni_NRRL3_1|10535	\	Translation, ribosomal structure and biogenesis	GO:0003735|structural constituent of ribosome	GO:0006412|translation	GO:0006412|translation	\	no	-	-	-	CCCCAC\GTGGGG	672\598	122.8	127.6	46.8	46.2	50	100.7	77.3	68.9	136.2	137.9	82.3	62.3	79.8	74	84.5	81.4	50	42.5	58.6	70.4	77.6	69.7	67.3	74.4	41.5	31.7	41.3	81.2	69.8	82.4	85.4	63.9	66.5	0.532	0	1.3781	0.0511
jgi.p|Aspni_NRRL3_1|10536	\	Transcription |Lipid transport and metabolism |Signal transduction mechanisms	GO:0008440|inositol trisphosphate 3-kinase activity;GO:0050516|inositol polyphosphate multikinase activity	\	\	\	no	-	-	-	-	-	16.4	15.7	17	16.6	13.1	31.7	31.2	28.3	25.3	20.7	13	18.8	20.9	21.6	31.7	35.4	9.3	10.6	12.7	22.5	25.1	23.7	30.5	32.1	9.6	8.8	7.4	24.1	19.8	22.8	39.3	34.4	37.6	0.8865	0.4236	1.3812	0.0183
jgi.p|Aspni_NRRL3_1|10537	\	-	\	\	\	\	no	-	-	-	CCCCAC\CTGGGG\CCCCAC	943\610\41	1.3	1.3	1.5	1	2.1	3.4	4	3.2	0.9	0.8	0.9	4	2.4	2.4	6.5	5.1	0.7	0.6	0.4	0.7	0.9	1.4	1.8	2.2	0.9	1	0.8	1.8	1.6	1.2	2	1.9	2.1	0.644	0.1249	0.6548	0.1927
jgi.p|Aspni_NRRL3_1|10538	\	Energy production and conversion |General function prediction only	GO:0008270|zinc ion binding;GO:0016491|oxidoreductase activity;GO:0003824|catalytic activity;GO:0005488|binding;GO:0003960|NADPH:quinone reductase activity	GO:0008152|metabolic process	GO:0008152|metabolic process	\	no	-	-	-	GCGGGG\CCGGGG	218\103	226.2	207.8	74.2	74.4	70.5	87.9	102.2	92.8	148.3	154.7	258.8	122.7	118.5	136.2	123.7	141.1	164.9	141.7	124.7	59.8	54.5	53	75.1	60.8	73.2	77.4	78.3	70.2	70.5	69.1	80.1	129	164.7	0.8824	0.5464	0.6899	0.043
jgi.p|Aspni_NRRL3_1|10539	\	RNA processing and modification	\	\	\	\	no	-	-	-	GCGGGG\CCCCGG\CTGGGG\CCCCAG\CCCCAG	710\463\371\302\77	5.8	4.5	12.1	9.4	7.2	7.1	8.8	11.9	11.9	12.4	12	17.9	17.6	19.7	15.8	19	4.5	4.6	3.7	7.2	7.2	8.9	11	13.9	6.8	6.9	7.2	7.5	8.5	8	19.2	18.8	17.3	1.0985	0.5765	0.7412	0.0396
jgi.p|Aspni_NRRL3_1|1054	Rho GTPase RhoD	General function prediction only	GO:0005525|GTP binding	GO:0007264|small GTPase mediated signal transduction;GO:0015031|protein transport	GO:0007264|small GTPase mediated signal transduction;GO:0015031|protein transport	\	no	-	-	-	-	-	55.5	58.4	32	27.7	26.2	19.4	23.9	26.5	69.2	72.6	87.2	31.7	35.3	34.4	40.7	35.7	40.7	38.2	40.2	21.5	23.7	21.8	27.8	32.2	42.9	52.6	51.9	31.1	32.7	30.2	32.4	31.6	25.1	0.9243	0.4968	0.7069	0.0026
jgi.p|Aspni_NRRL3_1|10540	\	-	GO:0016810|"hydrolase activity, acting on carbon-nitrogen (but not peptide) bonds";GO:0003824|catalytic activity	GO:0005975|carbohydrate metabolic process	GO:0005975|carbohydrate metabolic process	CE_4	no	-	-	-	CCCCAC	175	2.2	3.1	4.5	3.1	3.4	4.3	3.5	3.3	3.7	5.1	3.3	4.4	4.9	3.4	4.5	3.5	1.7	1.3	1.5	1.9	3.1	2.7	1.7	2	2.6	2.7	2.4	1.3	3.3	2.9	2.3	2.6	2.2	0.7665	0.3112	0.6478	0.1004
jgi.p|Aspni_NRRL3_1|10541	\	RNA processing and modification	\	\	\	\	no	-	-	-	CCCCGC\CCGGGG	757\334	43.2	39.8	14.8	16	13.7	24.1	24.2	21.9	40.5	40	39.5	16	12.6	15	21.6	19.8	37.8	38.3	28.1	13.3	13.2	13.3	20.1	16.7	21.6	21.4	17.7	13.4	14.1	12	14.8	14.3	11.3	1.1157	0.3515	0.8093	0.1023
jgi.p|Aspni_NRRL3_1|10542	\	General function prediction only |Inorganic ion transport and metabolism	GO:0003677|DNA binding;GO:0003700|transcription factor activity;GO:0004687|myosin light chain kinase activity	GO:0006355|"regulation of transcription, DNA-dependent"	GO:0006355|"regulation of transcription, DNA-dependent"	\	no	-	-	-	CCGGGG\CCCCAC\GTGGGG	512\468\404	51.9	49.7	68.1	63	62.6	38.2	51.7	59.9	58.5	60.1	52.5	99.5	102	100.1	73.5	79.4	22.7	21.9	28.9	72.6	69.7	62.8	35.7	64.8	35.7	29.5	24.8	100.8	112.5	106.7	81.5	63.8	55.6	0.6354	0.0003	0.9561	0.797
jgi.p|Aspni_NRRL3_1|10543	\	Signal transduction mechanisms	GO:0005094|Rho GDP-dissociation inhibitor activity	\	\	\	no	-	-	-	CCGGGG\CCCCAC\CCCCAC	467\229\17	339.8	363.7	135.8	135.4	141.6	180.9	214	212.3	379.2	393.5	431.6	178.2	184.7	153.7	276.9	257.3	276.2	211	169.8	117.1	119.6	112.7	138.3	188.5	67.5	94.4	155.6	156.7	155.5	148.6	120.5	129.7	117.9	0.8324	0.3273	0.7646	0.1435
jgi.p|Aspni_NRRL3_1|10544	\	Signal transduction mechanisms |Carbohydrate transport and metabolism	GO:0016787|hydrolase activity;GO:0004721|phosphoprotein phosphatase activity;GO:0004723|calcium-dependent protein serine/threonine phosphatase activity;GO:0004724|magnesium-dependent protein serine/threonine phosphatase activity;GO:0008420|CTD phosphatase activity;GO:0008597|calcium-dependent protein serine/threonine phosphatase regulator activity;GO:0017018|myosin phosphatase activity;GO:0017020…	\	\	\	no	-	-	-	CCCCGC	332	25.6	19	18.1	17.6	16.9	21.4	24.9	25.8	16.1	17	14.6	15.9	13.5	14.7	20.4	18.2	24.6	19.6	21.2	32.4	29.3	27.3	30.3	28.9	18.1	13.6	13.7	25.1	24.4	21.8	18.6	15.7	15.8	1.2926	0.0173	1.5218	0.0002
jgi.p|Aspni_NRRL3_1|10545	\	Intracellular trafficking, secretion, and vesicular transport	GO:0005515|protein binding;GO:0005488|binding	GO:0006461|protein complex assembly;GO:0006886|intracellular protein transport;GO:0016192|vesicle-mediated transport	GO:0006461|protein complex assembly;GO:0006886|intracellular protein transport;GO:0016192|vesicle-mediated transport	\	no	-	-	-	CCCCAG\CCCCGG	50\13	18.4	17.4	13.9	12.5	11.1	9.3	12.7	15	34.6	35.6	39.1	15	14.1	12.8	18.9	17.5	10.4	9.4	9.5	14.6	14.8	14.6	11.3	17.2	15.6	15.4	17.6	16.9	15.3	17.8	11.2	13	10.2	0.7245	0.0067	1.061	0.7173
jgi.p|Aspni_NRRL3_1|10546	\	Carbohydrate transport and metabolism	\	\	\	\	-	-	-	-	CCCCAC\GTGGGG\CCGGGG	758\469\323	1.9	2.2	14.4	13	16.3	1	1.3	1	1.4	1.8	4	48.8	17.9	24	1.9	0.7	3.2	2.6	2.8	38.6	39.6	41.2	4.1	4	1.6	2.3	1.2	27.6	19.9	24.2	4.5	2.2	3.3	1.8194	0.0557	2.4423	0.0009
jgi.p|Aspni_NRRL3_1|10547	\	-	\	\	\	\	no	-	-	-	GTGGGG	944	6.8	7.1	10.7	9.9	10	6.7	4.7	4.2	2.9	3.1	1.6	33.7	23.4	24.7	4.4	3.3	5.1	4.6	5.3	25.2	18	19.2	8.6	7	3.7	1.8	1.7	24.3	26.1	45.8	17	5.4	6.6	0.9553	0.9127	1.8272	0.0285
jgi.p|Aspni_NRRL3_1|10548	\	Cell cycle control, cell division, chromosome partitioning	\	GO:0007067|mitosis	GO:0007067|mitosis	\	no	-	-	-	-	-	28.8	25.1	18.8	19.2	24	30.6	30.1	28	27.3	30.9	23.1	22	21.4	18.6	28.4	27.1	30.2	32.6	33	16.7	20.6	19.9	37.2	32	28.8	30.2	30.1	24.8	24.4	21.2	24.9	23.6	21.5	1.5652	0	0.8444	0.1642
jgi.p|Aspni_NRRL3_1|10549	\	Translation, ribosomal structure and biogenesis	\	GO:0044237|cellular metabolic process	GO:0044237|cellular metabolic process	\	no	-	-	-	-	-	40.7	40.6	7.8	10.6	8.6	26.9	24.8	24.8	55.5	58.4	59.5	18.7	13.7	14.3	20.2	18.1	12.1	12.2	9.7	10.2	10.4	7.4	19.6	19.1	4.4	4.7	5.3	18.5	11.8	13.1	13.4	10.9	11.3	0.3719	0	0.9229	0.7023
jgi.p|Aspni_NRRL3_1|1055	DASH complex subunit Dad1	-	\	\	\	\	no	-	-	-	CCCCGC	207	120.7	120.9	49.9	43.3	51.7	140.4	109.5	78.7	57	62.9	60.5	44.2	50.5	41.3	71.3	70.6	141.7	149.2	146.9	56.6	42.7	36.7	98.1	65.4	43.4	46.9	44.8	43.6	34.6	43.1	78.7	59.5	50.4	1.6002	0.0018	0.8385	0.3765
jgi.p|Aspni_NRRL3_1|10550	\	Lipid transport and metabolism	GO:0004772|sterol O-acyltransferase activity	\	\	\	no	-	-	-	GCGGGG	589	14.7	14.9	7.1	5	6.6	7.8	8	10.6	26	24.8	28.8	8.4	10.1	10.7	14.6	14.1	7.1	6.2	7.9	9.4	7.8	8.4	5.3	7.1	10.9	10	12.7	7.7	9.6	10.3	7.5	8.8	9.6	0.6326	0.0004	1.2418	0.2006
jgi.p|Aspni_NRRL3_1|10551	\	General function prediction only	\	\	\	\	no	-	-	-	CCCCAG	540	35.3	37.9	98.2	97.7	81.4	69.9	79.5	94.7	41.4	45.9	60.7	92.5	90.1	86.9	90	82.7	44.1	42.6	36.5	78.2	76	80.7	63.1	86.5	61.1	66.3	118.8	89.7	83.6	82.9	54.9	59.1	58.8	1.4898	0.0143	0.7671	0.1158
jgi.p|Aspni_NRRL3_1|10552	\	Transcription |Signal transduction mechanisms |Cell cycle control, cell division, chromosome partitioning |Replication, recombination and repair	GO:0004402|histone acetyltransferase activity	\	\	\	no	-	-	-	CTGGGG\CCCCGG\CCCCGG\CCCCAC	746\594\455\190	13.8	12.9	41.1	42.5	38.5	18.2	30.2	46	19.5	20.3	17.9	47.3	47.2	43.5	62.6	66.1	13.7	16.5	25.1	46.5	42.7	47.7	38.9	66.6	63.4	60.4	44.2	49.8	52	48	71	68.1	59	1.8014	0.0007	1.0127	0.9634
jgi.p|Aspni_NRRL3_1|10553	\	General function prediction only	\	\	\	\	no	-	-	-	CCGGGG\CCCCAC	864\534	25.2	22.3	29.4	21.6	20.5	24.9	25.6	36.4	32.4	30.8	30.1	28.9	29.8	34.8	41.8	43.2	21.5	27.8	29.1	37.2	37.1	42.2	32.9	40.9	39.4	33.4	33.4	41.8	43.1	39.9	38.9	47.9	41.5	1.4496	0.0011	1.4777	0.0005
jgi.p|Aspni_NRRL3_1|10554	\	Signal transduction mechanisms	GO:0005515|protein binding	GO:0006915|apoptosis	GO:0006915|apoptosis	\	no	-	-	-	CCCCAG\GCGGGG\CTGGGG\GCGGGG	877\711\496\245	31.5	29.8	17.3	13.4	15.3	18.5	23.7	21.7	18	21.3	23	21.8	18.3	17.7	22.9	23.5	28.8	29	33.6	19.5	20.5	17.8	23.6	25.1	34.8	30.2	25.5	16	16.4	14.8	34.8	36.4	39.6	1.3125	0.0048	1.1377	0.322
jgi.p|Aspni_NRRL3_1|10555	\	Carbohydrate transport and metabolism	\	\	\	\	no	-	-	-	CCCCAG\CCCCGG	790\418	45.5	43.1	63	62.4	63.8	51.8	44.3	49.9	37.5	36.6	34.1	59	56.9	59.3	54.6	52.4	55.2	58.1	62.5	68.8	67.1	65.5	64.1	61.3	80.5	72.1	55.3	49.1	56.7	59.4	60.3	51	48.7	1.7464	0	0.9621	0.7184
jgi.p|Aspni_NRRL3_1|10556	\	Posttranslational modification, protein turnover, chaperones	GO:0009055|electron carrier activity;GO:0015035|protein disulfide oxidoreductase activity	GO:0045454|cell redox homeostasis;GO:0006118|electron transport	GO:0045454|cell redox homeostasis;GO:0006118|electron transport	\	no	-	-	-	CCCCAC	126	833.9	770.2	258	235	261.8	500.3	476.4	416.7	574.5	565.4	708	332.1	316.5	332.7	571.2	473.7	969.4	1005.2	1164.2	272.4	317.9	326.3	467.7	412.9	908	902.8	895.3	307	271.1	308.7	346.6	408.5	448.1	1.721	0	1.1006	0.5247
jgi.p|Aspni_NRRL3_1|10557	\	-	\	\	\	\	not annotated	-	-	-	-	-	66.6	59.8	27.6	28.3	33.9	40.2	32.3	27	91.8	95	71.3	28.8	29.8	28.2	34.7	34.5	31.3	30.7	38.3	37.6	40.8	41.2	32.3	24.8	29.7	25.2	21.1	28.4	30.8	28.4	36.8	31.2	28.5	0.6982	0.0028	1.2052	0.1741
jgi.p|Aspni_NRRL3_1|10558	\	-	GO:0003824|catalytic activity	\	\	GH_78	Pectin	-	-	-	CCGGGG\CCGGGG\CCCCAG\CCGGGG	544\438\220\118	0.4	0.5	71.1	74.5	68.2	44.7	40.4	50.1	0.3	0.2	0.4	506.3	552.8	609.3	129.8	99.6	2.6	4	2.9	61.6	61.9	64.6	63.2	66.6	13.8	11.4	12	701.3	603.3	511.9	132.2	97.3	80.6	9.5044	0	0.7952	0.0843
jgi.p|Aspni_NRRL3_1|10559	\	-	GO:0004650|polygalacturonase activity;GO:0047911|"galacturan 1,4-alpha-galacturonidase activity"	GO:0005975|carbohydrate metabolic process	GO:0005975|carbohydrate metabolic process	GH_28	Pectin	-	-	-	CCCCGG\CTGGGG\CCCCGG\CCCCGG	496\394\176\70	0.1	0.1	30.8	32.2	36.6	27.2	23.6	21.9	0.1	0.1	0.1	547.6	595.7	674.6	118.5	95.2	0.9	1.2	1	25.4	26	29	36.8	32.4	10.1	8.4	11	749.6	650.2	637.8	209.5	118.3	107	10.4279	0	0.7303	0.0631
jgi.p|Aspni_NRRL3_1|1056	zinc-type alcohol dehydrogenase	Energy production and conversion |General function prediction only	GO:0003824|catalytic activity;GO:0005488|binding;GO:0003960|NADPH:quinone reductase activity	GO:0008152|metabolic process	GO:0008152|metabolic process	\	no	-	-	-	GCGGGG	664	0.6	0.8	1.4	1.7	1.3	22.5	14.4	26.1	0.6	0.4	0.3	1.4	1.7	1	11.5	19	0.3	0.5	0.1	1.5	3.5	6	18.5	16.9	0.7	0.4	0.3	1.3	1.1	1.3	16.2	37	29.1	0.5847	0.2798	2.3209	0.0216
jgi.p|Aspni_NRRL3_1|10560	\	Translation, ribosomal structure and biogenesis	GO:0003924|GTPase activity;GO:0005525|GTP binding;GO:0003746|translation elongation factor activity;GO:0008547|protein-synthesizing GTPase activity	GO:0006414|translational elongation;GO:0006412|translation	GO:0006414|translational elongation;GO:0006412|translation	\	no	-	-	-	GCGGGG\GTGGGG\GTGGGG	691\506\351	6077.4	6434.6	1797.5	1861.6	1819.3	1947.8	2509.8	2826.9	9658.3	9557	8080.5	3547.8	3618.8	3524.7	3987.5	3897.9	754.8	640.8	607.9	1004.9	1040.4	902.1	1820.2	2463.9	268.8	309.3	360.8	2536.8	2189.3	2003.4	2533.2	2351.7	2146.4	0.1425	0	0.4855	0
jgi.p|Aspni_NRRL3_1|10561	\	Transcription	GO:0003676|nucleic acid binding;GO:0008270|zinc ion binding;GO:0030528|transcription regulator activity;GO:0003899|DNA-directed RNA polymerase activity;GO:0003900|DNA-directed RNA polymerase I activity;GO:0003901|DNA-directed RNA polymerase II activity;GO:0003902|DNA-directed RNA polymerase III activity;GO:0034062|RNA polymerase activity	GO:0045449|regulation of transcription	GO:0045449|regulation of transcription	\	no	-	-	-	CTGGGG\CCCCGC\CCCCGC	521\351\256	51.4	50.3	33.7	29.1	33.7	55.9	58.6	55	58.2	56.2	36.7	32.5	36.2	36.7	39.4	40.8	25.5	36.3	35.1	40.4	52.6	46.8	60.4	64.4	19.8	15.4	12.4	56.7	47.6	48.8	64.5	47.5	39	0.8377	0.2382	1.3248	0.0793
jgi.p|Aspni_NRRL3_1|10562	\	-	\	\	\	\	no	-	-	-	GCGGGG\GCGGGG\CCCCAG	425\330\160	215.6	203.7	74	67.3	73.8	162	138.4	108.7	145.5	163.9	149.8	85.7	75.8	72.3	101	91.2	189	175.4	136.5	76	84.5	67.5	138.1	95.9	60	49	47.4	86.6	83.8	91.8	100.8	80	75	1.0607	0.7155	0.9579	0.8254
jgi.p|Aspni_NRRL3_1|10563	\	Function unknown	\	\	\	\	no	-	-	-	CCCCAC\CCCCAC\CCCCAC	770\208\43	12.9	11.2	29.1	27.9	28.2	47.6	36.8	35.5	15.3	14.2	11.5	29.5	26.6	26.9	28	29.5	21.5	23.4	21.6	32.2	32.5	34.6	59	46.8	24.4	21	18.9	31.2	30.4	33.7	36.6	34.5	26.3	2.4278	0	1.0587	0.7257
jgi.p|Aspni_NRRL3_1|10564	\	Carbohydrate transport and metabolism	GO:0005215|transporter activity	GO:0006810|transport	GO:0006810|transport	\	no	-	-	-	CCCCAG\CCGGGG\CCCCGC\CCCCGC	895\867\98\63	21.5	25	39.1	39.4	39	38.2	28.6	33.6	14.3	17.2	32.3	59.6	51.8	47.3	39	39.4	15.3	15.9	14.4	23.7	30.1	28.2	53.4	47.7	31.5	38.8	36.4	36.9	34.5	36	46.7	46.7	51.7	0.8684	0.4674	0.6336	0.006
jgi.p|Aspni_NRRL3_1|10565	\	-	\	\	\	\	no	-	-	-	-	-	0	0	0	0	0	0	0	0	0	0	0	0	0	0	0	0	0	0	0	0	0	0	0	0	0	0	0	0	0	0	0	0.1	0	1	NA	1	NA
jgi.p|Aspni_NRRL3_1|10566	\	-	GO:0004289|subtilase activity	GO:0006508|proteolysis	GO:0006508|proteolysis	\	no	-	-	-	CCCCGC\CCCCGC\CCCCAG	647\573\75	0	0	0	0	0.2	0	0	0	0	0	0	0	0	0.1	0	0	0	0.1	0	0	0	0	0.1	0	0	0.1	0	0.4	0.1	0	0	0	0	1.1802	0.8832	0.8624	NA
jgi.p|Aspni_NRRL3_1|10567	\	-	\	\	\	\	no	-	-	-	-	-	74.1	66.4	276.7	257.3	337.1	245.2	182.6	167.9	61.7	72.5	46.2	168.9	120.6	131.9	113.3	111.8	37.7	29.1	34.9	376.4	411.3	305.7	430.2	278.7	29.9	32.9	18.6	186.7	148.5	166.5	288.9	276.7	273	0.6388	0.0092	1.1282	0.5547
jgi.p|Aspni_NRRL3_1|10568	\	Translation, ribosomal structure and biogenesis	GO:0003735|structural constituent of ribosome	GO:0006412|translation	GO:0006412|translation	\	no	-	-	-	-	-	5068.4	5064	951.7	900.8	931.6	2165.5	2170.7	1530.2	3717.6	3457.8	2269.1	1216.9	1171.7	1151.1	1450.2	1328.1	573.9	608.4	541.5	641.1	669.8	527.1	1220.2	1251.6	326.2	243.6	234.1	992.3	923	910.3	1238.3	871	870.3	0.1515	0	0.5959	0
jgi.p|Aspni_NRRL3_1|10569	\	Intracellular trafficking, secretion, and vesicular transport	GO:0005488|binding	\	\	\	no	-	-	-	-	-	9.3	8.5	12.8	12	13.9	4.9	7.2	11.1	21.3	24.2	25.5	16.8	18.4	17.5	18.7	20.5	13.3	13.9	17.6	12.8	12.3	10.7	8.1	12.8	23.9	23.6	22.3	13.5	17.1	15.2	12.8	13.3	11.3	2.2097	0	0.8341	0.2769
jgi.p|Aspni_NRRL3_1|1057	hypothetical protein	-	\	\	\	\	no	-	-	-	GCGGGG\GTGGGG\GCGGGG	849\418\345	41.3	64.2	55.9	34.7	33	183.5	168	147.1	44.2	43.9	85.7	76.9	103.7	132.3	163.6	200.5	6.5	9.8	14.5	19.3	26.2	46.6	158.5	108	48.5	41	41.8	21.6	39.8	56.7	215.8	371.6	383.1	0.26	0	0.6907	0.2498
jgi.p|Aspni_NRRL3_1|10570	\	Signal transduction mechanisms |General function prediction only	\	\	\	\	no	-	-	-	-	-	74.6	82.4	181.8	170.9	153.6	133.3	148.7	148.2	91.5	99	113	152.2	144.5	146.8	154.2	152.3	78	74.1	66.6	127.2	135.6	130	103.8	133	127.3	127.9	164	127.1	120.7	120.4	97.2	85	82.7	1.2346	0.0248	0.7024	0
jgi.p|Aspni_NRRL3_1|10571	\	Chromatin structure and dynamics |Transcription	\	\	\	\	no	-	-	-	GCGGGG	353	34.1	30.1	26.6	27.1	26.6	21.8	25.3	35.2	41.1	44.5	45.2	36.5	38.2	35.5	46.7	48.1	22	22.5	25.1	43.4	42.3	45	30.9	39.3	30.8	25	23.1	34	40.6	41.3	43.8	40.2	34.2	0.9559	0.7327	1.4695	0.0002
jgi.p|Aspni_NRRL3_1|10572	\	Posttranslational modification, protein turnover, chaperones	GO:0004298|threonine endopeptidase activity;GO:0004299|proteasome endopeptidase activity	\	\	\	no	-	-	-	CCCCGC	99	150.4	129.1	82.7	92	85.7	78.7	92.1	94.4	130.5	132.7	142.4	96.3	88	85.6	107.2	102.1	134.9	133.2	116.4	76.9	80.9	79.9	88	90.7	97.3	86.6	77.9	75.7	82.9	77.8	77.7	76.3	69	1.2165	0.0141	0.8249	0.0214
jgi.p|Aspni_NRRL3_1|10573	\	RNA processing and modification	GO:0001584|rhodopsin-like receptor activity	GO:0007186|G-protein coupled receptor protein signaling pathway	GO:0007186|G-protein coupled receptor protein signaling pathway	\	no	-	-	-	GCGGGG	257	4.2	8	10	8	6.2	10.8	16	16.7	8.8	8.5	2.3	13.4	16.3	13.7	12.6	13	0.5	1.1	0.9	7.1	6.3	5.5	4.4	8.5	0.3	0.3	0.3	8.9	10	10.2	11.6	7.8	5.4	0.1865	0	0.7081	0.2887
jgi.p|Aspni_NRRL3_1|10574	\	Secondary metabolites biosynthesis, transport and catabolism	GO:0016491|oxidoreductase activity;GO:0003824|catalytic activity;GO:0005488|binding;GO:0004344|glucose dehydrogenase activity;GO:0018446|pinocarveol dehydrogenase activity;GO:0018447|chloral hydrate dehydrogenase activity;GO:0018448|hydroxymethylmethylsilanediol oxidase activity;GO:0018449|1-phenylethanol dehydrogenase activity;GO:0018450|myrtenol dehydrogenase activity;GO:0042469|versicolorin re…	GO:0008152|metabolic process	GO:0008152|metabolic process	\	no	-	-	-	CCCCAC	368	15.3	13.3	8.3	8.1	7.4	11.7	10.6	8.8	12.3	12.5	15.7	9	8.3	8.8	10.4	10	13.8	11.3	12.4	12	10.8	10.2	15.4	15.3	14.7	12.7	12.8	11.6	11.9	10	9.8	11.6	8.5	1.1546	0.25	1.2387	0.166
jgi.p|Aspni_NRRL3_1|10575	\	-	\	\	\	\	no	-	-	-	GTGGGG	290	3.8	4.3	14.5	12.6	14.8	18.5	17.1	17	3.6	4.6	6.6	15.8	13.5	13.4	17.2	16.2	7.8	8.9	6.3	11.6	14.8	11.7	16.2	16.1	18.8	19.2	18.2	13.2	13.4	11	10.6	11.9	11.6	2.5379	0	0.8266	0.2156
jgi.p|Aspni_NRRL3_1|10576	\	General function prediction only	GO:0005515|protein binding;GO:0008270|zinc ion binding	\	\	\	no	-	-	-	GCGGGG	165	3.3	5.2	3.2	2.5	2.9	4	5.2	3.9	6.8	7.2	7.2	3.2	4	3.8	3.6	3.3	2.1	1.8	1.3	1.3	1.3	1	1.8	2.5	1.8	2.3	2.4	2.4	3.2	2.8	2.2	1.6	1.8	0.5591	0.0006	0.3739	0
jgi.p|Aspni_NRRL3_1|10577	\	Lipid transport and metabolism	GO:0003824|catalytic activity;GO:0008111|alpha-methylacyl-CoA racemase activity	GO:0008152|metabolic process	GO:0008152|metabolic process	\	no	-	-	-	-	-	55.7	52.6	13.4	12.5	12.4	15	14.4	15.9	33.5	36.9	50.9	12.7	12.9	12	11.6	11.3	24.5	18.7	20	13.2	13.4	10.5	15.1	16.4	24	21.2	21.6	8.8	10.9	10.3	10.6	8.1	7.7	0.5181	0	0.8698	0.3863
jgi.p|Aspni_NRRL3_1|10578	\	Coenzyme transport and metabolism	GO:0004746|riboflavin synthase activity	\	\	\	no	-	-	-	-	-	314.9	274	44.5	39.3	46.9	114.7	97.6	72	178.8	202.2	255.3	54.9	47.4	49	71.4	72.7	308.8	246.1	184.5	41.2	43.2	44.1	107.6	65.6	66.5	61.9	91	34.1	39.7	43.3	58.7	60.4	58.2	1.1181	0.5946	0.8907	0.6237
jgi.p|Aspni_NRRL3_1|10579	\	Translation, ribosomal structure and biogenesis	\	\	\	\	no	-	-	-	-	-	8.1	13.1	13.2	12.4	9.1	22.5	26.5	20	16.4	15.3	3.7	17.6	17.2	16.8	13.8	16.1	0.2	1.7	1.9	12.1	11.4	8	9.7	14	0.5	0.4	0.4	13.9	14.8	14.6	20.1	9.2	9.7	0.1648	0	0.8192	0.6228
jgi.p|Aspni_NRRL3_1|1058	oxoglutarate/iron-dependent dioxygenase	-	\	\	\	\	no	-	-	-	-	-	11.7	15.6	7.6	8.4	4.9	13.4	14.3	12.2	9.6	10.4	13	7.2	7	7	12.1	14	7.4	8.2	8	6.7	7	7.9	11	11.7	6.4	6.2	5.4	6.6	6.1	7.6	13.6	15.9	15.9	0.7699	0.0616	0.928	0.7329
jgi.p|Aspni_NRRL3_1|10580	\	RNA processing and modification	GO:0003676|nucleic acid binding;GO:0005524|ATP binding;GO:0008026|ATP-dependent helicase activity;GO:0004386|helicase activity;GO:0000810|diacylglycerol pyrophosphate phosphatase activity;GO:0004787|thiamin-pyrophosphatase activity;GO:0008413|"8-oxo-7,8-dihydroguanine triphosphatase activity";GO:0008758|"UDP-2,3-diacylglucosamine hydrolase activity";GO:0008796|bis(5'-nucleosyl)-tetraphosphatase a…	\	\	\	no	-	-	-	-	-	10	14.6	16.8	15.3	11.8	28.6	34.8	30	16.8	15.3	3.3	25.4	25.8	25.2	24.2	29.6	1.2	2	3.8	19	17.4	15.1	17.2	26.7	1	0.8	0.6	19.6	20	19.1	41.2	21.1	22.2	0.2516	0	1.0606	0.8868
jgi.p|Aspni_NRRL3_1|10581	\	Carbohydrate transport and metabolism	GO:0016868|"intramolecular transferase activity, phosphotransferases";GO:0004610|phosphoacetylglucosamine mutase activity	GO:0005975|carbohydrate metabolic process	GO:0005975|carbohydrate metabolic process	\	no	-	-	-	-	-	109.2	113.2	46.2	43.6	46	55.1	75.3	75.8	207	204	182.5	70	66.8	67.2	110.4	108.9	44.8	38.8	29.9	31.4	33.2	32.7	53.3	64.3	23.3	30.3	34.1	49.2	48.1	44.7	66.7	62.7	58.8	0.4544	0	0.649	0.0002
jgi.p|Aspni_NRRL3_1|10582	\	Function unknown	\	\	\	\	no	-	-	-	GTGGGG\CCCCGC	288\105	94.9	95.7	34.3	37.2	37	67.7	60.7	63.1	95	93.7	84.8	47.6	45.9	36	73.3	64.4	94.2	98.2	91.4	47	52.2	48.5	68.4	65.9	78.7	84.9	81.2	62	54.2	53.4	36.2	44.3	42.7	1.317	0.0025	1.2331	0.0469
jgi.p|Aspni_NRRL3_1|10583	\	Posttranslational modification, protein turnover, chaperones |Transcription |Signal transduction mechanisms	GO:0000179|"rRNA (adenine-N6,N6-)-dimethyltransferase activity";GO:0003880|C-terminal protein carboxyl methyltransferase activity;GO:0008169|C-methyltransferase activity;GO:0008170|N-methyltransferase activity;GO:0008171|O-methyltransferase activity;GO:0008172|S-methyltransferase activity;GO:0008173|RNA methyltransferase activity;GO:0008174|mRNA methyltransferase activity;GO:0008175|tRNA methyltr…	\	\	\	no	-	-	-	GCGGGG\CCCCAC	830\647	37.4	45.9	77.2	77.8	73	95.5	104.4	113.7	54.2	53.9	18	109.2	103	94.2	95.8	109	6.7	10.4	14	59.5	58.5	55.5	90.5	126.9	14.7	18.2	12.2	90.2	81.6	85.4	138.8	106.6	100.1	0.3292	0	0.6884	0.0731
jgi.p|Aspni_NRRL3_1|10584	\	Lipid transport and metabolism	GO:0016491|oxidoreductase activity	GO:0008152|metabolic process	GO:0008152|metabolic process	\	no	-	-	-	CCCCGC\CTGGGG	165\130	129.2	121	322.5	353.3	365.5	290.6	202.4	193.9	34.1	36.1	83.7	318.6	239.8	225.1	158.7	156.1	463.9	358.8	348.4	285.9	308.8	286.8	370.1	252.5	880.8	972.9	1129.4	138.1	163.9	190.9	165.3	182.6	184.3	4.1011	0	0.7634	0.2408
jgi.p|Aspni_NRRL3_1|10585	\	Lipid transport and metabolism	GO:0016491|oxidoreductase activity;GO:0005506|iron ion binding;GO:0031418|L-ascorbic acid binding;GO:0050353|trimethyllysine dioxygenase activity	GO:0006118|electron transport;GO:0045329|carnitine biosynthetic process	GO:0006118|electron transport;GO:0045329|carnitine biosynthetic process	\	no	-	-	-	GTGGGG	81	83.4	80.3	51.2	53.6	51.8	38.9	44.3	43.5	80.6	85.4	121.8	45.8	40.2	37.3	41.3	39.1	67	59.7	63.3	39	43.7	34.9	37.1	38.7	73.5	82.3	108.7	25.7	25	30.1	23.6	25.8	24.7	1.0257	0.8923	0.6779	0.0028
jgi.p|Aspni_NRRL3_1|10586	\	Posttranslational modification, protein turnover, chaperones	GO:0000166|nucleotide binding;GO:0017111|nucleoside-triphosphatase activity;GO:0005524|ATP binding;GO:0016787|hydrolase activity;GO:0005515|protein binding;GO:0004003|ATP-dependent DNA helicase activity;GO:0004004|ATP-dependent RNA helicase activity;GO:0008026|ATP-dependent helicase activity;GO:0008094|DNA-dependent ATPase activity;GO:0008186|RNA-dependent ATPase activity;GO:0015462|protein-trans…	GO:0030163|protein catabolic process;GO:0051276|chromosome organization and biogenesis	GO:0030163|protein catabolic process;GO:0051276|chromosome organization and biogenesis	\	no	-	-	-	GTGGGG	362	304.8	279.1	187.5	183.1	187.5	156.8	197.4	224.6	277.7	292.8	311.6	201.9	191.1	181.7	235.4	233.5	243.4	251	228.4	164.6	156.8	150.9	189	200.6	179.4	187.3	204.3	154.4	149.9	156.1	163.6	151.3	154.5	1.0942	0.3242	0.764	0.0008
jgi.p|Aspni_NRRL3_1|10587	\	-	\	\	\	\	no	-	-	-	GCGGGG	223	0.2	0.2	0.8	0.3	1.2	0.9	0.4	0.9	0.1	0	0.1	0.7	0.1	0.9	0.5	0.5	0.1	0.4	0	1.6	2.3	1.7	1.2	0.8	0.5	0.1	0.3	1	0.6	1	0.7	0.5	0.4	1.4352	0.6343	2.2847	0.1161
jgi.p|Aspni_NRRL3_1|10588	\	Signal transduction mechanisms	GO:0004672|protein kinase activity;GO:0005524|ATP binding;GO:0004713|protein-tyrosine kinase activity;GO:0004674|protein serine/threonine kinase activity;GO:0004707|MAP kinase activity	GO:0006468|protein amino acid phosphorylation	GO:0006468|protein amino acid phosphorylation	\	no	-	-	-	GTGGGG	174	6.2	7.3	12	15.3	14.6	21.6	23.2	19.6	3.5	4.2	4.9	22.3	23.4	23	21.4	19.1	1.6	3	2.7	10.2	13.2	12.4	22.8	24.3	6	6.4	5.6	18.3	14.8	18.9	23.1	19.9	20.8	0.4741	0	0.7856	0.0825
jgi.p|Aspni_NRRL3_1|10589	\	-	\	\	\	\	no	-	-	-	-	-	0.1	0	0	0.1	0	0	0	0	0.1	0.1	0	0	0.1	0.1	0.1	0	0.1	0.1	0	0.2	0.1	0	0	0	0.2	0	0	0.2	0	0.2	0	0.1	0	1.7015	0.689	1.3388	0.8616
jgi.p|Aspni_NRRL3_1|1059	D-alanine-D-alanine ligase	-	GO:0003824|catalytic activity;GO:0005524|ATP binding	\	\	\	no	-	-	-	CCCCAG	802	8.1	7.2	7.8	8.1	6.9	30.9	40.1	53.4	10.5	11.1	11.1	14.1	13.6	10.9	52.6	48.8	18.2	16.9	18.4	9.1	9	7.7	21.3	27.6	12.6	12.9	14.2	7.2	7.4	7	34.1	25	27.3	3.0656	0	1.0124	0.9624
jgi.p|Aspni_NRRL3_1|10590	\	-	\	\	\	\	no	-	-	-	GTGGGG\CCCCAC	641\162	31.1	33.5	30.1	23.8	25.3	34.9	35.6	47.5	40.7	45.6	33.7	41.7	49.8	50.6	28.7	31	37.5	40.8	50.5	74.4	65.5	69.2	47.6	77.1	70.8	56.3	42.3	92.2	121.8	115.4	80.9	54.3	49.2	1.7504	0.0001	2.3852	0
jgi.p|Aspni_NRRL3_1|10591	\	General function prediction only |Signal transduction mechanisms	GO:0004672|protein kinase activity;GO:0005524|ATP binding;GO:0004674|protein serine/threonine kinase activity;GO:0004713|protein-tyrosine kinase activity;GO:0004675|transmembrane receptor protein serine/threonine kinase activity;GO:0004676|3-phosphoinositide-dependent protein kinase activity;GO:0004677|DNA-dependent protein kinase activity;GO:0004679|AMP-activated protein kinase activity;GO:00046…	GO:0006468|protein amino acid phosphorylation	GO:0006468|protein amino acid phosphorylation	\	no	-	-	-	CCCCGG\CCGGGG\CCCCGG	949\720\485	96.8	94.9	84.7	78.9	82.5	52.9	75.8	94.8	68.1	72.7	97.7	122	120.4	122.3	96.5	103.1	97.1	95.6	92.4	44	47	46.1	81.1	73.5	120.7	171.2	150.2	62.9	67.1	74.5	90.3	111.6	111.1	1.3137	0.0612	0.5049	0
jgi.p|Aspni_NRRL3_1|10592	\	-	\	\	\	\	no	-	-	-	GTGGGG\CCGGGG	740\146	26.1	30.7	22.1	21.4	20	28	30.7	34.4	29.4	31.8	29.9	32.7	37.2	34.9	36.7	38.2	13.8	14.2	14.8	27.1	25.5	25.5	30.2	33.3	22	21.1	20.5	27	30.2	28.4	39.1	35.8	36	0.6658	0	1.1092	0.2929
jgi.p|Aspni_NRRL3_1|10593	\	Intracellular trafficking, secretion, and vesicular transport	\	GO:0015031|protein transport	GO:0015031|protein transport	\	no	-	-	-	CCGGGG	385	280.9	257	198.7	188.4	204.5	259.5	234.6	255.2	201.6	204.8	240.6	198.1	195	187.4	278.7	259.4	320.1	323	303	206.7	214.1	205.7	327.7	287.9	185.3	196.2	215.2	176.7	190.7	207.1	222.4	252.4	257.5	1.5533	0	0.9572	0.7329
jgi.p|Aspni_NRRL3_1|10594	\	-	\	\	\	\	no	-	-	-	CCCCGG	211	45.1	41.6	46.9	48.2	51.4	84.3	62.5	45.1	21.4	20.8	22.2	28.2	32.8	29.3	38.2	36.7	61.7	78.5	73	58.9	65.6	70	66.8	61	47	39.1	42.4	36.7	33.7	42.6	36	30.8	31.4	2.1608	0	1.2078	0.2494
jgi.p|Aspni_NRRL3_1|10595	\	General function prediction only	GO:0005215|transporter activity	GO:0006810|transport	GO:0006810|transport	\	no	-	-	-	CCCCAG\CCCCAC	786\564	12.4	13.2	12.5	12.1	10.6	31.7	23.6	21.3	11.7	14.4	9.7	89.2	72.4	78.5	30.2	32.9	3.2	3.1	2.8	22.2	22.4	19.7	51.6	55.6	8.3	5.7	3.1	136	110.7	114.1	58.8	58.8	61.1	0.3158	0	1.6426	0.0015
jgi.p|Aspni_NRRL3_1|10596	\	Lipid transport and metabolism |Amino acid transport and metabolism	GO:0003824|catalytic activity;GO:0050662|coenzyme binding;GO:0005488|binding;GO:0000252|C-3 sterol dehydrogenase (C-4 sterol decarboxylase) activity;GO:0047012|sterol-4-alpha-carboxylate 3-dehydrogenase (decarboxylating) activity	GO:0044237|cellular metabolic process;GO:0008152|metabolic process	GO:0044237|cellular metabolic process;GO:0008152|metabolic process	\	no	-	-	-	-	-	5.5	5.2	1.3	1.6	1.5	2.5	2.1	2.1	8.9	7.8	5.6	8.7	11.1	9.8	3.8	3	1.2	0.8	0.9	4.7	4.7	3.3	3.1	5.1	3.1	1.6	1.6	17.6	17.9	17.1	6.5	4.4	4.9	0.2401	0	2.5468	0
jgi.p|Aspni_NRRL3_1|10597	\	General function prediction only	GO:0016614|"oxidoreductase activity, acting on CH-OH group of donors";GO:0050660|FAD binding;GO:0008812|choline dehydrogenase activity	GO:0006066|alcohol metabolic process	GO:0006066|alcohol metabolic process	AA_3 / Subf 3	no	-	-	-	GCGGGG\CCCCGC\GCGGGG\GCGGGG	942\916\369\191	0.3	0.7	739.1	991.1	1002.6	175.9	169.2	203.4	0.4	0.1	0.5	3015.3	2210.6	2444.8	291.5	321.9	102.6	161.9	150.8	728.2	661.3	970.8	316.6	219.7	848	800.4	209.8	729.4	930	1272.5	366.5	416.1	441.9	325.043	0	0.7791	0.4427
jgi.p|Aspni_NRRL3_1|10598	\	Function unknown	\	\	\	\	no	-	-	-	CCGGGG\GCGGGG\CCCCGC\GCGGGG\CCCCAG	703\670\552\442\197	25.5	31.2	12.1	11.6	12.7	24.1	26.3	20.3	32.2	25.8	26.6	12.5	12.2	12.1	15.7	16.6	14.1	11.7	8.9	13.9	12.3	12.4	20.8	15.8	8.6	8.4	6.9	17.1	19.2	16.6	8.8	10.9	9	0.5487	0	0.9593	0.8617
jgi.p|Aspni_NRRL3_1|10599	\	Signal transduction mechanisms	\	\	\	\	no	-	-	-	CTGGGG\CCCCGC\GCGGGG\CCCCGC\CCCCGG	662\417\307\189\156	3.6	3.3	316.2	328.9	319.6	190	186.7	209.4	1.5	1.4	3.8	136.9	144.8	117.8	237.3	219.5	24.1	32.6	30.8	293	274.8	332	170.3	141.3	84.3	90.1	73	338.7	305.4	286.2	55.4	74.1	64.1	10.9201	0	0.8432	0.366
jgi.p|Aspni_NRRL3_1|106	\	Lipid transport and metabolism	GO:0003824|catalytic activity;GO:0016829|lyase activity;GO:0000250|lanosterol synthase activity	GO:0008152|metabolic process	GO:0008152|metabolic process	\	no	-	-	-	-	-	0	0	0	0	0	0.3	0.7	0.4	0	0	0	0	0	0	0.2	0	0	0	0	0	0	0	0	0	0	0	0	0	0	0	0	0	0	1	1	1.8325	0.7077
jgi.p|Aspni_NRRL3_1|1060	AMP-dependent synthetase/ligase	Lipid transport and metabolism	GO:0003824|catalytic activity;GO:0003676|nucleic acid binding;GO:0008168|methyltransferase activity;GO:0016207|4-coumarate-CoA ligase activity	GO:0008152|metabolic process;GO:0032259|methylation	GO:0008152|metabolic process;GO:0032259|methylation	\	no	-	-	-	CTGGGG\CTGGGG\CCCCGG\GCGGGG	674\425\343\233	12.4	13.5	168.5	187.1	167.9	111.4	96.8	129.6	3.8	4.1	3	40.8	41.6	39.9	43.1	42.6	96.5	149	183.3	221.4	230.9	248.6	134.1	148.8	156.9	127.7	89.7	44.3	35.1	29.4	173.3	138.8	150.7	14.359	0	1.2076	0.2439
jgi.p|Aspni_NRRL3_1|10600	\	Extracellular structures |Defense mechanisms	GO:0004308|exo-alpha-sialidase activity	\	\	\	no	-	-	-	CCGGGG	504	0.1	0	21.4	15.1	13.5	12	12.2	19.1	0.1	0	0	26	23.7	24.8	23.4	21.6	0.6	0.5	0.5	27.2	24.3	31	52.1	63.2	1.5	1.4	1.3	36.4	30	27.5	58.1	68.5	48.1	11.7233	0	1.5	0.0069
jgi.p|Aspni_NRRL3_1|10601	\	-	GO:0003700|transcription factor activity;GO:0008270|zinc ion binding	GO:0006355|"regulation of transcription, DNA-dependent"	GO:0006355|"regulation of transcription, DNA-dependent"	\	no	-	-	-	CCCCGC\GCGGGG\CCGGGG\CCCCAC	915\549\506\333	31.5	34.9	26.4	24.3	25.5	27.9	41	38.6	29.6	36	33.3	26.7	25.3	27.4	39.4	42	41	48.2	58	33.2	30.8	29.7	32.5	41.8	97.1	79.1	68	22.9	25	24.8	44.1	28.7	26.7	1.9472	0	1.1108	0.4837
jgi.p|Aspni_NRRL3_1|10602	\	-	\	\	\	\	no	-	-	-	-	-	56.8	61.4	35.3	33	31.5	97.5	75.7	66.6	26.9	33	36.3	36.3	35.8	38.2	66.4	65.6	62.3	66.8	87.5	41.2	46.5	46.7	79.3	54.1	61.5	59	72.6	33.8	29.1	35.9	64.6	51.9	63.1	1.6088	0.0004	1.2206	0.2131
jgi.p|Aspni_NRRL3_1|10603	\	-	GO:0016787|hydrolase activity;GO:0003824|catalytic activity;GO:0019120|"hydrolase activity, acting on acid halide bonds, in C-halide compounds"	GO:0008152|metabolic process	GO:0008152|metabolic process	\	no	-	-	-	-	-	38.1	34.2	21.5	19.8	14.7	31.8	27.2	25.6	12.2	13.9	18.4	16.3	19.1	15.7	21.7	15.6	52.1	55.6	36.5	10.6	14.4	15.3	39.9	23.4	31.1	34.3	52.9	13.8	12.4	13.3	9.9	15.5	16	1.7668	0.0059	0.6606	0.0765
jgi.p|Aspni_NRRL3_1|10604	\	-	\	\	\	\	no	-	-	-	-	-	27.1	27.8	14.7	15.6	16	27.8	22.9	23.6	17	17.5	20.9	15.7	13.8	12.3	21.6	19.7	40.4	42.1	32.5	32.4	37.5	42.2	38.2	26.6	40.3	41.3	40	16.4	17.8	17.6	17.7	19.8	17.1	1.8585	0	2.2008	0
jgi.p|Aspni_NRRL3_1|10605	\	Translation, ribosomal structure and biogenesis	GO:0003743|translation initiation factor activity;GO:0005525|GTP binding;GO:0003924|GTPase activity;GO:0008270|zinc ion binding	GO:0006413|translational initiation	GO:0006413|translational initiation	\	no	-	-	-	GCGGGG	386	10.1	10.7	17.3	15.1	13.8	14	17.5	16.9	14.7	14.4	10.7	18.5	17.8	17.7	16.9	18.3	5.7	5.7	6	11.2	13.6	12	18.3	25.2	8.8	9.5	7.9	17.5	20	18.5	23.2	20.2	19.1	0.7421	0.0029	0.7236	0.0008
jgi.p|Aspni_NRRL3_1|10606	\	Energy production and conversion	GO:0005488|binding;GO:0005215|transporter activity	GO:0006810|transport	GO:0006810|transport	\	no	-	-	-	CCCCGC	7	74.6	75.8	43.6	34	31.9	73.6	61.2	60.7	101.9	101.8	62.3	30.1	33.3	31.7	36.9	40.4	36	42.5	44.2	46.5	46.2	37.8	43.8	53.4	31.7	24.6	24.4	34.5	35.9	35.5	49.5	27.1	35.9	0.7197	0.0177	1.0756	0.695
jgi.p|Aspni_NRRL3_1|10607	\	-	GO:0003700|transcription factor activity;GO:0008270|zinc ion binding	GO:0006355|"regulation of transcription, DNA-dependent"	GO:0006355|"regulation of transcription, DNA-dependent"	\	no	-	-	-	CCCCGG\GTGGGG\CCCCGC	169\156\150	13.3	15.9	20.6	20.5	19.6	16.1	16.5	17.8	8.9	13.4	19	23	19.3	20.2	17	15.7	15.5	16.6	17	23.8	23.4	27.7	26.5	26.2	32.8	35.1	32.6	20.2	17.6	18.9	19.1	22.3	18.5	1.4854	0.0042	1.1205	0.5042
jgi.p|Aspni_NRRL3_1|10608	\	Carbohydrate transport and metabolism	\	\	\	\	no	-	-	-	CCCCAC\CCCCGC\CCCCAC\CCGGGG\CCCCAC	590\573\462\251\228	37.3	40.3	24.8	26.3	26.7	11.2	10.5	10.8	11.9	12.3	37.6	15	12.3	11.7	12.6	11.7	37.5	36.6	32.9	35.8	39.5	37.8	19.4	14.6	34.3	38.1	92.9	8.2	5.8	7	7.5	10.6	8.6	1.2235	0.5262	1.3059	0.4082
jgi.p|Aspni_NRRL3_1|10609	\	Carbohydrate transport and metabolism |Cell wall/membrane/envelope biogenesis |Posttranslational modification, protein turnover, chaperones	GO:0004553|"hydrolase activity, hydrolyzing O-glycosyl compounds";GO:0004558|alpha-glucosidase activity	GO:0005975|carbohydrate metabolic process	GO:0005975|carbohydrate metabolic process	GH_31	Starch	maltose_agdF	-	-	GTGGGG\CCCCGG\GTGGGG\GCGGGG\GTGGGG	629\606\395\284\267	68.4	64.3	7.8	6.4	8.5	1.6	3.2	2.3	10.6	17.6	53.7	4.7	3.9	4.2	3.9	3.8	56.7	65.6	63.3	11.8	10.6	10.3	2.7	1.7	24	28.6	62.8	2.6	2.2	2.4	1.3	1.9	1.5	1.25	0.535	1.2988	0.4923
jgi.p|Aspni_NRRL3_1|1061	fungal-specific transcription factor	-	GO:0003700|transcription factor activity;GO:0008270|zinc ion binding;GO:0003676|nucleic acid binding	GO:0006355|"regulation of transcription, DNA-dependent"	GO:0006355|"regulation of transcription, DNA-dependent"	\	no	-	-	-	CCCCGG	217	55.4	70.5	359	315.3	285.9	224.1	183.2	210.3	17.2	18.5	10.1	45.9	56.2	55.6	40.7	40.7	137.5	135.6	126.8	271.6	282.8	221.4	161.8	161.4	187.2	186	95.4	65	46.6	43.5	233.3	125.1	147.3	2.7971	0	0.732	0.0938
jgi.p|Aspni_NRRL3_1|10610	\	Translation, ribosomal structure and biogenesis	GO:0003735|structural constituent of ribosome	GO:0006412|translation	GO:0006412|translation	\	no	-	-	-	CCCCAC	823	113.4	115.9	55.1	49.1	51.2	91.3	88.7	75.2	115.1	117	59.8	77.1	79.6	78.3	84.4	93	40.2	45	54.8	62.4	62.7	54.5	69	72.3	18.9	12.4	12	59.7	69.9	76.1	102.4	70.2	69.5	0.5382	0	1.0433	0.8417
jgi.p|Aspni_NRRL3_1|10611	\	General function prediction only	\	\	\	\	no	-	-	-	CCCCAG\GCGGGG\CCCCGC\GCGGGG\GCGGGG\GTGGGG	491\481\407\390\234\212	2463.5	2612.5	1731.3	1445.8	1440.4	1820.9	1841.3	1731	2210.1	2259.2	2680.4	2034.5	2426.6	2528	3259.8	3659.9	2544.9	2157.4	2212.5	1053.3	1133.8	1101	1498.5	1494.3	1613.7	1938.2	2303.2	1357	1268.7	1578.7	4380.3	4169.3	4574.1	1.2052	0.1115	0.646	0
jgi.p|Aspni_NRRL3_1|10612	\	-	\	\	\	\	no	-	-	-	GCGGGG\CCCCAG	841\707	27.2	31.2	180.8	147.8	156.8	191.7	144.6	96.9	7.6	9.3	10.7	107.4	91.7	75.5	116.8	104.2	83	87.6	56.6	195.5	191.5	201.7	192.7	132.8	117.4	114	247.1	88.3	89.4	128.6	54.2	53.5	44	3.415	0	1.0986	0.7493
jgi.p|Aspni_NRRL3_1|10613	\	Function unknown	\	\	\	\	no	-	-	-	-	-	20.1	26.4	26.4	26.3	22.4	30.7	38.7	32.7	30.6	30.4	11	37.8	38.7	40.6	40.8	49.8	4.8	9.1	12.3	24.1	25.1	22.6	24.6	32.6	5.2	4.6	4.2	32.2	35.2	32.4	63.7	39	34.3	0.4957	0.0012	0.8656	0.5973
jgi.p|Aspni_NRRL3_1|10614	\	-	\	\	\	\	no	-	-	-	-	-	0.1	0.1	0	0	0	0.1	0.4	0	0	0	0	0	0	0	0	0	0	0	0	0	0	0	0	0	0	0	0	0	0	0	0.1	0	0	0.8612	NA	1	NA
jgi.p|Aspni_NRRL3_1|10615	\	Energy production and conversion	GO:0009055|electron carrier activity;GO:0051536|iron-sulfur cluster binding;GO:0016491|oxidoreductase activity;GO:0016651|"oxidoreductase activity, acting on NADH or NADPH"	GO:0006118|electron transport	GO:0006118|electron transport	\	no	-	-	-	GTGGGG\CCCCGC	303\34	247.1	241.8	93.5	90.7	89.1	90.2	98	110.2	265.9	257.9	235.6	101.2	107.2	120.5	133.6	132.4	127.9	105.2	116.7	112.4	117.7	115.1	81.9	122.2	69.6	68.4	71.6	108.5	114.7	100.9	101.4	95.1	86.7	0.6328	0	1.1431	0.2023
jgi.p|Aspni_NRRL3_1|10616	\	Energy production and conversion |Lipid transport and metabolism |Secondary metabolites biosynthesis, transport and catabolism	GO:0000036|acyl carrier activity;GO:0031177|phosphopantetheine binding;GO:0048037|cofactor binding	GO:0006633|fatty acid biosynthetic process	GO:0006633|fatty acid biosynthetic process	\	no	-	-	-	GCGGGG\CCCCAC	342\73	1066.8	1140.3	356.4	369.4	408.9	692.3	574.8	496.1	1018.6	993.4	779.1	461.1	479.1	508.2	534.6	547.8	422.9	423	464.3	560.2	545.8	467.5	525	541.4	210.3	176.7	167.1	462.3	444.5	471.8	471.5	396.4	432.3	0.5246	0	1.2479	0.0281
jgi.p|Aspni_NRRL3_1|10617	\	Intracellular trafficking, secretion, and vesicular transport	\	\	\	\	no	-	-	-	CCCCAG\CCCCGG\CCCCAC	718\422\35	63.7	70.3	41.2	43.7	43.5	33.8	45	47.9	78.3	81.5	75.8	63.5	62	71.2	56.4	60.7	23	23.8	25.8	36.3	38.2	35.5	30.4	44	24.2	24.3	20.2	52.2	54.7	57	62	48.6	49.5	0.4787	0	0.7747	0.011
jgi.p|Aspni_NRRL3_1|10618	\	Energy production and conversion |General function prediction only	GO:0003824|catalytic activity;GO:0005488|binding	GO:0008152|metabolic process	GO:0008152|metabolic process	\	no	-	-	-	-	-	10.2	10.9	205.9	187.7	151.4	217.3	239.1	264.1	12.5	11.7	10.6	154.8	156.1	159.3	163	214.6	6.8	5.7	10.4	249.7	245.5	242	305.4	367.7	10.8	14.1	49.9	107.1	114.6	118.3	134.5	213.7	269.2	0.9376	0.8739	1.2235	0.5515
jgi.p|Aspni_NRRL3_1|10619	\	-	\	\	\	\	no	-	-	-	CCCCAC\CCCCGC	865\318	2.6	4.9	105.2	102.6	58.8	123.7	145.6	114.3	4.5	6.2	6.5	83.4	97.3	101.6	66.9	94.4	2.1	1.4	1.4	50.8	40.3	49.5	49.8	61	2.7	3.6	11.9	34.3	39.1	38.2	35.9	50.9	81.7	0.5984	0.1312	0.4845	0.0126
jgi.p|Aspni_NRRL3_1|1062	Snf2-related domain-containing protein	General function prediction only	GO:0003677|DNA binding;GO:0005524|ATP binding	\	\	\	no	-	-	-	-	-	1.6	1.3	0.6	0	0	0	0.2	0.4	0.8	0.5	0.1	0.3	0	0.2	0.1	0	1.2	1.8	1.5	0	0	0.2	0	0	0.6	0.3	0.1	0	0.2	0.2	0	0.4	0	1.4159	0.6494	0.5518	0.6692
jgi.p|Aspni_NRRL3_1|10620	\	-	\	\	\	\	no	-	-	-	GCGGGG\GTGGGG	960\413	2.7	3.9	6.6	5.2	4.9	5.5	4.9	4.7	4.5	4.1	3.8	4.5	4.2	4.2	3.5	3	1.6	1.3	1.2	5.6	4	5.4	5.4	4.9	1.7	1.6	2.5	3.1	3.1	3.4	1.2	2.5	2.9	0.5765	0.0181	0.8082	0.391
jgi.p|Aspni_NRRL3_1|10621	\	Energy production and conversion	GO:0004190|aspartic-type endopeptidase activity	GO:0006508|proteolysis	GO:0006508|proteolysis	\	no	-	-	-	GTGGGG\GCGGGG\CCCCGC	564\303\262	61.7	55.2	39.6	38	39.3	35.2	37.1	47.2	79.3	83	110.3	46.9	45.1	42.9	64.4	58.5	64	53.2	42.9	43.3	42.8	49.1	54	55	58.7	66.6	70.8	40.7	42.3	39.4	37.9	53.3	45.8	1.2144	0.1827	1.0481	0.808
jgi.p|Aspni_NRRL3_1|10622	\	Extracellular structures |Defense mechanisms	\	\	\	\	no	-	-	-	CCCCAC\CCCCGG	485\126	42	35.6	43.1	49.8	47.5	27	24.2	41.2	39.1	42	53.7	48.8	45.3	43.4	63.9	53.7	51.5	57.4	48.1	56.8	54.9	70.8	60.3	68.4	89.3	100.8	101.1	35.2	40.2	44.3	42	55.6	46.7	1.783	0.0001	1.1742	0.3451
jgi.p|Aspni_NRRL3_1|10623	\	Intracellular trafficking, secretion, and vesicular transport	GO:0005515|protein binding;GO:0008565|protein transporter activity	GO:0006886|intracellular protein transport;GO:0006461|protein complex assembly;GO:0016192|vesicle-mediated transport	GO:0006886|intracellular protein transport;GO:0006461|protein complex assembly;GO:0016192|vesicle-mediated transport	\	no	-	-	-	-	-	70.6	67.1	28.2	28.8	29.8	24.3	26.6	28.1	81.4	88.3	128.5	36.1	35.9	34.7	44.8	44.1	72.4	65.3	46.2	24.3	25.6	24.5	25.8	30.7	41.6	49.1	59	25.3	27.2	27.7	28	32.9	29.8	1.188	0.27	0.7757	0.1035
jgi.p|Aspni_NRRL3_1|10624	\	Function unknown	\	\	\	\	no	-	-	-	-	-	33	32.4	29.8	29	22.9	55.5	53.7	46.3	41.8	43	33.2	29.9	32.8	28.8	43.5	45.4	10.7	13.1	15.7	32.8	30.3	29.4	53.8	48.4	11	10.2	8.7	35.3	33.2	33.2	59.1	48	41.8	0.5296	0	1.0187	0.9067
jgi.p|Aspni_NRRL3_1|10625	\	Cell cycle control, cell division, chromosome partitioning |Posttranslational modification, protein turnover, chaperones	GO:0030693|caspase activity	GO:0006508|proteolysis	GO:0006508|proteolysis	\	no	-	-	-	CTGGGG\CCCCGG	780\266	86.2	76.5	97.2	97.4	88.6	98.2	101.4	101.4	91.2	93.5	100.2	93.5	100.2	105.3	129.9	137.9	75.7	73	74.5	94.3	99.9	109	91.6	91.6	116.1	112	118.7	80.2	85.6	86	100	99.3	102.1	1.2099	0.0076	0.9713	0.7677
jgi.p|Aspni_NRRL3_1|10626	\	Posttranslational modification, protein turnover, chaperones	GO:0005515|protein binding;GO:0005524|ATP binding;GO:0051082|unfolded protein binding;GO:0004672|protein kinase activity	GO:0044267|cellular protein metabolic process;GO:0006457|protein folding;GO:0006468|protein amino acid phosphorylation	GO:0044267|cellular protein metabolic process;GO:0006457|protein folding;GO:0006468|protein amino acid phosphorylation	\	no	-	-	-	CCCCAG\GTGGGG\GCGGGG	646\424\209	156.5	161.4	52.8	56.5	57.1	94	91.8	84.8	187.9	195.8	151	70.9	80.1	76.4	88.9	91	56.7	52.6	45	52.1	45	45.9	64.8	57	16	13.7	14.4	49.5	55.6	56.7	66.7	55.8	55.2	0.4313	0	0.7734	0.0073
jgi.p|Aspni_NRRL3_1|10627	\	Defense mechanisms	GO:0004289|subtilase activity	GO:0006508|proteolysis	GO:0006508|proteolysis	\	no	-	-	-	CCGGGG	373	8.3	9.5	41.2	39.8	41.4	78.2	89.4	89.4	8.3	8.7	13.7	40	38.2	39.4	84.4	80	17.6	17.5	18	30	33.2	38.5	85.5	69	33.7	28.9	30.4	28.5	29.3	26.5	53.2	67.5	63.8	2.627	0	0.755	0.0311
jgi.p|Aspni_NRRL3_1|10628	\	-	\	\	\	\	no	-	-	-	CCCCGC	124	35.4	36	228.6	163.7	163.4	360.6	270.8	274.5	30.6	26.5	31.3	180.3	214.3	208.2	255.5	270.8	38.7	54	59.5	87.6	120.2	178.1	376.5	237.5	124.3	115.3	84.4	101.3	130.8	168.4	327.3	509.3	489.6	1.8577	0.0031	0.6376	0.0316
jgi.p|Aspni_NRRL3_1|10629	\	-	\	\	\	\	-	-	-	-	GCGGGG	472	9	10.2	19.1	13.9	14.4	24.5	31.1	27.6	11.7	11	13.5	17.5	18.7	21.7	26.6	27.4	10.5	9.2	9.6	15	15.2	16	21.6	19.6	20.5	17.2	21.7	11	11.9	11.3	20.3	26.8	25.6	1.3482	0.0159	0.8852	0.4008
jgi.p|Aspni_NRRL3_1|1063	hypothetical protein	-	\	\	\	\	no	-	-	-	CCGGGG\CCCCAG\CCCCAG\CTGGGG\CCCCGG\CCCCAC	838\650\489\396\160\84	242.2	222	12.8	17.5	14.6	19.8	9.6	6.9	109.1	110.1	75.1	14.3	14.6	18.3	8.8	10.1	258.5	198.8	144.9	20.8	18.9	20.9	15	14.9	78.1	57.4	56	13.4	13.4	13	24.9	10.4	14.5	1.1615	0.5756	1.2135	0.5048
jgi.p|Aspni_NRRL3_1|10630	\	Translation, ribosomal structure and biogenesis	GO:0003735|structural constituent of ribosome	GO:0006412|translation	GO:0006412|translation	\	no	-	-	-	-	-	3640.9	3445.9	597.5	604.2	603.6	1286.2	1301.6	1107.2	3467.4	3308.8	2441.8	993	975.8	998.2	1275.4	1179	629.9	595.4	663.2	561.9	561.1	480.4	826.7	1073	494	373.3	425.9	871.5	809.2	753.5	955.2	775.5	729.1	0.2357	0	0.8005	0.0265
jgi.p|Aspni_NRRL3_1|10631	\	-	\	\	\	\	no	-	-	-	-	-	113.6	116.4	55.7	60.8	52.1	36.3	53	62.2	302.6	278.2	252.7	85.8	90	96	96.5	108.7	38.9	38.6	48.6	71.5	70.8	62.8	38.3	62.9	59.6	55.3	64.9	70	79.7	78.2	80.2	76.9	82.5	0.4832	0	1.0958	0.5542
jgi.p|Aspni_NRRL3_1|10632	\	Nuclear structure |Intracellular trafficking, secretion, and vesicular transport	GO:0008565|protein transporter activity;GO:0005488|binding	GO:0000059|"protein import into nucleus, docking";GO:0006886|intracellular protein transport	GO:0000059|"protein import into nucleus, docking";GO:0006886|intracellular protein transport	\	no	-	-	-	CCCCAC\CCCCAC	170\106	21.6	20.1	18.2	18.2	17	20.7	28	30.9	36.5	36.2	21.9	30	32.8	32.9	48.2	50	8	7.8	8.7	16.5	15.8	15.6	21.2	26.5	4.6	4.5	3.8	25.4	24.9	22.6	29.2	27.9	25.1	0.5187	0	0.8095	0.0957
jgi.p|Aspni_NRRL3_1|10633	\	Energy production and conversion	GO:0016491|oxidoreductase activity;GO:0046872|metal ion binding;GO:0004022|alcohol dehydrogenase activity;GO:0004023|"alcohol dehydrogenase activity, metal ion-independent";GO:0004024|"alcohol dehydrogenase activity, zinc-dependent";GO:0004025|"alcohol dehydrogenase activity, iron-dependent"	GO:0008152|metabolic process	GO:0008152|metabolic process	\	no	-	-	-	CCCCGC\CCCCAC	247\237	6	6.8	12.5	11.4	11.1	19.2	17	19.3	7.4	6.9	12.2	11	13.8	11.4	18.4	21.5	3.1	2	1.9	9.1	10.4	13.5	17.7	13.4	1.6	2.2	3.1	12.5	11	11.4	14.3	21.1	19.4	0.4899	0.001	0.863	0.5624
jgi.p|Aspni_NRRL3_1|10634	\	-	\	\	\	\	no	-	-	-	-	-	65.2	63.7	39.2	43.7	38.3	54.4	61.8	76.2	120.8	125.1	152.5	66.4	72.7	68.2	100.2	102.4	37.6	32.9	34.5	57.2	56.8	74.3	71.9	86.4	68.4	64.6	82.6	50.4	53.6	59.8	95	123.9	117.7	0.72	0.0109	1.4062	0.0082
jgi.p|Aspni_NRRL3_1|10635	\	Translation, ribosomal structure and biogenesis	GO:0003735|structural constituent of ribosome	GO:0006414|translational elongation	GO:0006414|translational elongation	\	no	-	-	-	-	-	3585.4	3595.4	519.6	537.8	580.4	1229.6	1346.9	971.7	3647.7	3711.4	2943.9	852.1	933.3	979.4	1262.8	1194.3	433.6	379.6	364.9	497.5	531	490.1	696.7	775.2	221.1	186.2	177.9	813.8	617	662.7	890.4	715.7	668.1	0.1459	0	0.8363	0.1159
jgi.p|Aspni_NRRL3_1|10636	\	Function unknown	\	\	\	\	no	-	-	-	-	-	14.9	13.9	14.7	15.1	13.2	38.6	39.6	38.7	24.9	28.1	37.5	30.4	26.7	36.4	29.3	38.5	8.2	9.6	11.4	18.4	17.7	21.4	34	32.9	14.2	13.1	14.1	24.5	20.7	19.7	43.7	43.2	46.7	0.8883	0.466	1.2156	0.2351
jgi.p|Aspni_NRRL3_1|10637	\	Function unknown	\	\	\	\	no	-	-	-	CCCCGC\CCCCGC	187\154	15	17.8	8.7	6.3	7.5	11.6	14	14.2	31.4	32.6	33.8	11.8	12.3	15.3	15.7	18	4.6	5.9	5.5	5.7	5.2	6.4	6	9.8	6.2	4.9	5.2	8.8	8.8	7.9	16.5	16.1	17.5	0.4313	0	0.7037	0.0131
jgi.p|Aspni_NRRL3_1|10638	\	Signal transduction mechanisms	GO:0003824|catalytic activity;GO:0004721|phosphoprotein phosphatase activity;GO:0004723|calcium-dependent protein serine/threonine phosphatase activity;GO:0004724|magnesium-dependent protein serine/threonine phosphatase activity;GO:0008420|CTD phosphatase activity;GO:0008597|calcium-dependent protein serine/threonine phosphatase regulator activity;GO:0017018|myosin phosphatase activity;GO:0017020…	\	\	\	no	-	-	-	GCGGGG\GCGGGG	284\251	106	109.9	56.6	52.1	55.5	56.6	66.8	71.5	142.7	150.5	189.5	67.3	74	75.4	85	86.3	50.5	46.9	54.7	51.3	50.7	51.2	47.8	66.6	48.4	52	74.4	54.5	63	60.7	64.4	66.5	61.6	0.6219	0	0.8438	0.2047
jgi.p|Aspni_NRRL3_1|10639	\	Posttranslational modification, protein turnover, chaperones |Intracellular trafficking, secretion, and vesicular transport	\	GO:0051205|protein insertion into membrane	GO:0051205|protein insertion into membrane	\	no	-	-	-	-	-	17.5	17.2	10.4	7.6	7.3	8.5	9.1	9.8	36.3	33.8	29.9	10.2	10.9	10.6	9.6	11.5	6.8	5.4	6.2	16	14.1	12.7	8.1	14.5	5.3	4.2	4.5	15.6	16.3	14.3	6	7.8	6.6	0.4702	0	1.5046	0.0053
jgi.p|Aspni_NRRL3_1|1064	NADH:flavin oxidoreductase/NADH oxidase family protein	General function prediction only |Energy production and conversion	GO:0010181|FMN binding;GO:0016491|oxidoreductase activity;GO:0003959|NADPH dehydrogenase activity	\	\	\	no	-	-	-	CCCCAG	572	167.9	175.3	8.1	6.7	10.1	8	5.4	5.1	93.5	101.3	73.1	7.6	7.5	8	2	1.7	110.9	86.6	80	9.1	8.9	7.8	5.1	6.3	61.8	54.2	52.2	6.8	5.2	6.3	11.1	5.2	5.3	0.7215	0.0448	0.9388	0.8101
jgi.p|Aspni_NRRL3_1|10640	\	Cell wall/membrane/envelope biogenesis	GO:0000009|"alpha-1,6-mannosyltransferase activity";GO:0000026|"alpha-1,2-mannosyltransferase activity";GO:0000030|mannosyltransferase activity;GO:0000033|"alpha-1,3-mannosyltransferase activity";GO:0001962|"alpha-1,3-galactosyltransferase activity";GO:0003980|UDP-glucose:glycoprotein glucosyltransferase activity;GO:0004376|glycolipid mannosyltransferase activity;GO:0004576|oligosaccharyl transfe…	GO:0009058|biosynthetic process	GO:0009058|biosynthetic process	GT_4	no	-	-	-	-	-	49.7	45	19.3	17	17.7	19.5	23.1	30.1	46.5	43.8	68.7	23.1	29.4	27.7	36.6	36.3	17.1	16.3	20.1	30.7	28.9	30.9	23	33.7	25.8	23.9	23.5	32.2	37.9	37.6	29.6	28.3	26	0.4985	0	1.5175	0.0017
jgi.p|Aspni_NRRL3_1|10641	\	General function prediction only	GO:0003676|nucleic acid binding;GO:0008270|zinc ion binding	\	\	\	no	-	-	-	CCCCGG\CCCCGG\CCCCGC	670\463\111	14	13	26.2	25.3	22.8	18.3	26.7	37.6	18.3	21	22.3	31	32	33.4	45.3	49.6	10.8	10	11.9	20.9	22.3	22.5	22.7	33.9	19.2	19.9	21.4	32	33.8	29.6	45.1	48.6	41.6	1.0668	0.7171	0.8005	0.144
jgi.p|Aspni_NRRL3_1|10642	\	-	\	\	\	\	no	-	-	-	GCGGGG\CCGGGG\CCGGGG	842\490\283	1	2.5	4	2.4	2.5	13.7	12.9	15.1	0.8	0.4	0.5	3.4	4.7	4.4	14.9	15.8	2.2	3.1	4	5.6	5.7	4.3	13.9	9.3	6.1	6.2	3.8	5.4	5.7	4.8	6	10.4	9.8	2.3058	0.0076	1.5446	0.22
jgi.p|Aspni_NRRL3_1|10643	\	-	GO:0015926|glucosidase activity;GO:0031218|"arabinogalactan endo-1,4-beta-galactosidase activity"	\	\	GH_53	Pectin	-	-	-	CTGGGG\CTGGGG\CCGGGG	947\896\578	7.1	5.5	16.4	12.5	17.4	16.4	15.3	15.7	8.7	6.8	6.2	166.5	169.4	169.2	71	63.6	12.1	12.6	13.5	22.5	21.9	20.9	26.5	20.8	161.9	134.2	216.6	103.4	141.9	222.4	255.8	162.1	148.7	2.6267	0	1.2754	0.2723
jgi.p|Aspni_NRRL3_1|10644	\	Signal transduction mechanisms	GO:0004672|protein kinase activity;GO:0005524|ATP binding;GO:0004713|protein-tyrosine kinase activity;GO:0004674|protein serine/threonine kinase activity;GO:0004683|calmodulin-dependent protein kinase activity	GO:0006468|protein amino acid phosphorylation	GO:0006468|protein amino acid phosphorylation	\	no	-	-	-	CCCCAG	78	16.4	16.6	97.6	78.4	72.8	47.4	67.8	94	16.5	17.2	20.8	96.8	112.1	112.6	105.8	109.6	26.7	28.7	37.6	45.7	44.3	50.7	60	83.9	29.6	33.9	24.6	106.9	106.1	86.5	109.6	120.2	111.9	2.4582	0	0.5148	0
jgi.p|Aspni_NRRL3_1|10645	\	Nuclear structure	\	\	\	\	-	-	-	-	CCCCAC	998	6.3	7.5	11.9	10.7	12.3	9.8	11.7	12.5	6	6.6	8.9	13.9	14.8	14.1	17.3	17.6	13.8	13.6	14.4	11.6	11.3	9.9	10.7	15.8	15.4	19.4	20	10.3	13.1	13.3	12	12.8	10.5	2.687	0	0.8471	0.2699
jgi.p|Aspni_NRRL3_1|10646	\	Amino acid transport and metabolism	GO:0004107|chorismate synthase activity	GO:0009073|aromatic amino acid family biosynthetic process	GO:0009073|aromatic amino acid family biosynthetic process	\	no	-	-	-			48.7	59.8	24.5	21.5	20.8	35.2	55.4	64.3	94.9	94.3	80.3	41.1	42.6	48.4	59.1	65.4	24.5	17.9	23.2	28.6	27.3	22.1	19.9	30.1	13.5	10.7	6.2	37.7	33.2	34	71.5	41.3	48.1	0.5363	0.0002	1.0536	0.8348
jgi.p|Aspni_NRRL3_1|10647	\	Coenzyme transport and metabolism	GO:0003824|catalytic activity;GO:0008766|"UDP-N-acetylmuramoylalanyl-D-glutamyl-2,6-diaminopimelate-D-alanyl-D-alanine ligase activity";GO:0018169|ribosomal S6-glutamic acid ligase activity;GO:0043773|coenzyme F420-0 gamma-glutamyl ligase activity;GO:0043774|coenzyme F420-2 alpha-glutamyl ligase activity	GO:0006464|protein modification process	GO:0006464|protein modification process	\	no	-	-	-			10.2	10.4	4.4	4	3.3	4.6	4.5	7.4	11.3	11.8	8.4	6.1	5.5	6.4	6.8	6.4	6.5	5.4	6.6	10.4	8.8	6.8	5.8	8.8	3.7	2.9	1.9	7.9	9.6	8.4	6.2	5.1	4.4	0.7917	0.157	1.9628	0.0001
jgi.p|Aspni_NRRL3_1|10648	\	Function unknown	\	\	\	\	no	-	-	-	GCGGGG\CTGGGG	181\165	6.6	7.9	13.5	12.3	10.5	11	14.7	17.2	7.4	7.8	8.7	13.6	15.3	13.3	19.2	20	4.3	4.8	5.2	11.4	11	12.9	10.5	14.6	7.6	6.4	7.3	15.6	15.8	14	17.8	15.8	14.2	0.8669	0.289	0.8822	0.3726
jgi.p|Aspni_NRRL3_1|10649	\	General function prediction only	GO:0004577|N-acetylglucosaminyldiphosphodolichol N-acetylglucosaminyltransferase activity	\	\	GT_1	no	-	-	-	CCCCAG\CCCCGC	254\238	25.6	21.2	11.6	8.3	8.3	20.3	17	14.8	15.5	17	23.8	9.8	10.8	9.7	15.5	12.5	12.9	13.3	15.7	17.7	17.9	14.2	24.4	20.8	15.6	14.2	22.2	18.8	17.9	14.1	11.2	13.4	12	0.7878	0.1758	1.5793	0.0135
jgi.p|Aspni_NRRL3_1|1065	short-chain dehydrogenase/reductase	Lipid transport and metabolism	GO:0016491|oxidoreductase activity;GO:0003824|catalytic activity;GO:0005488|binding;GO:0004316|3-oxoacyl-[acyl-carrier-protein] reductase activity	GO:0008152|metabolic process	GO:0008152|metabolic process	\	no	-	-	-	CCCCGC\CCCCGC	384\129	37.8	37.4	236.7	283.8	292.8	189.5	122.8	108.9	5.7	4.5	11.6	282.1	227.4	216.1	133	108.7	67.7	64.9	55.5	230.3	228.5	250.9	231.6	138	157.6	162.4	130.5	154.2	173.5	211.1	87.2	107.8	94.3	2.1999	0.0001	0.7862	0.2925
jgi.p|Aspni_NRRL3_1|10650	\	General function prediction only	GO:0016491|oxidoreductase activity;GO:0003824|catalytic activity;GO:0005488|binding;GO:0004316|3-oxoacyl-[acyl-carrier-protein] reductase activity	GO:0008152|metabolic process	GO:0008152|metabolic process	\	no	-	-	-	CCCCGC	106	235.1	217.5	253.7	250.1	248	569.6	488.9	439.4	78	78.8	202.9	337.9	307.6	302.9	452.4	429.7	329.7	292.4	324.9	232.5	242	236.4	511.9	467.9	519.2	513.4	438.6	301.3	307.5	325.8	411.8	485.3	444.8	1.8391	0.0008	0.8547	0.4768
jgi.p|Aspni_NRRL3_1|10651	\	Translation, ribosomal structure and biogenesis	GO:0016742|"hydroxymethyl-, formyl- and related transferase activity";GO:0004479|methionyl-tRNA formyltransferase activity	GO:0009058|biosynthetic process	GO:0009058|biosynthetic process	\	no	-	-	-	-	-	29.3	30.7	14.4	14.1	15	21.7	18.8	23.2	33	33.1	29.5	20.5	18.2	18.6	17.5	19.6	10.4	11	12.6	22.2	21	20.2	21.3	24.3	9.6	7.6	8.8	19.6	19.3	20.9	15.2	14.7	15.2	0.4977	0	1.316	0.0045
jgi.p|Aspni_NRRL3_1|10652	\	Defense mechanisms	\	\	\	\	no	-	-	-	-	-	12.3	13.9	13.5	12.1	13.3	18	15.9	16.4	22	22.1	26.6	13.2	12.7	12.7	15.5	16.3	9.2	7.8	9.2	14.7	14.3	14.2	13.6	17	10.4	10.3	12	14	13.9	11.8	11.9	12.7	12.2	0.8894	0.2657	1.0072	0.9646
jgi.p|Aspni_NRRL3_1|10653	\	General function prediction only	GO:0005525|GTP binding	GO:0007264|small GTPase mediated signal transduction;GO:0015031|protein transport	GO:0007264|small GTPase mediated signal transduction;GO:0015031|protein transport	\	no	-	-	-	CTGGGG	549	918.8	983.2	849.8	873.3	886.4	1114.1	1230.1	1135.5	781.7	777.2	605.7	1003.1	1023.2	1038.5	1340.8	1352.6	877.3	856.3	968.5	962.4	960.5	896.5	1094.5	1135.3	869.8	845.2	616.7	975	999	1054.6	1087.6	1020.5	1027.5	1.253	0.0028	0.974	0.8012
jgi.p|Aspni_NRRL3_1|10654	\	Translation, ribosomal structure and biogenesis	GO:0003735|structural constituent of ribosome	GO:0006412|translation	GO:0006412|translation	\	no	-	-	-	-	-	76.5	75.8	43.1	34	38.8	41.7	48.4	47	102.4	96.4	58.9	50.8	56.6	54.6	51.4	56.5	34.5	44.3	51.9	47.4	48.5	44.6	35.1	47.1	26.4	19.5	21.5	45.8	47	53.8	53.5	39.8	39.2	0.7544	0.0313	1.0971	0.5797
jgi.p|Aspni_NRRL3_1|10655	\	Inorganic ion transport and metabolism |Cell cycle control, cell division, chromosome partitioning	\	\	\	\	no	-	-	-	-	-	12.9	11.9	17.5	21.3	19.9	20.6	23.2	25.1	14.1	12	9.3	24	26.1	25.2	27.2	27.4	7.7	8.7	12	30	30.5	25.4	23.7	34.9	15.2	12.8	8.3	30.9	28.9	27.2	40.8	30	26.6	0.9996	1	1.3163	0.0721
jgi.p|Aspni_NRRL3_1|10656	\	Signal transduction mechanisms	GO:0004672|protein kinase activity;GO:0005524|ATP binding;GO:0004713|protein-tyrosine kinase activity;GO:0004674|protein serine/threonine kinase activity;GO:0004682|protein kinase CK2 activity	GO:0006468|protein amino acid phosphorylation	GO:0006468|protein amino acid phosphorylation	\	no	-	-	-	CCCCGG\CTGGGG\CCCCAG	453\278\187	74.2	76.2	116.7	103	111.3	74.9	91.4	112.5	101.8	106.6	82.5	125	134.2	141	126.2	136.3	64.2	55.2	65.5	100.5	89.1	87.2	77.6	112.5	116.9	114.1	92.6	109.9	120.1	119.7	134.8	116	120.6	1.0848	0.5327	0.7556	0.0116
jgi.p|Aspni_NRRL3_1|10657	\	-	GO:0004871|signal transducer activity	\	\	\	no	-	-	-	CCCCGC\CCCCGG\CCCCAG	915\859\28	23.5	24.8	74	42.9	44.6	36.2	36.4	49.4	22.8	24.6	25.8	31	36.9	41	42.1	38.9	19.6	21.4	17.1	34.3	33.9	33.8	47.1	71.6	53.3	43	56	40.6	41.2	39	77.7	97.4	78.9	1.064	0.7331	0.5766	0.0001
jgi.p|Aspni_NRRL3_1|10658	\	Function unknown	\	\	\	\	no	-	-	-	GTGGGG\CTGGGG\CTGGGG	669\410\271	10.9	9.5	8.5	9.5	7.6	8	7.8	10.9	6.7	7.6	10.5	13.8	15.1	13.4	11.6	11.6	5.9	5.9	7.1	15.9	17.1	16.4	12.1	16.5	8.5	9.2	6	15.7	20.5	19.5	13.9	14.7	9.9	0.8164	0.2137	1.7422	0.0002
jgi.p|Aspni_NRRL3_1|10659	\	-	\	\	\	\	no	-	-	-	GCGGGG\CCGGGG	985\815	273.5	268.6	121.3	119.5	114.1	144.5	165.6	188.7	495.7	410.7	293.4	144.2	144.2	162.1	132.3	146.6	466.8	476	553.5	163.2	192	153.2	126.2	188.5	214.9	193.6	130.7	227.9	193.3	191.3	167.5	148	161.1	2.4256	0	1.2927	0.0703
jgi.p|Aspni_NRRL3_1|1066	hypothetical protein	-	\	\	\	\	no	-	-	-	CTGGGG\GTGGGG\CCCCAC	361\259\87	4.2	1.5	1926.1	1912.2	2168.7	2101	1266.8	1518.7	1.5	2	1.7	1705.9	1439.1	1382.7	829.3	718	10	15.6	21.4	3576.9	3560	3878	5056.6	2688	46	46.6	22.3	2597.2	2483.6	2652.3	1981.4	2003.7	1959.9	6.4887	0	1.6484	0.0124
jgi.p|Aspni_NRRL3_1|10660	\	-	\	\	\	\	no	-	-	-	CCCCGG\CCCCGC\CCCCAC\CCCCGG	815\645\317\23	94.4	99.8	50.7	39.7	35.9	88.6	93.3	86.4	125.7	88.9	67.1	32.6	45.2	38.5	40.3	42.8	265.1	314	310.8	60.9	60.4	50.6	77.7	80.6	115.3	89.9	76.6	63.2	48.2	45.8	34.8	42.1	54	4.0232	0	1.2298	0.2556
jgi.p|Aspni_NRRL3_1|10661	\	Replication, recombination and repair	\	\	\	\	no	-	-	-	CCCCGG	402	23.5	18.8	10.9	12.4	11.4	5.2	10	9.6	42.7	40.6	33.2	15.9	16.9	15	20.8	17.8	11.6	11.8	10.8	15.6	15.7	11.4	7.1	14.1	13.5	14.6	13.4	9.3	9.6	9.3	16.8	12.1	11.7	0.717	0.0409	1.1006	0.6616
jgi.p|Aspni_NRRL3_1|10662	\	Posttranslational modification, protein turnover, chaperones	\	\	\	\	no	-	-	-	CCCCGC	209	9.9	11.5	47	33.1	27.8	16.7	29.1	37.1	19.1	15.5	15.4	38.3	40.9	37.3	49.2	49.8	10.5	10.2	12.7	28.3	21.9	24.7	20.4	28.1	16.7	19.7	13.3	32.5	30	28	27.5	36.2	32.7	1.372	0.078	0.6315	0.0053
jgi.p|Aspni_NRRL3_1|10663	\	Amino acid transport and metabolism	GO:0008237|metallopeptidase activity;GO:0016787|hydrolase activity;GO:0046983|protein dimerization activity;GO:0008777|acetylornithine deacetylase activity	GO:0006508|proteolysis	GO:0006508|proteolysis	\	no	-	-	-	GTGGGG\CTGGGG	988\541	50	40.6	19.6	20.2	23.3	40.4	42.1	49.5	41.1	38.7	40.4	33.5	27.9	28.1	55.8	50.4	45.2	44	45.4	33.5	30.8	30.4	40.9	43.8	26.5	23.3	18	31.3	28.7	27.7	29.7	29.7	27.6	1.3079	0.0033	1.3591	0.0028
jgi.p|Aspni_NRRL3_1|10664	\	Carbohydrate transport and metabolism	GO:0004571|"mannosyl-oligosaccharide 1,2-alpha-mannosidase activity";GO:0005509|calcium ion binding	\	\	GH_47	no	-	-	-	CCCCAC\CCCCAG	872\226	37.4	35.2	11.4	9.1	10.9	9.3	10.1	12.2	20.4	22.6	30.2	17.5	20.7	20.9	14.5	12.8	10.2	9.5	10.9	13.4	13.4	12.8	9.7	16.3	12.8	11.9	11.6	27.1	26.7	27.5	12.4	10.5	10.7	0.3723	0	1.1425	0.3822
jgi.p|Aspni_NRRL3_1|10665	\	Posttranslational modification, protein turnover, chaperones	GO:0000166|nucleotide binding;GO:0017111|nucleoside-triphosphatase activity;GO:0005524|ATP binding;GO:0016787|hydrolase activity	GO:0030163|protein catabolic process	GO:0030163|protein catabolic process	\	no	-	-	-	CCCCGG\GTGGGG\CCCCAG\CCCCGG	894\846\786\59	243.7	235.6	107.5	109.5	113.2	159.3	150.6	158.4	219.1	220.2	242.4	140.1	138.2	132	166.3	164.9	201.8	186	198.9	116.3	116.6	116.9	187.2	154.6	152.1	162.9	169.5	113.9	117.7	124.1	107.6	125.7	126	1.0809	0.4339	0.9568	0.7083
jgi.p|Aspni_NRRL3_1|10666	\	Carbohydrate transport and metabolism	GO:0004634|phosphopyruvate hydratase activity	GO:0006096|glycolysis	GO:0006096|glycolysis	\	no	glycolysis_enoA	-	-	CTGGGG\CCCCAC\CCGGGG\CCCCGC\CCCCGC	838\778\730\455\158	1210.2	1245.3	386.9	409	450	353.5	463.3	502.8	2175.9	2029.8	1683.4	529.4	521.2	504.6	787.2	745.1	490.3	496.4	439.3	260.3	290.3	241.6	356.7	437.6	187.1	226	317.2	336.2	305	285.6	335	410.5	371	0.5156	0	0.5728	0
jgi.p|Aspni_NRRL3_1|10667	\	Translation, ribosomal structure and biogenesis	\	\	\	\	no	-	-	-	CCCCAC	174	137.3	130.6	65.2	62.3	59.8	70.1	96	109.5	245.4	240.6	221.1	83.9	84	83.5	134.5	122	40.7	33.9	32	60.3	56.5	51.8	51.3	74.8	23	27.1	30.2	65.8	61.2	64.3	101	69.5	62.7	0.3543	0	0.8118	0.1342
jgi.p|Aspni_NRRL3_1|10668	\	Posttranslational modification, protein turnover, chaperones	GO:0019904|protein domain specific binding	\	\	\	no	-	-	-	-	-	741.7	798.6	583.8	647	663.7	397.7	539.3	648.8	960.5	994.9	1173.6	740.3	742.4	741.5	851.4	844.3	508.5	420.9	393.8	577	558.9	534.5	429.9	630.6	326.6	396.2	455.2	564.8	579.6	564.3	705.2	619.1	644.1	0.7624	0.0403	0.7939	0.0856
jgi.p|Aspni_NRRL3_1|10669	\	Inorganic ion transport and metabolism	GO:0005524|ATP binding;GO:0015662|"ATPase activity, coupled to transmembrane movement of ions, phosphorylative mechanism";GO:0005388|calcium-transporting ATPase activity;GO:0003824|catalytic activity;GO:0016820|"hydrolase activity, acting on acid anhydrides, catalyzing transmembrane movement of substances"	GO:0006810|transport;GO:0006812|cation transport;GO:0006816|calcium ion transport;GO:0008152|metabolic process	GO:0006810|transport;GO:0006812|cation transport;GO:0006816|calcium ion transport;GO:0008152|metabolic process	\	no	-	-	-	CCCCAG	478	191.5	196.5	94.9	82.5	72.3	60.8	118.2	128.8	148.9	157.9	195.2	109.2	137.2	143.7	126.1	154.8	66.8	77.7	99	57.1	57.2	51.4	57.2	102.8	46.4	39.1	33.5	102.6	114.5	114.2	151.4	112	120.1	0.5533	0.0003	0.6029	0.0019
jgi.p|Aspni_NRRL3_1|1067	sterol reductase	Lipid transport and metabolism |Signal transduction mechanisms	GO:0000246|delta24(24-1) sterol reductase activity	\	\	\	no	-	-	-	-	-	0.6	0.6	13.5	14.6	12.4	18.2	15.1	21.2	1.1	0.8	1.2	20.9	15.4	16	13	9.7	0.1	0.3	0.2	31.6	38.2	41.6	43.2	49.8	0.9	0.5	0.3	46.3	35.5	29.9	26.6	28.8	21.4	0.469	0.0566	2.4878	0
jgi.p|Aspni_NRRL3_1|10670	\	-	\	\	\	\	no	-	-	-	GCGGGG\GTGGGG\CTGGGG\CTGGGG\CCCCAC	621\385\372\174\9	150.8	112.6	435.8	428.4	433.1	391.7	450	414	4.7	7.1	26.6	238.2	242.3	213.5	188.9	154.7	2674.7	2894.3	2828.3	472.4	471.4	490.7	580.5	441.4	1358.1	1460.2	1645.1	640	597.9	534.4	177.5	199.4	182.3	27.0508	0	0.9986	1
jgi.p|Aspni_NRRL3_1|10671	\	Signal transduction mechanisms	GO:0004672|protein kinase activity;GO:0005524|ATP binding;GO:0004713|protein-tyrosine kinase activity;GO:0004674|protein serine/threonine kinase activity;GO:0004675|transmembrane receptor protein serine/threonine kinase activity;GO:0004676|3-phosphoinositide-dependent protein kinase activity;GO:0004677|DNA-dependent protein kinase activity;GO:0004679|AMP-activated protein kinase activity;GO:00046…	GO:0006468|protein amino acid phosphorylation	GO:0006468|protein amino acid phosphorylation	\	no	-	-	-	CCCCGC\CCCCAC\CCCCAG	637\182\29	2.7	2.7	7.2	6.1	6.5	3.4	4.9	8.3	7.5	8.8	7.4	9.6	10.9	12.3	10.8	10.7	2.6	2.8	4.7	6.9	5.7	7.3	3.2	6.5	4.9	5.3	3.9	11.5	11.9	8.6	9	10.3	10.6	1.6206	0.0223	0.9144	0.7406
jgi.p|Aspni_NRRL3_1|10672	\	Posttranslational modification, protein turnover, chaperones	GO:0003824|catalytic activity;GO:0004662|CAAX-protein geranylgeranyltransferase activity	\	\	\	no	-	-	-	CCCCGG\GTGGGG	258\245	26.1	23.6	16.6	13.9	10.2	28.1	26.5	29.8	28.3	27.3	28	20.8	19.8	17.2	30	27.5	18.9	17.7	20.7	17.9	21.4	20	32.2	35.1	16.5	16.2	12.9	24.7	23.9	21.9	23.2	26.7	23.4	1.0132	0.928	1.3143	0.0118
jgi.p|Aspni_NRRL3_1|10673	\	-	\	\	\	\	no	-	-	-	CCCCAC\CCGGGG	211\198	57.7	51.9	23	19.3	30.5	72.7	49.7	53.6	37.1	38	24.1	28	27.8	29.3	43.2	40.8	36.7	36.6	41.5	56.8	47.3	44.4	67.8	61.4	18.3	16	14.4	40.1	42.2	40.9	29.7	34.8	27.4	0.9226	0.618	1.8432	0
jgi.p|Aspni_NRRL3_1|10674	\	Cell wall/membrane/envelope biogenesis	\	\	\	\	no	-	-	-	CTGGGG\CCCCAG	557\223	19.2	26.9	9	9	7.2	75	50.2	50.8	3.3	5.5	4.7	12.6	8.4	11.7	24.6	24	115.5	123.7	104.1	28	28.1	23.7	151.5	105.3	313	315.5	143.4	21.4	18.6	21.9	43	48.3	32.3	6.5409	0	2.8119	0
jgi.p|Aspni_NRRL3_1|10675	\	General function prediction only	GO:0005215|transporter activity	GO:0006810|transport	GO:0006810|transport	\	no	-	-	-	CCCCGC\CCCCGC\CCGGGG	247\184\58	1.3	1.2	3.4	3.1	2.6	7.7	6.9	8	0.2	0.5	0.4	3.4	3.3	2.6	4.8	4.8	7.2	6.9	5.8	3.7	4.5	4.2	16	13.3	26	24.6	14.5	4.7	3.4	3.9	8.9	11.5	7.2	6.9737	0	1.2298	0.4071
jgi.p|Aspni_NRRL3_1|10676	\	-	\	\	\	\	no	-	-	-	CCGGGG\CCCCAG\CCCCGC	774\315\269	73.4	80.7	241	234	243.4	197.2	181.8	228.1	46.3	41.4	66.4	204.1	216.7	206.8	239.2	269.8	135.4	141.3	150.7	111.3	126	188.5	250.6	258.9	120.5	149.8	109.5	128.1	154.6	164.1	204.9	382.5	341	2.4334	0	0.5398	0.0002
jgi.p|Aspni_NRRL3_1|10677	\	Cytoskeleton	\	\	\	\	no	-	-	-	GCGGGG\CTGGGG\CCCCGG	969\923\464	21.6	25.4	22.5	21.8	15.8	57.9	61.2	63.2	28.5	34.1	49.5	29	41.4	44.4	77.9	86.4	30.1	31.9	38.1	11.2	13.8	26.5	44.7	42.1	58.6	63.5	63.6	10.2	18.5	19.5	51.8	117.7	103.9	1.8623	0.0103	0.7857	0.3963
jgi.p|Aspni_NRRL3_1|10678	\	-	GO:0016791|phosphoric monoester hydrolase activity;GO:0004725|protein tyrosine phosphatase activity	GO:0016311|dephosphorylation	GO:0016311|dephosphorylation	\	no	-	-	-	CCGGGG	520	21.7	25.6	18.2	14.6	15.3	18.9	20.6	18.2	20.3	21.8	17.5	19.4	22.9	22.7	17.3	18	10.6	12.8	12.1	13.5	18.6	13.5	24.3	20.2	14.2	11	11.1	19.3	16.1	19.3	23.8	20.3	20.2	0.6642	0.0002	0.8646	0.314
jgi.p|Aspni_NRRL3_1|10679	\	-	\	\	\	\	no	-	-	-	CTGGGG	471	57.2	70.9	29.6	23.2	18.6	23.1	17.2	18.3	108.9	107.8	106	31.6	51.3	79.2	34.7	53.5	18.4	19.7	30.9	10.7	15.2	18.9	13.8	10.2	34.9	21.3	37.9	17.1	20.1	18.7	39.1	62.1	82.4	0.4771	0.0025	0.5804	0.0366
jgi.p|Aspni_NRRL3_1|1068	fungal-specific transcription factor	-	GO:0003700|transcription factor activity;GO:0008270|zinc ion binding;GO:0003677|DNA binding	GO:0006355|"regulation of transcription, DNA-dependent";GO:0006350|transcription	GO:0006355|"regulation of transcription, DNA-dependent";GO:0006350|transcription	\	no	-	-	-	CCCCGC\GCGGGG\CCGGGG	490\467\89	15.4	16.4	12.2	13	10	17.6	22.1	21.2	9.6	9.6	12.1	10.9	9.8	11.1	11	11	70.4	94.1	120.1	9.1	9.6	7.9	8.7	10.5	7.2	7	7.3	11.5	10.2	8.4	13.2	10.5	10.5	7.8177	0	0.6815	0.0059
jgi.p|Aspni_NRRL3_1|10680	\	Chromatin structure and dynamics	\	\	\	\	no	-	-	-	CCGGGG\GTGGGG	174\162	120.2	115	63.4	51.9	51.8	73.1	78.7	78.5	113	103.1	74.8	85.8	93.8	95.5	89.7	97.7	45.2	52.3	58.8	79.6	73.1	77.7	53.9	81.5	48.2	27.8	18.4	80.9	114.2	107.7	83.6	65	66.4	0.5865	0.001	1.2476	0.2287
jgi.p|Aspni_NRRL3_1|10681	\	Intracellular trafficking, secretion, and vesicular transport	\	\	\	\	no	-	-	-	CCGGGG\CCCCGG	313\171	99.4	119.3	54.7	47.6	46	73.6	76.5	72.4	94.5	93.6	70.3	78.8	91	94.5	63.1	70.5	27.8	27.6	35.6	49.1	44.3	41.6	36.1	44.6	22.5	16	13.1	77.2	95.2	95.2	59.9	45.5	47.8	0.367	0	0.8189	0.1453
jgi.p|Aspni_NRRL3_1|10682	\	Posttranslational modification, protein turnover, chaperones	GO:0031072|heat shock protein binding	\	\	\	no	-	-	-	-	-	153.9	154.6	26.7	22.1	25.4	42.3	37.4	29.6	83.5	83.4	67.8	37.4	44.5	40.3	22.4	25.1	35	37.2	45.2	33.7	34.3	25.5	29.7	31.6	21.4	16.3	13.6	49.5	59.2	70.6	27	21.6	20.2	0.336	0	1.1366	0.4139
jgi.p|Aspni_NRRL3_1|10683	\	-	\	\	\	\	no	-	-	-	GCGGGG	767	65.3	72.8	52.4	43.4	38.4	44.9	41.8	41.1	64.8	54.5	57.6	42.5	50	51.5	38.4	41.1	39.5	31.9	44.2	40.5	44.5	39	51.8	70.5	49.6	46.1	40.1	49.8	53.4	45.4	55	60.4	59.6	0.7378	0.0045	0.8345	0.1665
jgi.p|Aspni_NRRL3_1|10684	\	Posttranslational modification, protein turnover, chaperones	GO:0031072|heat shock protein binding	\	\	\	no	-	-	-	CCCCGC	116	123.2	132.3	134.9	129	136.1	346.3	286.3	284.8	95.2	104.4	162.7	134.7	130.5	143.6	261.3	254	84.6	100.5	108.1	110.5	108.3	136.7	364.6	236.7	173	159.5	158	100.6	101.1	116	250.1	355.8	376.3	1.0108	0.9748	0.8055	0.2319
jgi.p|Aspni_NRRL3_1|10685	\	Lipid transport and metabolism	GO:0004615|phosphomannomutase activity;GO:0003824|catalytic activity	GO:0019307|mannose biosynthetic process;GO:0008152|metabolic process	GO:0019307|mannose biosynthetic process;GO:0008152|metabolic process	\	no	D-mannose_pmmA	-	-	CCCCAC\CCCCGC	286\157	425.5	394.8	72.6	73.9	91.4	182.6	141.1	117.2	253.2	274.8	237.1	93.8	90.6	86.9	104.6	98.2	213.3	203.3	193	95.6	97.8	84.5	142.7	123.2	64.6	65	60.8	109.8	106	110.6	89.7	72.4	76.5	0.6582	0.0001	1.0534	0.7261
jgi.p|Aspni_NRRL3_1|10686	\	Replication, recombination and repair	GO:0003677|DNA binding;GO:0005524|ATP binding;GO:0003676|nucleic acid binding;GO:0004386|helicase activity;GO:0005515|protein binding;GO:0008270|zinc ion binding;GO:0004003|ATP-dependent DNA helicase activity;GO:0004004|ATP-dependent RNA helicase activity;GO:0008026|ATP-dependent helicase activity;GO:0008094|DNA-dependent ATPase activity;GO:0008186|RNA-dependent ATPase activity;GO:0015462|protein…	\	\	\	no	-	-	-	-	-	3.4	2.8	2.4	2	2.1	4.1	3.9	4	3.4	3.7	4	3	3.4	2.6	2.9	3.2	3.8	3.7	4.5	2.2	2.4	2	3.6	3.8	4.1	4	3.5	3.1	2.9	2.7	3.9	3	3.2	1.6763	0	0.9075	0.5642
jgi.p|Aspni_NRRL3_1|10687	\	Function unknown	GO:0005488|binding	\	\	\	no	-	-	-	CCCCAG\CCCCGG\GCGGGG	340\228\164	11.7	10.9	8.7	7.6	7.1	7.1	10.5	11.7	9.1	11.1	14.7	9.4	9.5	7.7	13.9	13.2	12.7	13	12.7	5.7	5.2	5.2	9.2	9.7	13.4	13.1	15	7.7	8.5	8	7.4	10.6	8.4	1.4988	0.0029	0.6217	0.0006
jgi.p|Aspni_NRRL3_1|10688	\	-	GO:0003700|transcription factor activity;GO:0008270|zinc ion binding	GO:0006355|"regulation of transcription, DNA-dependent"	GO:0006355|"regulation of transcription, DNA-dependent"	\	no	-	-	-	CCCCGG	963	27.4	31.3	138.6	127.7	115.2	116.6	120	174.7	53.5	52.6	51.5	120	113	105.5	139.4	143.6	17.6	20.7	28.6	218.5	209.3	205.9	255.4	402.6	77.5	53.3	48	160.6	154.5	154.4	442.8	343.9	271.3	0.998	1	1.5018	0.0025
jgi.p|Aspni_NRRL3_1|10689	\	Chromatin structure and dynamics	GO:0005515|protein binding;GO:0004402|histone acetyltransferase activity	\	\	\	no	-	-	-	-	-	14	14.1	83.3	91.9	89.1	37.5	43.6	67.2	14.2	14.3	28.6	114.8	115.6	109.4	87.2	79.3	46.8	47.4	46.8	81	82.3	83.2	96.6	100.9	96	114.7	93.1	112.2	105.5	100.3	107.8	110.1	95.5	4.4022	0	0.8415	0.3603
jgi.p|Aspni_NRRL3_1|1069	alpha-glucuronidase	-	GO:0046559|alpha-glucuronidase activity	GO:0045493|xylan catabolic process	GO:0045493|xylan catabolic process	GH_67	(Arabino)xylan	-	-	-	CCCCGG\CCCCGC\GCGGGG	508\130\107	495	441.9	272	246.3	234.4	404.5	796.9	684.5	1.6	2.3	12.3	64.3	68.8	59.7	76.6	60.9	8371.2	9070	7714.4	131.4	132.6	105.7	229.4	218.7	52.5	61	92.9	126.3	89.5	72.8	31.5	47.4	50.4	22.8575	0	0.4503	0.0172
jgi.p|Aspni_NRRL3_1|10690	\	Lipid transport and metabolism	GO:0004806|triacylglycerol lipase activity;GO:0003824|catalytic activity	GO:0006629|lipid metabolic process	GO:0006629|lipid metabolic process	\	no	-	-	-	CCCCAG	126	97.2	102.6	126.5	114	100.1	227.5	185	151.7	62.1	61.7	105.2	79.5	84.5	82.1	120.9	118.6	88.3	76.8	66.4	167.1	162.1	154.5	174.3	138.9	75.5	65	130.9	83.5	92.4	94.2	62.9	86.7	96.8	1.0284	0.9294	1.2836	0.2618
jgi.p|Aspni_NRRL3_1|10691	\	Cytoskeleton	\	\	\	\	no	-	-	-	-	-	384.2	382.2	110.2	111	117.4	248.7	217.6	193.5	248.7	270.6	295.3	129.3	127.6	123	188.4	161	411.4	334.2	244.7	94.5	108.4	90.5	192.5	146.6	116.4	122.2	139.7	110.8	118.6	118.9	121.2	118	125.4	1.15	0.3425	0.782	0.0806
jgi.p|Aspni_NRRL3_1|10692	\	RNA processing and modification	GO:0003676|nucleic acid binding	\	\	\	no	-	-	-	-	-	78	76.7	39.8	40.5	36.7	90.4	86.7	87.1	95.6	91.6	89	47.1	48.8	52.7	63.1	66.1	42	38.8	42.5	39.8	36.7	35.5	64.2	66.8	34.2	26.5	34	48.6	46.8	47.2	49.7	49.4	46.5	0.7042	0	0.8588	0.1231
jgi.p|Aspni_NRRL3_1|10693	\	Function unknown	\	\	\	\	no	-	-	-	CCCCGC\CCCCGC\CTGGGG	647\479\97	13.9	14.8	32.4	33.6	37.4	48.1	44.3	47.5	11	12.8	9.8	32.1	31.9	28	51.4	43.5	20.1	20.6	22.7	45.8	40.1	42.1	40.8	46	39.2	37.7	33.9	30.1	29.6	25.6	31.3	34.9	31.9	1.9481	0	1.1203	0.3048
jgi.p|Aspni_NRRL3_1|10694	\	-	\	\	\	\	no	-	-	-	CCCCAG\CTGGGG	900\291	2.7	2.6	11.2	8.3	7.6	7.3	12.2	17.5	3.6	2.9	1.6	9.5	9.6	8.3	14.5	15.8	3.8	4.6	5.7	15.8	12.5	14.6	10.5	18	5.9	3.7	3.4	10.8	12.1	11.1	17.4	15.3	14.3	2.3101	0.0001	1.4333	0.0939
jgi.p|Aspni_NRRL3_1|10695	\	Posttranslational modification, protein turnover, chaperones	\	\	\	\	no	-	-	-	GTGGGG\CCCCGG	524\515	186.4	220.3	25.6	25.9	39	28.2	26.9	20.8	900.7	765	829	22.6	68.9	76.4	35.1	67.3	44.9	53.8	158.1	52.1	49.4	37.6	22.6	23.7	159.1	220.9	121.2	15.6	16.4	16.3	150.3	210.6	629	0.5578	0.1489	1.3681	0.5049
jgi.p|Aspni_NRRL3_1|10696	\	Function unknown	\	\	\	\	no	-	-	-	CCCCGG	140	49.6	55.7	22.2	24.3	13.3	29.2	26.4	20.9	47.8	54.7	43.4	17.6	27.2	42.2	30.6	42.9	42.1	43.9	67.4	13.2	16.8	14	21.9	19.4	43.8	47.1	44.7	13.9	10.7	10.2	43.6	71.6	141.9	1.2757	0.4166	0.6692	0.2345
jgi.p|Aspni_NRRL3_1|10697	\	General function prediction only	GO:0003824|catalytic activity;GO:0008704|5-carboxymethyl-2-hydroxymuconate delta-isomerase activity	GO:0008152|metabolic process	GO:0008152|metabolic process	\	no	-	-	-	CCCCGG	342	139.7	148	159.2	168.3	182.9	215	164.4	153.8	129.7	114.5	134.5	207.3	188.9	181.3	126.8	126	364.8	331.1	348.8	130.7	138.3	115.8	234.6	162.7	370.3	466.8	514	136.4	121.8	144.3	119	151.9	253	3.1892	0	0.6795	0.0337
jgi.p|Aspni_NRRL3_1|10698	\	Posttranslational modification, protein turnover, chaperones	GO:0004298|threonine endopeptidase activity;GO:0004299|proteasome endopeptidase activity	GO:0006511|ubiquitin-dependent protein catabolic process	GO:0006511|ubiquitin-dependent protein catabolic process	\	no	-	-	-	CCCCAG	144	518.3	543.9	172.9	179.6	191.9	447.5	369.5	305.1	277.1	294	280.9	216.4	212.1	190.1	255.2	249.9	409.9	439.4	442.7	175.5	171.7	155.2	344.5	219.3	197.7	190.7	172.9	171.4	160.5	195.7	178.4	174.3	181.6	1.0746	0.605	0.8316	0.1502
jgi.p|Aspni_NRRL3_1|10699	\	Transcription	\	\	\	\	no	-	-	-	-	-	42	49.4	40.4	41.8	39.2	64.1	63.1	59.1	40	40.3	34.2	48.8	47.7	39.1	61.7	55.7	24.9	25.9	38.4	42.8	49.2	47.7	58.2	60.6	33.4	29.5	23.2	52.7	40.9	47.7	47.1	49.8	42.7	0.8554	0.2145	1.0449	0.7942
jgi.p|Aspni_NRRL3_1|107	\	Secondary metabolites biosynthesis, transport and catabolism	GO:0004497|monooxygenase activity;GO:0005506|iron ion binding;GO:0020037|heme binding;GO:0008398|sterol 14-demethylase activity	GO:0006118|electron transport	GO:0006118|electron transport	\	no	-	-	-	-	-	0	0	0	0	0	1.3	3.9	1.6	0	0	0	0	0	0	0.8	0.5	0	0	0	0	0.2	0	0	0	0	0	0	0	0	0.1	0	0	0	0.8485	0.9009	1.3807	0.8274
jgi.p|Aspni_NRRL3_1|1070	histone acetyltransferase Gcn5	Chromatin structure and dynamics |Transcription	GO:0008080|N-acetyltransferase activity;GO:0004402|histone acetyltransferase activity	GO:0008152|metabolic process	GO:0008152|metabolic process	\	no	-	-	-	-	-	7.2	9	15.7	14.1	12.9	12.7	14.2	14.1	11.2	11.4	12.5	11.4	11.3	11.2	12.4	10.2	6.8	5.7	8.2	19.7	16.3	17.2	13	17.2	11.5	9	14.7	12.9	12.7	11.6	9.6	9.7	8	1.1243	0.4467	1.1141	0.5006
jgi.p|Aspni_NRRL3_1|10700	\	Posttranslational modification, protein turnover, chaperones	GO:0004298|threonine endopeptidase activity;GO:0004299|proteasome endopeptidase activity	GO:0006511|ubiquitin-dependent protein catabolic process	GO:0006511|ubiquitin-dependent protein catabolic process	\	no	-	-	-	-	-	673.3	674.2	287.6	271.1	289.2	668.2	561.1	383.2	350.4	376.9	345.9	254	260.3	235.3	329	323	606.3	600.7	573.8	298	285.8	272	477.8	282.9	230.9	248.5	258.8	237.1	228	261.8	230.7	249.5	254.1	1.169	0.3079	0.9113	0.5953
jgi.p|Aspni_NRRL3_1|10701	\	Posttranslational modification, protein turnover, chaperones	GO:0003723|RNA binding	\	\	\	no	-	-	-	-	-	119	159.9	82	67.1	73.9	275.6	215.4	144	74.3	70.4	25.5	80.7	87.9	79.4	93.8	95	23.7	42.8	48.3	56.8	66.3	52.3	128.5	90	5.5	3.2	4.1	75.3	64.5	73.7	122.2	80.7	78.3	0.3661	0	0.7138	0.1818
jgi.p|Aspni_NRRL3_1|10702	\	-	\	GO:0007005|mitochondrion organization and biogenesis	GO:0007005|mitochondrion organization and biogenesis	\	no	-	-	-	-	-	14.9	19.6	23.7	20.7	22.9	37.1	35.1	34	13.7	14.7	6.4	24.1	28.9	27.1	28.2	30.2	3.5	7.1	9.2	19.2	18.4	17.1	22.6	26.2	3.8	3.4	2.6	22.3	21.9	21.9	37.9	26.5	28.1	0.5066	0.0002	0.7357	0.1209
jgi.p|Aspni_NRRL3_1|10703	\	Signal transduction mechanisms	GO:0015078|hydrogen ion transmembrane transporter activity;GO:0005515|protein binding;GO:0035091|phosphoinositide binding;GO:0004682|protein kinase CK2 activity	GO:0007165|signal transduction;GO:0007154|cell communication	GO:0007165|signal transduction;GO:0007154|cell communication	\	no	-	-	-	CTGGGG\CCCCAC\CCCCAG	647\334\94	15	15.7	37.3	34.7	35.4	24.4	28	34.3	23.1	25.1	23.7	44.5	44.4	44	41.2	41.3	12.4	12.8	17.2	31.9	29.4	31.1	39.5	43.2	24.1	25.3	20.1	37.9	40.3	37.5	49.2	46.5	44.1	1.2145	0.0291	0.7784	0.0027
jgi.p|Aspni_NRRL3_1|10704	\	Signal transduction mechanisms |Lipid transport and metabolism	\	\	\	\	no	-	-	-	GCGGGG	185	140	129	68.6	69.5	69	127	110.7	100	78.8	80.6	93.2	70.7	75.3	70	72.6	72.9	115.1	110.7	122	103.2	97.6	96.5	115.7	104.8	103.2	86.2	98.4	84.6	92.3	91.9	65.4	62.1	67.3	1.14	0.1384	1.2959	0.0037
jgi.p|Aspni_NRRL3_1|10705	\	General function prediction only	GO:0008168|methyltransferase activity;GO:0000179|"rRNA (adenine-N6,N6-)-dimethyltransferase activity";GO:0003880|C-terminal protein carboxyl methyltransferase activity;GO:0008169|C-methyltransferase activity;GO:0008170|N-methyltransferase activity;GO:0008171|O-methyltransferase activity;GO:0008172|S-methyltransferase activity;GO:0008173|RNA methyltransferase activity;GO:0008174|mRNA methyltransfe…	GO:0008152|metabolic process	GO:0008152|metabolic process	\	no	-	-	-	CCCCGC	128	21.6	26.5	33	19.4	20.9	67.4	76.3	48.3	26.4	24.3	10.2	26.5	28.2	25.1	31.6	35.2	6.1	8.9	8.9	26.2	23.4	19.8	35.1	32	3.5	3.9	2.8	31.1	27.7	28.1	34.9	25	22.2	0.4392	0	0.8567	0.5345
jgi.p|Aspni_NRRL3_1|10706	\	Amino acid transport and metabolism	GO:0016616|"oxidoreductase activity, acting on the CH-OH group of donors, NAD or NADP as acceptor";GO:0004449|isocitrate dehydrogenase (NAD+) activity;GO:0004448|isocitrate dehydrogenase activity	GO:0008152|metabolic process;GO:0006099|tricarboxylic acid cycle	GO:0008152|metabolic process;GO:0006099|tricarboxylic acid cycle	\	no	TCA cycle_/	-	-	-	-	414.6	398.7	145.5	139	149	174.6	184.6	172.9	608	567.6	402.5	205	211.1	219.8	183.7	202.2	149.5	154.8	181.1	173.8	164.5	139.4	145.8	176.4	122.7	113.5	109.8	164	176.6	181	180.8	136	151.7	0.526	0	0.9926	0.9603
jgi.p|Aspni_NRRL3_1|10707	\	-	\	\	\	\	no	-	-	-	-	-	0.2	0.9	0.8	0.9	0	1.3	2.6	2.1	1.5	1	0.7	0.1	0.8	0.3	2.5	1.2	0.3	0.2	0	1.6	1.6	0.6	0.7	1.3	2.3	0.6	0.9	2.1	2.3	0.6	0.7	1.3	0.8	0.4886	0.3573	1.7954	0.4514
jgi.p|Aspni_NRRL3_1|10708	\	-	\	\	\	\	no	-	-	-	CTGGGG\CCCCAC\CCCCGC	990\777\523	12	12.8	63.3	57.2	62.4	104.2	116.8	112	12.3	11.4	15.1	62.4	67	58.9	107.1	104.5	21	24.9	24.6	32.1	30.8	34.2	72.2	66.4	27.6	23	25	38.7	33.6	34.2	34.9	38.4	32.2	2.5044	0	0.4827	0
jgi.p|Aspni_NRRL3_1|10709	\	Posttranslational modification, protein turnover, chaperones	GO:0004175|endopeptidase activity;GO:0004298|threonine endopeptidase activity;GO:0004299|proteasome endopeptidase activity	GO:0006511|ubiquitin-dependent protein catabolic process	GO:0006511|ubiquitin-dependent protein catabolic process	\	no	-	-	-	GCGGGG\GTGGGG\CCCCAG	562\308\95	485.7	462.3	234.1	224.6	260.8	407.2	381.7	345.6	408.8	433	416.5	287.4	276.7	255.8	400.4	360.8	550.5	557.1	564	326.7	304.3	284.6	414.5	313.7	370.2	367.7	403.7	233.9	243.3	271.5	259.7	255.8	241.8	1.5558	0	1.1467	0.1693
jgi.p|Aspni_NRRL3_1|1071	beta-galactosidase	Carbohydrate transport and metabolism	GO:0004565|beta-galactosidase activity	GO:0005975|carbohydrate metabolic process	GO:0005975|carbohydrate metabolic process	GH_35	Hemicellulose/pectin	-	-	-	CCCCGC\CCCCGC\CTGGGG	239\163\52	2.1	2.4	75	79	75.3	44.5	57.9	71.6	0.6	0.6	0.6	67.4	67.6	67.4	37	35.8	15.4	17.5	15.7	45.8	43	48.3	59.8	67	5.2	6.3	5.5	60.9	40.1	34.9	20.2	31.3	27.3	9.5699	0	0.5415	0
jgi.p|Aspni_NRRL3_1|10710	\	Coenzyme transport and metabolism	GO:0004746|riboflavin synthase activity	GO:0009231|riboflavin biosynthetic process	GO:0009231|riboflavin biosynthetic process	\	no	-	-	-	CTGGGG\GCGGGG\CCCCAC	236\162\144	1081.5	1135.7	388.8	444.3	444.3	760.3	613.1	472.6	528.6	553.2	599.6	450.1	421.9	418.6	445	404.9	1211.3	1138	1001	285.7	268.5	265.8	608.3	432.1	378.5	411.4	481.9	363.3	323	346.1	333.5	350.7	350.9	1.3392	0.0335	0.5785	0
jgi.p|Aspni_NRRL3_1|10711	\	Cell wall/membrane/envelope biogenesis	GO:0005529|sugar binding;GO:0004360|glutamine-fructose-6-phosphate transaminase (isomerizing) activity	GO:0008152|metabolic process;GO:0005975|carbohydrate metabolic process;GO:0016051|carbohydrate biosynthetic process	GO:0008152|metabolic process;GO:0005975|carbohydrate metabolic process;GO:0016051|carbohydrate biosynthetic process	\	no	-	-	-	GTGGGG	567	650.9	706.3	282.1	293.3	272.2	419.9	528.1	458.2	490.2	508	504.8	390.8	384.5	375	581.7	580.9	298.8	299.2	348	247.6	249.6	241.6	441	396.4	229.4	271.8	215.8	353.6	307.3	320.9	310.1	362.3	319.6	0.615	0	0.7869	0.0023
jgi.p|Aspni_NRRL3_1|10712	\	Chromatin structure and dynamics |Transcription	GO:0003676|nucleic acid binding;GO:0018024|histone-lysine N-methyltransferase activity	\	\	\	no	-	-	-	CTGGGG\CCCCGC\CCCCAG	725\429\240	9.4	12.2	19.2	15.9	15.3	14.2	21.2	23.5	11.4	12.1	9	23.2	23.4	21.2	25.7	26.7	4.9	7	10.8	16.9	16.6	16.1	15.1	24.8	9.8	9.1	7.3	23.3	22.2	21.1	27.7	20.6	19.7	0.9232	0.6829	0.8909	0.5562
jgi.p|Aspni_NRRL3_1|10713	\	Function unknown	\	\	\	\	no	-	-	-	GCGGGG	352	128.1	140	70.4	81.7	70	230.5	180.9	134.2	84.5	83.4	53.6	83.2	74.8	75.2	92.1	80.3	36.3	40.7	41.2	64.1	62.1	52.1	119.6	99.1	17.1	15.4	14	93.3	61.4	69.1	88.8	66	66.1	0.3911	0	0.722	0.0514
jgi.p|Aspni_NRRL3_1|10714	\	-	\	GO:0006464|protein modification process	GO:0006464|protein modification process	\	no	-	-	-	CTGGGG	167	26.7	27.6	27.1	22.4	23	54.2	38.2	25.4	15.7	15.3	14.4	15.6	16.4	12.4	18.8	16	19.9	21.1	20.1	33.3	30.8	29.7	50.9	33.7	15.3	13.1	14.9	24.8	22.9	21.3	16.6	16.5	13.9	0.9956	1	1.1673	0.4172
jgi.p|Aspni_NRRL3_1|10715	\	RNA processing and modification	\	GO:0016071|mRNA metabolic process	GO:0016071|mRNA metabolic process	\	no	-	-	-	CCCCAG	155	756.1	717.7	283.8	277.7	308.1	1069.2	788.6	525.6	327.2	316.7	279.8	247.5	244.6	199.3	419.6	347.5	560.9	528.8	507.2	233.2	289.9	218.7	689.8	400.4	149.3	143.7	143.5	293.4	206.1	232.1	341.2	266.2	258.6	0.96	0.8664	0.77	0.168
jgi.p|Aspni_NRRL3_1|10716	\	Translation, ribosomal structure and biogenesis	\	GO:0044237|cellular metabolic process;GO:0044249|cellular biosynthetic process	GO:0044237|cellular metabolic process;GO:0044249|cellular biosynthetic process	\	no	-	-	-	CCCCAC	254	265.1	274	67.2	59.4	63.7	149.8	125.2	97.3	131	149.8	128.5	70.5	68.5	66	89.2	72.6	101.8	94.9	70.5	32.8	35	31.9	84.6	64	18.1	19.9	23.7	62.9	51.5	47.8	44.4	42.2	37.4	0.4421	0	0.4753	0
jgi.p|Aspni_NRRL3_1|10717	\	Coenzyme transport and metabolism	GO:0004655|porphobilinogen synthase activity;GO:0046872|metal ion binding	GO:0033014|tetrapyrrole biosynthetic process	GO:0033014|tetrapyrrole biosynthetic process	\	no	-	-	-			125.2	136.9	117.1	113.3	114.7	171.9	145.9	136.1	94.4	106.3	89.6	122.9	130.6	125.1	124.3	126.1	65.2	69.5	85.1	100.4	93.9	93.4	129.9	119.1	67.7	67.6	65.7	120.1	120.6	119.8	130	110	106.4	0.738	0	0.7529	0.0001
jgi.p|Aspni_NRRL3_1|10718	\	Amino acid transport and metabolism	GO:0003700|transcription factor activity;GO:0008270|zinc ion binding;GO:0008415|acyltransferase activity;GO:0016740|transferase activity	GO:0006355|"regulation of transcription, DNA-dependent"	GO:0006355|"regulation of transcription, DNA-dependent"	\	no	-	-	-	CCGGGG	467	21.7	17.8	38.7	36.8	36.6	25.9	29.8	39.8	16.5	16	15.5	42.4	37.8	34.6	44.1	40.1	23.4	24.9	29.6	44.9	47.1	44.4	53.2	58.3	36	39	33.3	48.3	45	42.7	39.2	37.3	33.1	1.727	0	1.1009	0.3914
jgi.p|Aspni_NRRL3_1|10719	\	Nuclear structure |Intracellular trafficking, secretion, and vesicular transport	GO:0008565|protein transporter activity;GO:0005488|binding	GO:0000059|"protein import into nucleus, docking";GO:0006886|intracellular protein transport	GO:0000059|"protein import into nucleus, docking";GO:0006886|intracellular protein transport	\	no	-	-	-	CCCCAC\CCCCGC	261\159	67.8	73.6	58.3	59.8	58.3	60.9	85.3	85.6	91.4	102.2	98	74.6	74.3	67.5	94.3	92.5	46	45.1	49.3	41	40.1	37.2	64.8	71.6	26.3	32.1	33.9	64.3	52	51.5	66.3	62.7	61.3	0.8765	0.1917	0.6046	0
jgi.p|Aspni_NRRL3_1|1072	heterokaryon incompatibility protein	-	\	\	\	\	no	-	-	-	CCCCAG	407	1	1.4	13.4	12.5	11.2	13.5	16.9	17.8	3.3	2.3	2.1	12.9	10.8	11.3	17	13.3	0.4	0.6	0.8	13.8	14.9	16.2	18.5	20.6	2.8	2.4	2.7	13	11.7	11	15	12.5	8.7	0.6313	0.0677	1.0979	0.6001
jgi.p|Aspni_NRRL3_1|10720	\	Function unknown	\	\	\	\	no	-	-	-	CCCCGC	78	126.7	139.6	78.7	84.1	73.4	176.3	163	106.4	66.1	66.8	52.3	73.7	68.5	58.6	94.1	84.7	64.2	77	73	69.7	72.9	67.4	119.6	94.8	37.4	38.3	33.2	79.8	61.6	71.6	80.9	57.1	53.8	0.7117	0.0116	0.8029	0.1411
jgi.p|Aspni_NRRL3_1|10721	\	Nuclear structure	\	GO:0045132|meiotic chromosome segregation	GO:0045132|meiotic chromosome segregation	\	no	-	-	-	GCGGGG	491	19.5	19.4	12.4	9	9.9	12	16.7	13.8	24.9	24.4	24.8	14.5	12.7	11.7	18.1	16.7	16.3	17.1	19.3	11.6	11.3	8.4	11.7	13	17.8	17.6	20.9	12.6	13.1	12.6	10.9	8.7	8.4	1.1951	0.0816	0.8953	0.4186
jgi.p|Aspni_NRRL3_1|10722	\	-	\	\	\	\	no	-	-	-	CCCCGC	72	42.5	44.6	24.7	22.2	19.2	55.2	57	45.9	44.1	48.6	62.4	28.9	21.3	23.7	42.8	40.9	30.8	28	25.4	15.4	20.9	17.9	38.7	40.6	15.7	19.8	21.6	25.6	26.7	25.7	25.1	23.8	19.9	0.8584	0.2837	0.7517	0.092
jgi.p|Aspni_NRRL3_1|10723	\	Secondary metabolites biosynthesis, transport and catabolism	GO:0004497|monooxygenase activity;GO:0005506|iron ion binding;GO:0020037|heme binding	GO:0006118|electron transport	GO:0006118|electron transport	\	no	-	-	-	CCCCGC\CCCCAG\CTGGGG	549\244\220	7.2	6.4	59.9	58.8	61.4	49.3	46.6	45.4	11.1	12.4	9.3	32	30.3	24.9	34.8	33.9	4.7	4.8	5.7	38.4	34.3	33.9	36.5	32.5	677.1	737.1	252.5	14.5	12.7	16.1	15.8	17.3	14.8	0.9833	0.9633	0.5352	0.0003
jgi.p|Aspni_NRRL3_1|10724	\	Energy production and conversion	GO:0004368|glycerol-3-phosphate dehydrogenase activity;GO:0016491|oxidoreductase activity	GO:0006072|glycerol-3-phosphate metabolic process	GO:0006072|glycerol-3-phosphate metabolic process	\	no	glycerol_/	-	-	CCGGGG\CCCCGG	791\576	202.9	254.9	49.1	42.1	45.3	37.4	44.3	50.7	916.5	956.3	769.9	170.7	192.5	237.5	114.4	139.7	9.2	9.7	12	41.3	39.2	39.3	31.3	42.2	54.8	39.5	80.7	70.5	97.3	133.7	172.9	126	125.8	0.0605	0	0.7951	0.2488
jgi.p|Aspni_NRRL3_1|10725	\	-	\	\	\	\	no	-	-	-	-	-	0.6	0.1	1	0.3	0	0.8	0.8	0.5	1.7	1.4	0.9	1.5	0.8	1.4	1.5	1.6	0	0	0	1.1	0.4	0.8	1	1	0.3	0.7	0.4	1.3	1.3	1.4	1	2.7	1.2	0.1959	0.0605	1.4157	0.702
jgi.p|Aspni_NRRL3_1|10726	\	-	\	\	\	\	no	-	-	-	CCGGGG	43	0.5	0.4	0.5	0.2	0	0.5	0.1	0.2	0.4	0.4	0.5	0.7	1	0.4	0.4	0.8	0	0	0	0.7	0	0.6	1.6	0.5	0	0.1	0.1	0.3	0.7	0.3	0.6	0.5	0.3	0.1101	0.0089	1.5711	0.6535
jgi.p|Aspni_NRRL3_1|10727	\	-	\	\	\	\	no	-	-	-	-	-	3.1	4.8	6.7	7.2	6.7	12.3	14.3	11.8	2.1	2.3	1.6	7.5	7.9	6.7	6.3	6	1.2	1.2	3.4	14.4	14.8	11.1	14.1	17.6	2.9	2.9	1	16.8	17.2	12.6	12	6.6	6.3	0.6229	0.1184	1.7542	0.0232
jgi.p|Aspni_NRRL3_1|10728	\	-	\	\	\	\	no	-	-	-	CCCCAG	6	1.8	3.5	9.5	3.8	7.2	14.6	11.5	6.2	2	3	0.9	10.8	7.1	7.4	6.8	4.6	0.9	0.2	0.3	4.7	8.3	5.3	11.5	6.1	1.1	1.6	0.4	19	9.8	11	5.8	5.5	4.3	0.2935	0.0191	0.8258	0.6939
jgi.p|Aspni_NRRL3_1|10729	\	-	\	\	\	\	no	-	-	-	CTGGGG	413	0.5	0.9	1	2.8	1.3	3.1	2.5	1.7	0.4	0.6	0	1.4	1.8	0.7	1.4	1.5	1.4	0.1	0.7	3.9	5	2.4	2.1	0.8	1.5	0.4	0.2	2.9	3.6	2.3	5.6	2	2.5	1.3632	0.6445	1.9359	0.2487
jgi.p|Aspni_NRRL3_1|1073	O-methyltransferase, COMT-type	General function prediction only	GO:0008171|O-methyltransferase activity;GO:0017096|acetylserotonin O-methyltransferase activity	\	\	\	no	-	-	-	CCGGGG\CCGGGG	759\324	2.1	2.1	242.3	262	253.2	1030.6	810.9	787.5	0.4	0.4	0.6	297	278	237.2	777.4	662.9	3.6	4.7	5.1	464.6	473.1	489.1	1025.8	783.5	8.7	8.7	1.2	404.4	382.8	379.2	609.6	543.2	404	2.6997	0.0003	1.6898	0.0396
jgi.p|Aspni_NRRL3_1|10730	\	-	\	\	\	\	no	-	-	-	GTGGGG\GTGGGG	832\717	0.7	0.1	0.2	0.2	0.3	1.2	0.3	0.3	0.2	0.2	0.5	0	0.2	0.4	0.3	0.3	0.5	0.3	0.9	0.3	0.4	0.2	0.6	0.3	0.3	0.1	0.3	0.1	0.2	0	0.1	0.1	0.9	1.7429	0.5077	1.032	0.9867
jgi.p|Aspni_NRRL3_1|10731	\	General function prediction only	\	\	\	\	no	-	-	-	CCCCAG\CCCCGC	808\147	83.9	90.2	55.4	50.9	59.9	131.8	121.4	80.5	72.3	76	56.1	57.6	56.6	49.5	70	68.9	25.6	25.4	36.3	51.8	59.7	57.5	75.6	64	24	24.4	20.8	67.2	51.3	53.3	65.5	45.3	44.1	0.441	0	0.9234	0.6696
jgi.p|Aspni_NRRL3_1|10732	\	Cytoskeleton	\	\	\	\	no	-	-	-	-	-	42	43.4	19.4	18.1	17.7	27.7	31.6	26.5	27.9	28.6	31.7	27.5	30.7	26.6	28.4	27.3	16.5	16.8	18.9	21.1	21.3	20.4	22.2	26.8	20.6	18.8	16.1	37.2	40.6	43.8	24.1	19.4	16.9	0.5395	0	1.0295	0.8281
jgi.p|Aspni_NRRL3_1|10733	\	Nucleotide transport and metabolism	GO:0004384|membrane-associated guanylate kinase;GO:0004385|guanylate kinase activity	\	\	\	no	-	-	-	CCCCAC	200	280.5	278.6	70.7	58.9	65.4	172.5	141.7	103.7	216.8	221.5	146.5	65.7	65.6	60.4	91	86.3	144.6	145.4	161.2	64.5	90.5	68.2	98	82.6	54.9	44.4	37.6	61.8	63.8	60.1	91.7	57	53.2	0.7137	0.0254	1.0379	0.8669
jgi.p|Aspni_NRRL3_1|10734	\	Cell cycle control, cell division, chromosome partitioning |Signal transduction mechanisms |Cytoskeleton	GO:0005525|GTP binding;GO:0005515|protein binding	GO:0007049|cell cycle	GO:0007049|cell cycle	\	no	-	-	-	CCCCGG\CCCCAC	303\95	222.8	220.5	168.1	183.2	172	165.9	178.8	222.7	288.9	290.4	208.7	261.8	268.8	266.4	284.2	294.8	173.9	158.6	195.2	339.7	307.2	302.5	197.9	301.6	185.3	155.7	99.1	339.6	387.1	365.3	250.2	213.5	200.6	1.0481	0.7724	1.6333	0
jgi.p|Aspni_NRRL3_1|10735	\	Translation, ribosomal structure and biogenesis	GO:0003735|structural constituent of ribosome	GO:0006412|translation	GO:0006412|translation	\	no	-	-	-	GTGGGG\CCGGGG	444\236	82.8	90	49.6	34.9	39.4	81.9	81.9	69.4	73.7	69.1	25.7	54	60.1	63	67	73.2	27.4	30.2	41.8	65.1	74.9	58.1	57.6	63.9	12.5	6.2	5.1	57.2	68.2	72.4	82.1	52.7	47.6	0.5077	0.0014	1.4446	0.1128
jgi.p|Aspni_NRRL3_1|10736	\	General function prediction only	GO:0004497|monooxygenase activity;GO:0005506|iron ion binding;GO:0020037|heme binding	GO:0006118|electron transport	GO:0006118|electron transport	\	no	-	-	-	-	-	76.6	83.7	34.9	29.3	33.8	92.3	83	65.7	42	48.8	31.6	35.3	30.5	33.5	52.2	43.7	22.3	26.4	26.2	30.2	28.2	26.7	67	52.4	5.9	6	6.3	27	25.4	29.2	40.1	40.4	36.5	0.4137	0	0.7845	0.076
jgi.p|Aspni_NRRL3_1|10737	\	Function unknown	\	\	\	\	no	-	-	-	CCCCGC	74	26.7	27.7	21.6	17.9	21.7	40	30.2	29.3	19.7	21.5	17.1	20.7	19.4	20	27.5	25.7	44.7	44.6	51.8	22.9	31.5	27.2	42.8	38	32.2	30.8	22.1	29.2	26.2	27.7	26.8	25.1	20.1	2.2787	0	1.2231	0.1498
jgi.p|Aspni_NRRL3_1|10738	\	-	\	\	\	\	no	-	-	-	GCGGGG	362	3.1	3.8	5.8	4.3	4.4	9.3	9.9	9.8	3.9	3.5	1.6	7.3	8.5	7.9	9.7	10.2	1.6	3.8	5.1	7.4	6.7	5.9	7.6	8.8	1.7	1.5	0.6	8.3	7.1	6.7	10.7	7.1	5.5	1.3312	0.2961	1.2441	0.4672
jgi.p|Aspni_NRRL3_1|10739	\	Inorganic ion transport and metabolism	GO:0046872|metal ion binding	GO:0030001|metal ion transport	GO:0030001|metal ion transport	\	no	-	-	-	CCCCGC\CCCCGC	342\127	713.8	672.2	223.9	257.7	268.4	558.8	556.6	462.9	532.4	481.2	495	299.8	293	293.3	519.6	487.2	278.3	279.4	351.1	193.3	224.4	239.4	524.1	475.3	262.1	273.8	277.7	320.6	259.1	281.3	346.3	367	350.8	0.577	0	0.7957	0.04
jgi.p|Aspni_NRRL3_1|1074	hypothetical protein	-	\	\	\	\	no	-	-	-	CCCCGG\CCCCGG	645\210	0.6	0.7	70.4	68	71	395	391.4	419	1	1.5	1.1	98.2	98.2	86.8	525.5	455.7	0.8	0.8	1.3	118.9	111.7	120.2	273.2	297.3	2.9	2.8	1.8	84.7	83.7	80.5	227.1	190.7	144.2	1.8114	0.0382	1.5143	0
jgi.p|Aspni_NRRL3_1|10740	\	-	\	\	\	\	no	-	-	-	CCCCGG\CCCCGG	804\453	14.2	13.3	32.5	27	22.1	14.3	18.7	26.7	13.5	15.7	15	29.9	30.7	29.3	36.1	32.7	19	19.2	21.1	45.6	44	48.6	26	45.7	57.7	48.1	45.6	36.4	32.2	29	27.3	26.9	20.6	1.8948	0	1.5385	0.0013
jgi.p|Aspni_NRRL3_1|10741	\	-	\	\	\	\	no	-	-	-	CCGGGG\CCGGGG	430\79	18.6	20.2	23.9	20	22.5	43.4	34.4	37.3	14.4	15.4	13.7	15	14.1	12.8	24.3	22.5	26.7	23.4	27.9	35.2	28.8	25.3	40.4	32.3	44	40.1	40	23.4	19.5	19.3	15.4	15.2	12.9	1.7729	0	1.1943	0.2488
jgi.p|Aspni_NRRL3_1|10742	\	General function prediction only	GO:0005515|protein binding;GO:0008270|zinc ion binding	\	\	\	no	-	-	-	CCCCAG	190	18.2	18.2	30.1	26.8	23.4	31.9	33.3	31.3	29.9	31.2	37.5	31.3	28.1	31.7	35.5	33.2	20	18.6	17.9	25.1	26	23.5	28.4	35.5	35.1	31.8	37.9	29.5	28.5	26.9	35.7	32.5	30.1	1.3726	0.0002	0.8401	0.062
jgi.p|Aspni_NRRL3_1|10743	\	Signal transduction mechanisms	\	\	\	\	no	-	-	-	CCGGGG\CCCCGG\CCGGGG\CCCCGC	829\653\289\89	13.7	14.9	25.4	25.4	21.6	40	45.2	46.2	14.3	15.7	19.7	28.6	30.9	32.8	51.8	53.5	12.1	13.7	12.8	28.4	26.2	31.1	40.1	38.7	17.9	17.1	16.9	27	30.1	31.4	43.8	47.9	46.5	1.1969	0.0812	1.0703	0.5801
jgi.p|Aspni_NRRL3_1|10744	\	General function prediction only	\	\	\	\	no	-	-	-	CCCCGG\CCCCAC	289\135	46.5	42.1	20.5	18.9	17.7	26.9	29.2	29.8	83.9	87	96.8	24.2	19.8	22.1	31.8	31.4	28	24.7	25.4	18.5	17.3	19.9	24.4	26.8	26.6	29.9	29.7	24.4	20.4	20.6	19	23.3	17.4	0.7788	0.0087	0.8829	0.3235
jgi.p|Aspni_NRRL3_1|10745	\	Posttranslational modification, protein turnover, chaperones |Amino acid transport and metabolism	GO:0004185|serine carboxypeptidase activity;GO:0004187|carboxypeptidase D activity	GO:0006508|proteolysis	GO:0006508|proteolysis	\	no	-	-	-	CCCCGC\CCCCGG	299\50	62.9	57.8	55.6	50.9	48.9	67.2	76.1	67.3	45.5	45.7	54.7	57.4	58.8	55.5	67.4	71.7	44.9	45.4	42.9	52.5	51.7	48.8	58.5	63.5	56.2	55.2	61.7	58.4	62.1	62.7	64.8	55	57.3	0.9757	0.7965	0.8889	0.1585
jgi.p|Aspni_NRRL3_1|10746	\	-	\	\	\	\	no	-	-	-	CCCCAC	255	183.7	172.1	142.8	151.9	161.2	332.1	289.4	205.3	120.2	127.6	118.6	141.7	125.7	124.9	207.4	190.9	153.5	150.3	132.6	177.7	168.9	162.4	279	225.7	98.8	87.5	141.9	128.4	119.8	141.4	139.1	116.4	111.2	1.0852	0.6227	1.0056	0.9829
jgi.p|Aspni_NRRL3_1|10747	\	Signal transduction mechanisms |Intracellular trafficking, secretion, and vesicular transport	\	\	\	\	no	-	-	-	CCCCGC\GTGGGG	203\192	153.2	164.9	157.1	177.4	161.3	142.4	164.6	165.7	231.8	250.3	308.3	190.4	172.1	171.9	241.5	227.3	82.2	74.7	68.3	113.8	110.7	120.7	132.6	160.1	94.4	108.9	218.5	155.9	125.5	121.7	122.3	144.3	134.6	0.6293	0.0084	0.6297	0.0075
jgi.p|Aspni_NRRL3_1|10748	\	-	GO:0003676|nucleic acid binding	\	\	\	no	-	-	-	CCCCGG	574	9.1	9.8	25.1	20.7	18.6	22.3	29	32.5	10.9	12.4	10.8	25.3	22.7	26.2	29	27.6	5.3	5.2	3.8	20.1	16.3	16.7	14.2	25.2	6.4	6.2	5.8	24.3	28.5	25.1	20.7	18.3	18.1	0.6785	0.0076	0.7414	0.0281
jgi.p|Aspni_NRRL3_1|10749	\	General function prediction only	\	\	\	\	no	-	-	-	CCGGGG	708	64.7	56.2	23.6	20.5	21.9	23.2	30.5	31	96	96.7	72.1	31.8	27	25.9	30.1	34.7	21.9	25.1	22.5	28.1	25.3	22.3	30.5	35.9	12.9	12.9	9.8	28	27.6	25.7	27.8	22.7	22	0.5079	0	1.0304	0.8617
jgi.p|Aspni_NRRL3_1|1075	hypothetical protein	-	\	\	\	\	no	-	-	-	CCGGGG	358	0.1	0	3.9	3.3	2.9	12.2	14.7	13.8	0	0.1	0.1	4.3	4.6	4.3	17.6	13.6	0	0	0.2	5.1	3.3	5.4	13	13	0.1	0	0.2	4.5	3.9	4.2	8.6	8.2	6.4	1.1271	0.8969	1.2217	0.3547
jgi.p|Aspni_NRRL3_1|10750	\	-	\	\	\	\	no	galactose_/	-	-	CCCCGG\CCCCAC\CCCCGG\CCGGGG	349\311\231\99	166.6	141.6	42.4	45.5	52.1	40.3	45.1	54.4	20.5	25.9	53.8	93.4	78.5	80.5	58.1	56.4	297.9	243.1	241.4	45.4	42	41	48.4	62.5	359	391.2	330.6	64.4	53.3	55.9	52.2	50.8	48.7	2.2413	0	0.8261	0.3641
jgi.p|Aspni_NRRL3_1|10751	\	Function unknown	\	\	\	\	no	-	-	-	GCGGGG\CCCCAC	255\99	6.2	7.7	6.9	6.2	6.7	11.6	9.7	9.2	13.5	13.9	15.5	6.7	6.4	7.3	9.7	9.2	3.4	2.3	2.7	5.9	5.5	4.5	8	8.6	3.4	3.3	1.6	5.7	5.7	5	6.2	5.5	5.5	0.5494	0.0023	0.7209	0.1647
jgi.p|Aspni_NRRL3_1|10752	\	Translation, ribosomal structure and biogenesis	GO:0000166|nucleotide binding;GO:0004812|aminoacyl-tRNA ligase activity;GO:0005524|ATP binding;GO:0004825|methionine-tRNA ligase activity	GO:0006412|translation;GO:0006418|tRNA aminoacylation for protein translation;GO:0006431|methionyl-tRNA aminoacylation	GO:0006412|translation;GO:0006418|tRNA aminoacylation for protein translation;GO:0006431|methionyl-tRNA aminoacylation	\	no	-	-	-	GTGGGG\CCCCGC	182\26	116.2	132.6	32	33.6	32.3	52.6	71.7	67.3	142.3	158.7	192	63.4	62.4	58.3	87.5	90.3	33.3	32.2	25.4	17.9	19.9	17.7	35.9	41.7	14	18.9	18.1	42.5	39.1	35.3	49.3	45.2	44.3	0.326	0	0.5128	0
jgi.p|Aspni_NRRL3_1|10753	\	RNA processing and modification	\	\	\	\	no	-	-	-	GCGGGG\GTGGGG\CTGGGG\CCCCGC	965\646\557\407	50	47.6	44.6	43.7	45.5	42.1	45.1	48.3	71.7	69.4	46.3	55.2	50.3	51.6	62.1	66.4	24.9	27.7	28.6	71.2	67.6	72.4	52.5	64.6	18.8	18.6	22	60.9	72	68.6	63.3	64.1	59.8	0.7334	0.0026	1.4281	0.0004
jgi.p|Aspni_NRRL3_1|10754	\	-	\	\	\	\	no	-	-	-	-	-	1661	1743.9	8808.6	10812.8	10708.7	7014.7	6720.9	7688.5	2255.2	2030.8	1735.6	7650.3	6488.7	5940.3	7576.1	7189.6	2757.7	2805.1	2498.4	10297.4	10531	10748.4	9336.4	10075.4	7106.5	8767.7	8348.2	9742	8584.4	8939.7	6212	7482.4	6697.7	2.0904	0	0.9359	0.6236
jgi.p|Aspni_NRRL3_1|10755	\	Cytoskeleton |Intracellular trafficking, secretion, and vesicular transport |Cell cycle control, cell division, chromosome partitioning	GO:0004871|signal transducer activity;GO:0005515|protein binding;GO:0035091|phosphoinositide binding	GO:0007154|cell communication;GO:0007242|intracellular signaling cascade	GO:0007154|cell communication;GO:0007242|intracellular signaling cascade	\	no	-	-	-			7	7.6	6.4	5.8	5.6	8.2	10.7	13.2	12.3	14	14.3	8.9	9	9.6	16.8	16.3	4.1	3.9	4.2	5.3	6.5	6.2	7.6	8	4.6	5.3	5.1	6.3	6.6	6.8	8.9	10	10	0.7323	0.0053	0.924	0.602
jgi.p|Aspni_NRRL3_1|10756	\	Lipid transport and metabolism	GO:0008170|N-methyltransferase activity;GO:0004481|methylene-fatty-acyl-phospholipid synthase activity	GO:0006644|phospholipid metabolic process	GO:0006644|phospholipid metabolic process	\	no	-	-	-			68.5	68.6	62.1	62.8	57.4	52.5	68.5	57.2	66	79.6	131.6	88.3	83.7	86.2	138.2	118.6	80.5	73.4	77.3	79.3	81.4	73.8	46.7	51.9	220.6	220.5	171.9	75.6	69	63.8	52.6	56.1	50.5	1.4868	0.0038	1.1604	0.366
jgi.p|Aspni_NRRL3_1|10757	\	-	\	\	\	\	no	-	-	-	-	-	17.5	18.7	23	24.8	22	23.4	29.5	29.1	22.8	22.6	23	23.7	23	21.4	25.1	28.3	13.5	16.6	16.9	25.1	22.2	23.1	27	29.3	18.5	18.1	16.8	24.4	24.7	23.6	33.4	27	25.8	1.1422	0.1307	0.9076	0.3388
jgi.p|Aspni_NRRL3_1|10758	\	Function unknown	\	\	\	\	no	-	-	-	CCCCAG	54	17.8	14.9	12.2	12.4	11.4	10.9	13.7	16.2	18.6	20	19.7	15.1	16.6	15.1	20.4	19.1	15.7	16.4	17	14.3	13.5	14	14.3	17	14.7	13.4	12.5	14.1	13.8	12.8	16.5	15.1	13.2	1.3192	0.0008	1.0517	0.6696
jgi.p|Aspni_NRRL3_1|10759	\	Nuclear structure	\	\	\	\	no	-	-	-	GCGGGG\CCGGGG	927\37	4.1	3.5	13.1	9.3	9	6.5	8.8	12.3	4.5	5	4.3	13.2	12.9	12.8	12.9	11.4	5.4	5.7	5.7	18.8	17.9	17.7	11.8	16.5	12.9	12.9	10.1	20.2	20.8	18.2	12.7	13.7	10.6	1.9099	0	1.563	0.0004
jgi.p|Aspni_NRRL3_1|1076	hypothetical protein	-	\	\	\	\	no	-	-	-	-	-	7.7	8.1	3.5	2.4	3.8	11	8.7	10.2	16.6	12.6	13.9	5.2	3.4	3.4	14.7	14.9	1.9	1.8	3	11.4	9.6	10.7	20	18.2	3.7	3.4	5.8	5.1	5.3	4.8	13.9	10.3	8.7	0.3747	0	2.9623	0
jgi.p|Aspni_NRRL3_1|10760	\	Posttranslational modification, protein turnover, chaperones	GO:0009055|electron carrier activity;GO:0015035|protein disulfide oxidoreductase activity	GO:0045454|cell redox homeostasis;GO:0006118|electron transport	GO:0045454|cell redox homeostasis;GO:0006118|electron transport	\	no	-	-	-	CCCCAC\CCCCAG	464\277	58.5	51.7	34.1	26.1	30.3	70.7	59.6	59.5	41.4	43.6	40.2	32.5	31.1	29.5	52.4	48.3	42.5	39.4	33.9	40	39.4	39.2	77.2	69.3	18.5	20.9	20.8	46.4	36.4	38.2	35.2	42.2	38.4	0.9322	0.5817	1.1874	0.1905
jgi.p|Aspni_NRRL3_1|10761	\	Translation, ribosomal structure and biogenesis	GO:0003735|structural constituent of ribosome	GO:0006412|translation	GO:0006412|translation	\	no	-	-	-	CCCCAC	382	4868.5	5126.5	738.4	726	768.3	1598.1	1683.3	1270.9	4265.4	4214.7	2788.4	1206.9	1172.3	1217.5	1363.8	1391.5	698.8	711.8	772.9	688.8	663.1	568.6	1010.5	1150.1	369.9	301.8	311.5	940.4	818.3	852.8	1288.3	942.5	994.2	0.1935	0	0.7752	0.0145
jgi.p|Aspni_NRRL3_1|10762	\	General function prediction only	\	GO:0006629|lipid metabolic process;GO:0008152|metabolic process	GO:0006629|lipid metabolic process;GO:0008152|metabolic process	\	no	-	-	-	GCGGGG\CCCCGC	321\38	6.8	6.3	34.4	30.5	30	23.2	26.9	29.7	5.6	5.2	9.6	30.3	27.8	25	34.7	28.6	11.6	10.6	7.8	33.5	33.2	37.4	23	36.3	16.4	20.5	21.8	26.6	23.1	21.4	16.7	22.7	17	2.0346	0	0.9927	0.9804
jgi.p|Aspni_NRRL3_1|10763	\	Amino acid transport and metabolism	GO:0015171|amino acid transmembrane transporter activity	GO:0006865|amino acid transport;GO:0006810|transport	GO:0006865|amino acid transport;GO:0006810|transport	\	no	-	-	-	CCCCAG\CTGGGG	434\367	0.1	0.1	0.5	0.7	0.2	2.5	3.1	1.5	0.1	0	0.1	0.4	0.5	0.3	3.3	2.8	0.4	0.1	0.2	1	1	0.6	1.6	2	0.5	0.4	0.2	0.3	0.5	0.3	1.1	1	0.8	2.9826	0.0529	1.6182	0.3219
jgi.p|Aspni_NRRL3_1|10764	\	-	GO:0004601|peroxidase activity;GO:0020037|heme binding	GO:0006118|electron transport;GO:0006979|response to oxidative stress	GO:0006118|electron transport;GO:0006979|response to oxidative stress	\	no	-	-	-	-	-	13.3	13.2	25.4	23.7	23.9	24.4	29.2	34.4	25.9	23.6	15	29.7	29	29.3	42.7	49.2	13.3	11.7	11.7	24.2	24.2	23.1	24.8	36.1	22.5	20.3	15.3	20.7	22.3	22	35.6	31.6	33.8	1.2261	0.1389	0.8865	0.4335
jgi.p|Aspni_NRRL3_1|10765	\	-	\	\	\	\	no	-	-	-	CTGGGG	883	0.1	0	0.1	0.3	0.3	0.1	0	0.1	0	0	0	0.1	0.1	0	0	0.1	0	0	0.1	0	0.2	0	0.4	0	0	0	0	0.2	0.1	0.1	0	0.1	0	1.1349	0.9388	0.2833	0.245
jgi.p|Aspni_NRRL3_1|10766	\	Signal transduction mechanisms	\	\	\	\	no	-	-	-	-	-	17.4	15.2	7.2	7.5	6.5	6.1	7.3	8.8	26.4	28.3	27.3	13	12.3	11.7	12.1	12.2	9.2	9.5	8.3	10.5	9.9	7.8	6.7	11.8	12.7	10.9	9.9	9.2	11.2	11.7	11.7	10.1	8.9	0.7372	0.0108	1.1836	0.2876
jgi.p|Aspni_NRRL3_1|10767	\	-	\	\	\	\	no	-	-	-	-	-	35.6	39	39.8	38.5	42	69.2	52.3	51.9	25.6	28.9	35.8	32.6	23.6	23.7	36.6	34.6	47.8	40.8	38.7	24	41.6	36.2	64.1	46.3	22.9	28.5	26.9	44.1	30.3	35.2	27.3	27.1	27	1.5111	0.0128	0.7784	0.1873
jgi.p|Aspni_NRRL3_1|10768	\	Cell cycle control, cell division, chromosome partitioning	GO:0005515|protein binding	\	\	\	no	-	-	-	-	-	86.9	84.5	66.1	63.5	51	45	57.3	63.6	106.8	109.6	101.4	69.6	71.7	63.6	83	83.4	54.5	46.3	44	66.4	65.4	65.6	51.5	80.3	49.5	54	43.9	73.1	71.9	69.4	73.6	63.8	52	0.7491	0.007	0.9878	0.9408
jgi.p|Aspni_NRRL3_1|10769	\	Function unknown	\	\	\	\	no	-	-	-	-	-	32.4	30.7	14.5	16.4	18.4	20.9	17.9	19.3	27.6	28.7	23.2	20.1	21.3	19.6	19.8	20.4	19.1	21.8	19.9	21.1	21.5	17.5	22.6	22	14.6	12.4	10.2	18.9	19	19.9	24	15.9	14	0.8532	0.1855	1.1006	0.5314
jgi.p|Aspni_NRRL3_1|1077	hypothetical protein	-	\	\	\	\	no	-	-	-	CCCCGC	302	0.6	0.4	12.9	13.3	9.8	4.5	5.6	5.1	5.8	6.3	6.1	16.1	15.8	13.7	5.1	4.8	0.2	0.2	0.3	4.5	3.2	4.8	2.2	2.4	1.7	2	2.7	6.7	4.5	5.1	1.5	2.3	3	0.5566	0.1684	0.315	0
jgi.p|Aspni_NRRL3_1|10770	\	-	GO:0003700|transcription factor activity;GO:0008270|zinc ion binding	GO:0006355|"regulation of transcription, DNA-dependent"	GO:0006355|"regulation of transcription, DNA-dependent"	\	no	-	-	-	-	-	9.5	8.5	16	13.9	11.5	24.5	19.8	23.5	7.4	6.9	6.4	12.7	9.8	9.3	16.4	14.1	11.1	9.6	8.3	11.5	12.1	11.7	20	22.3	5.2	6.5	6.2	14	13.9	12.4	15.7	13.9	12.6	1.4287	0.0043	0.772	0.0593
jgi.p|Aspni_NRRL3_1|10771	\	Translation, ribosomal structure and biogenesis	\	GO:0006364|rRNA processing	GO:0006364|rRNA processing	\	no	-	-	-	-	-	6.7	9.6	7.2	5.7	5.7	8.7	13.2	12.9	12.8	10.1	2.5	13.1	14.8	12.9	10.6	13.8	0.2	1	1.9	8	10	5.7	3.8	7.8	0	0.1	0.2	8.5	9.6	9.8	16.4	8.8	7.3	0.1694	0	1.1418	0.7814
jgi.p|Aspni_NRRL3_1|10772	\	Posttranslational modification, protein turnover, chaperones	GO:0000166|nucleotide binding;GO:0017111|nucleoside-triphosphatase activity;GO:0005524|ATP binding;GO:0004003|ATP-dependent DNA helicase activity;GO:0004004|ATP-dependent RNA helicase activity;GO:0008026|ATP-dependent helicase activity;GO:0008094|DNA-dependent ATPase activity;GO:0008186|RNA-dependent ATPase activity;GO:0015462|protein-transmembrane transporting ATPase activity;GO:0016887|ATPase a…	\	\	\	no	-	-	-	GCGGGG\CCCCGG	56\18	4.7	4.9	8	5.1	5.5	5.6	7.5	7.4	6.8	7.2	3.6	16.4	16.9	19	7.1	8	7.1	3.9	5.6	8.8	9.2	9	7	10.8	1.8	1.7	1.2	13.6	14.8	14.9	17.7	12.2	11.3	1.5196	0.0319	1.3144	0.2007
jgi.p|Aspni_NRRL3_1|10773	\	General function prediction only	GO:0005515|protein binding	GO:0015031|protein transport;GO:0006457|protein folding	GO:0015031|protein transport;GO:0006457|protein folding	\	no	-	-	-	CCGGGG\CCCCGC	290\252	125	125.8	86.7	66.5	71.7	194	157.6	119.8	99.7	103.1	121	67.6	80.2	74.2	108.9	122.6	92.6	108.2	103.6	99.8	91.4	94.3	157.3	117.4	105.8	73.6	103.2	66.1	65.4	73.2	119	144	164.2	1.0714	0.7149	1.1496	0.452
jgi.p|Aspni_NRRL3_1|10774	\	Posttranslational modification, protein turnover, chaperones	\	\	\	\	no	-	-	-	-	-	67.7	61	29.9	33	25.6	74.2	62.4	54	48.4	49.2	55.3	30.4	26.6	23.5	54.4	40.8	96.6	81.6	55.6	47.1	53	48.5	77	62.1	38.9	37.2	51.5	52.1	35.1	33.2	21.9	33.2	25.3	1.6136	0.0078	1.5132	0.0292
jgi.p|Aspni_NRRL3_1|10775	\	RNA processing and modification	GO:0003676|nucleic acid binding;GO:0004386|helicase activity;GO:0005524|ATP binding;GO:0008026|ATP-dependent helicase activity;GO:0004003|ATP-dependent DNA helicase activity;GO:0004004|ATP-dependent RNA helicase activity;GO:0008094|DNA-dependent ATPase activity;GO:0008186|RNA-dependent ATPase activity;GO:0015462|protein-transmembrane transporting ATPase activity;GO:0016887|ATPase activity;GO:0017…	\	\	\	no	-	-	-	CTGGGG\CTGGGG	313\96	21.6	24.7	9.5	7.3	6.7	12.2	14.2	11.5	25.9	27.4	27.9	8.6	9.3	9.9	12.6	12.6	8.4	8.8	7.1	5.5	6.3	3.9	8.1	10	4.9	5.4	8.8	6	6.7	7.2	8.5	9.5	9.6	0.4676	0	0.6015	0.0016
jgi.p|Aspni_NRRL3_1|10776	\	General function prediction only	\	\	\	\	no	-	-	-	CCCCAG\CCCCAG	353\136	91.6	88.4	51.5	46.1	42.1	48.5	53.5	67.7	97.7	106.9	145.5	55.5	56.1	54.5	85.8	94	59.2	52.9	49	53	55.5	50.7	56.7	70.5	47.9	54.4	55.3	46.4	43.8	49.9	63.3	83	101.2	0.7926	0.114	1.03	0.8868
jgi.p|Aspni_NRRL3_1|10777	\	-	GO:0004553|"hydrolase activity, hydrolyzing O-glycosyl compounds"	GO:0005975|carbohydrate metabolic process	GO:0005975|carbohydrate metabolic process	\	no	-	-	-	-	-	60.5	56.5	59.3	54.5	58.7	128.9	78.5	65.9	27.9	30.7	27.2	42.1	42.6	39.1	51.7	48.8	84.1	93.2	86.9	94.9	99.8	105.5	162.2	99.2	54.6	60.4	42	69.8	50.8	57.9	75	63.9	65.9	1.9859	0.0001	1.5764	0.012
jgi.p|Aspni_NRRL3_1|10778	\	General function prediction only	GO:0008080|N-acetyltransferase activity	GO:0008152|metabolic process	GO:0008152|metabolic process	\	no	-	-	-	-	-	2	2.7	4.2	3.5	0.7	2.3	2.4	2.6	2	4.8	4.2	2.4	1.4	1.7	2.9	2.2	0.5	0.6	0.2	0.7	0.4	0.4	1.3	0.5	0	0.4	0.5	1.1	1.4	2	1.2	1.1	1.4	0.2703	0.0045	0.1606	0.0005
jgi.p|Aspni_NRRL3_1|10779	\	-	GO:0005509|calcium ion binding;GO:0005515|protein binding	\	\	\	no	-	-	-	-	-	3.1	3.1	2.4	2.2	2.1	4.6	5.1	5.9	5.2	5	4.5	3.4	3.7	2.9	5.6	5.8	1.8	2	2.1	2.3	2.1	2.6	3.9	5	2	2	1.8	2.7	2.8	2.7	4.5	4.2	3.6	0.838	0.1745	0.9661	0.8776
jgi.p|Aspni_NRRL3_1|1078	oleate hydratase	-	\	\	\	\	no	-	-	-	-	-	2	1.6	18.9	20.3	13.3	8.9	7.7	9.5	12.1	10.9	8.3	20.8	19.1	19.7	7.9	7.1	0.4	0.2	0.7	13.7	12.3	13.7	8.5	11.8	2.8	3.5	4.8	13.9	11.3	12.6	13.1	9.2	10.1	0.3048	0	0.6836	0.0144
jgi.p|Aspni_NRRL3_1|10780	\	-	\	\	\	\	no	-	-	-	-	-	0.4	0.7	1.3	1.5	2.1	2	1.7	2	0.5	0.4	0.7	2.7	1.9	1.7	1.8	1.6	0.5	0.2	0.2	1.6	1.6	2	4.1	2.9	0.1	0.2	0.2	1.6	2.1	1.7	3.4	3.1	2.8	0.6952	0.3785	0.9923	0.9902
jgi.p|Aspni_NRRL3_1|10781	\	Signal transduction mechanisms	GO:0004722|protein serine/threonine phosphatase activity;GO:0003824|catalytic activity;GO:0004721|phosphoprotein phosphatase activity;GO:0004723|calcium-dependent protein serine/threonine phosphatase activity;GO:0004724|magnesium-dependent protein serine/threonine phosphatase activity;GO:0008420|CTD phosphatase activity;GO:0008597|calcium-dependent protein serine/threonine phosphatase regulator a…	GO:0006470|protein amino acid dephosphorylation	GO:0006470|protein amino acid dephosphorylation	\	no	-	-	-	CCCCGG\CCCCAC	926\498	222.4	262	181.1	184.8	179.1	209.5	242.4	212	330.9	361.9	425.9	242.9	244.3	266.1	233.4	249.8	86.6	75.8	73.3	101.5	99.8	103.7	138.4	138.7	100.3	112.8	165.2	141.9	146.5	155.6	196.1	196.2	195.8	0.4323	0	0.5063	0
jgi.p|Aspni_NRRL3_1|10782	\	Lipid transport and metabolism	GO:0016779|nucleotidyltransferase activity;GO:0003824|catalytic activity;GO:0004105|choline-phosphate cytidylyltransferase activity	GO:0009058|biosynthetic process	GO:0009058|biosynthetic process	\	no	-	-	-	GTGGGG\CCCCAC\CCCCGG	820\602\202	58.5	58.2	37	36.8	35.2	34.6	39.5	47.3	98	96.2	68.7	55.8	55.4	60.4	55	62.4	27.4	32.2	46.3	40.3	44.7	39.1	40.2	50.2	56.8	45.1	40.6	48.4	60.2	62.3	74.4	58.3	53.1	0.7948	0.0816	1.0278	0.8842
jgi.p|Aspni_NRRL3_1|10783	\	Extracellular structures |Defense mechanisms	\	\	\	\	no	-	-	-	CCGGGG	541	14.4	16.4	535	304.8	292.9	340.9	301.9	336.1	1.9	1.6	2	243.3	223.1	200	304.2	263.1	102.3	118.4	123.7	336.6	423.8	625.5	494.5	515.2	281.7	224.2	78.2	368.8	414.3	368.9	534.1	731.5	440.3	9.6154	0	1.1238	0.6912
jgi.p|Aspni_NRRL3_1|10784	\	General function prediction only	\	\	\	\	no	-	-	-	CTGGGG	259	8.2	8.3	28.5	24	18.8	27	22.4	21.9	11.4	11.5	5.7	51.9	47	56.8	18.3	17.6	14.5	16.4	17.5	25.1	24.1	27	26.6	26.7	32.8	26.6	22.5	31.1	29.2	31.3	32.6	38.2	39.3	2.5552	0	0.9693	0.8832
jgi.p|Aspni_NRRL3_1|10785	\	Function unknown	\	\	\	\	no	-	-	-	GTGGGG\CTGGGG	246\224	3.7	4.4	6.3	6.4	5	12.2	11.7	9	3.9	4.6	1.1	8.1	8.9	8.7	6.5	7.1	1.6	1.8	2	6.2	4.4	4.3	6.5	7.1	1.8	1.1	1.1	5.8	5.6	6.2	8.8	6.1	5.4	0.5929	0.0283	0.7541	0.2785
jgi.p|Aspni_NRRL3_1|10786	\	Translation, ribosomal structure and biogenesis	GO:0004298|threonine endopeptidase activity;GO:0004299|proteasome endopeptidase activity	\	\	\	no	-	-	-	CCCCAG\CCCCAC	75\53	205.4	215.2	54.9	56	54.4	92.6	94.9	69	183.2	174.8	96.5	76.7	80.9	78.7	75.8	75.9	41.8	39.9	37.7	49.4	43.3	40.7	43.9	54.6	15.4	13.4	11.4	53.2	57.5	63.8	70.6	50.9	47.3	0.2526	0	0.7269	0.0278
jgi.p|Aspni_NRRL3_1|10787	\	Transcription	GO:0003702|RNA polymerase II transcription factor activity;GO:0003677|DNA binding	GO:0006352|transcription initiation	GO:0006352|transcription initiation	\	no	-	-	-	-	-	21.6	19.8	32.5	30.3	30.5	32.2	31.7	36	16	20.5	18.7	30.6	31	26.6	39.1	35.4	26.1	26.4	29.2	54.5	57.7	58	43.3	57.4	31.8	26.7	23.9	47.6	45	43.3	43.9	39.3	39.1	1.7314	0	1.6549	0
jgi.p|Aspni_NRRL3_1|10788	\	Function unknown	\	\	\	\	no	-	-	-	-	-	613.2	551.1	193	178.1	192.8	436.9	306.6	208.6	160.4	170.7	191.5	156.6	157.5	132.5	191.9	170.6	698.9	701	506.4	240.5	249.6	203.6	405.9	247.6	175.9	164.2	176.6	166.5	149.1	169.7	194.4	173.7	184.4	1.4531	0.0297	1.109	0.6412
jgi.p|Aspni_NRRL3_1|10789	\	General function prediction only	\	\	\	\	no	-	-	-	GCGGGG\GCGGGG\CCCCGG	401\370\76	6.4	8	8.4	5.1	4.7	6.3	8	9.4	8.1	8.2	4.6	7.6	7.8	7.8	7.8	8.6	2.3	4.2	4	7.9	7.5	6.1	4	7.5	2.7	2.1	2.1	8.3	8.4	7.4	8.6	6.1	6.1	0.6438	0.0196	1.0615	0.8236
jgi.p|Aspni_NRRL3_1|1079	ERCC4 domain-containing protein	Chromatin structure and dynamics	\	\	\	\	no	-	-	-	CCCCGC\CCCCGC	94\48	14	14.6	11.6	11.7	8.7	10.9	9.5	11.2	14.2	16.2	22	12.7	13.6	11.4	12.5	12.2	11.3	8.8	10.3	8.5	8.9	8	11.9	10.9	10.5	11	14.5	7.3	6.9	7.8	9.9	10.7	10.2	0.9386	0.7128	0.7145	0.0276
jgi.p|Aspni_NRRL3_1|10790	\	Function unknown	\	\	\	\	no	-	-	-	CCGGGG\CCCCGC\CCCCGC	335\41\10	45.9	44.1	26	20.5	22.7	37.9	35.2	34	40	41.1	26.8	26.2	29.5	25.2	34.1	35.9	29.5	35.1	38.4	33.6	28.3	35.3	32.1	40.9	19.8	19.6	15.2	30.8	29.5	31.9	35.3	28.1	29.7	1.0063	0.9825	1.2714	0.0899
jgi.p|Aspni_NRRL3_1|10791	\	General function prediction only	\	\	\	\	no	-	-	-	GCGGGG\GCGGGG\GCGGGG\CCCCGG	666\152\101\6	30.1	28.2	22.4	15.6	16.3	32.6	33.3	26.7	22	22.7	17.9	19.7	19.2	17.3	25.4	24.6	20.7	25.2	25.9	20	21.7	24.5	30.7	28.7	28.6	26.8	20.9	19.9	19.7	20.9	24.3	20.4	19	1.0824	0.5218	1.112	0.4756
jgi.p|Aspni_NRRL3_1|10792	\	RNA processing and modification	GO:0003676|nucleic acid binding	\	\	\	no	-	-	-	CCGGGG\CCCCGC\CCCCGC\CCCCGC	967\872\821\307	24.4	24.7	34.1	29.8	22.5	21	32.6	35.6	30.5	32.7	26.6	35.2	33.8	33.2	40.5	40.7	12.7	15.5	15.6	25	22.2	18.2	22	32	18.1	16.4	15.8	28.1	30.8	29.4	32.8	27.1	25	0.7872	0.0676	0.6826	0.0021
jgi.p|Aspni_NRRL3_1|10793	\	Translation, ribosomal structure and biogenesis	GO:0003735|structural constituent of ribosome	GO:0006412|translation	GO:0006412|translation	\	no	-	-	-	GCGGGG	517	85.7	91	30.7	32.9	40.5	52.5	43.9	39.9	102.1	94.6	46.7	41.7	45.9	51.8	46.5	49.7	25.5	31.5	41.6	58.7	54.2	45.8	38.1	49.2	20.1	15.5	13.5	41.5	42.3	47.4	57.6	38.5	36.3	0.4915	0	1.3698	0.1023
jgi.p|Aspni_NRRL3_1|10794	\	-	\	\	\	\	no	-	-	-	CCCCGC	104	98.5	99.5	47.5	52.9	52.5	86.7	60.4	53	67.1	53.5	34.3	53.7	49.5	41.1	50.7	46.2	70	76.3	77.6	64.7	64.7	57.1	74.7	58.5	35.3	33.1	32.4	49.5	45.5	61.3	51.5	37.1	38.2	0.9988	1	1.0977	0.6739
jgi.p|Aspni_NRRL3_1|10795	\	-	\	\	\	\	no	-	-	-	-	-	14	16	15.9	9.8	9.7	37.1	27.8	26.2	6.9	6.5	7.5	9.7	10.1	10.9	14.4	13.7	20.1	18.8	15.8	16.5	17.7	15.9	26.2	21.3	16.3	9.8	11.3	14.7	15.5	13.4	11.7	10.6	9.5	1.6182	0.0011	1.2758	0.1813
jgi.p|Aspni_NRRL3_1|10796	\	Translation, ribosomal structure and biogenesis	GO:0003735|structural constituent of ribosome	GO:0006412|translation	GO:0006412|translation	\	no	-	-	-	-	-	7451.4	7786.8	1374.7	1279.9	1352.2	3574.7	2902.2	2052.9	4940.4	4877.3	3428	1602	1620.2	1610.2	1829.4	1742	1199.4	1145.5	1087.4	913.7	933.8	735.5	1953.8	1549.4	488.4	428.5	425.8	1190.8	1187.7	1186.3	1619.1	1214.5	1222.3	0.2005	0	0.582	0
jgi.p|Aspni_NRRL3_1|10797	\	Translation, ribosomal structure and biogenesis	\	GO:0044237|cellular metabolic process	GO:0044237|cellular metabolic process	\	no	-	-	-	CCGGGG\GTGGGG	816\475	29	31.2	19.1	14.7	13.9	25	33.2	34.9	59.1	60.4	57.1	23.7	22.9	23.3	32.4	35.1	9.7	9.6	9.9	21.5	17.1	17.1	24.3	31.7	9.1	11	7.4	25.4	20.3	19.9	29.2	23.6	25.9	0.4296	0	1.042	0.8061
jgi.p|Aspni_NRRL3_1|10798	\	Transcription	GO:0016791|phosphoric monoester hydrolase activity	\	\	\	no	-	-	-	CCCCAC\CCCCGG	461\120	20.2	22.5	33.7	31.6	30.8	23.7	27.9	30.9	26.4	27.6	28.8	31.3	28.1	30.7	35	35.2	14.8	18.8	17.7	31.3	30.3	28.2	26.6	32.2	23.1	25.1	21.3	28.7	29.6	28.8	32.2	28.9	31.8	1.0624	0.5443	0.8425	0.0558
jgi.p|Aspni_NRRL3_1|10799	\	General function prediction only	GO:0008453|alanine-glyoxylate transaminase activity	GO:0008152|metabolic process	GO:0008152|metabolic process	\	no	-	-	-	CCCCGC\CCCCAG\CCCCAC\CCCCGC	284\222\20\13	133.9	109.8	160.8	124.9	106	94.5	131	156.8	98.5	97.3	129.6	85	104.2	109.4	128.8	150.7	676.7	698.8	669.3	165.8	155.9	157	110.1	154.2	453	506.8	550.1	121.5	106.6	103.9	100.2	175.8	256.7	7.3093	0	1.1107	0.6773
jgi.p|Aspni_NRRL3_1|108	\	Secondary metabolites biosynthesis, transport and catabolism	GO:0003834|"beta-carotene 15,15'-monooxygenase activity"	\	\	\	no	-	-	-	CCCCGG\GCGGGG\CCCCGC	364\301\115	0.2	0.2	0	0.3	0.7	0.4	0.5	0.8	0	0.2	0.2	0.7	1.3	0.6	0.4	0.3	0.1	0.2	0.4	0.2	0.4	0.5	0.6	0.5	1	1.4	0.6	0.5	0.6	0.3	0.6	0.5	0.6	1.5605	0.4545	1.1611	0.8496
jgi.p|Aspni_NRRL3_1|1080	alpha-1,3/1,6-mannosyltransferase Alg2	Cell wall/membrane/envelope biogenesis	GO:0004378|glycolipid 3-alpha-mannosyltransferase activity	GO:0009058|biosynthetic process	GO:0009058|biosynthetic process	GT_4	no	-	-	-	CCCCGG	257	53.4	52.6	15	15.1	16.5	22.4	19.7	17.5	39.3	43.3	54.7	30.5	37.9	33.2	18.1	19.1	21.1	21.3	23.4	17.3	18.9	19.5	25.2	25.9	21.1	17.8	15.1	37	42.3	45.2	26.1	22.4	17.4	0.5482	0	1.0859	0.618
jgi.p|Aspni_NRRL3_1|10800	\	-	\	\	\	\	no	-	-	-	CCCCAC	34	85.5	84.7	37.5	42.5	40.1	59.8	54.9	51.9	45.5	49.5	56.2	52	43.7	41.8	49.8	45.7	137	144	142	44.2	44.6	42	56.4	48.4	113.4	97.9	112.9	46	38.6	33.7	41.3	38.7	36.3	2.1927	0	0.9842	0.9219
jgi.p|Aspni_NRRL3_1|10801	\	Intracellular trafficking, secretion, and vesicular transport	GO:0016787|hydrolase activity	\	\	\	no	-	-	-	CCCCGC	185	165.7	163.5	65.8	67.2	69.2	90.3	93.6	84.5	126.8	141	172.6	97.8	108.1	94.9	118.9	107.7	85.2	86.8	94.7	78.9	89	80.7	89.3	104.2	73.3	76.1	74.3	114.2	117.4	123.3	83.2	88	82.4	0.7146	0	1.1152	0.308
jgi.p|Aspni_NRRL3_1|10802	\	RNA processing and modification	GO:0003676|nucleic acid binding	\	\	\	no	-	-	-	CCCCGC	118	163.8	168.6	97.4	110.5	106.3	189.9	148.8	145.4	135.2	139.9	105.7	133.7	122.6	119.9	139.3	139.3	100.8	98	115.4	111.7	107.6	106	186.7	137.9	84.4	82.4	60.6	111.2	109.8	133.3	134.9	125.7	124.6	0.8333	0.1328	0.9332	0.6506
jgi.p|Aspni_NRRL3_1|10803	\	Posttranslational modification, protein turnover, chaperones	GO:0004842|ubiquitin-protein ligase activity;GO:0005515|protein binding;GO:0008766|"UDP-N-acetylmuramoylalanyl-D-glutamyl-2,6-diaminopimelate-D-alanyl-D-alanine ligase activity";GO:0018169|ribosomal S6-glutamic acid ligase activity;GO:0043773|coenzyme F420-0 gamma-glutamyl ligase activity;GO:0043774|coenzyme F420-2 alpha-glutamyl ligase activity	GO:0006464|protein modification process;GO:0006512|ubiquitin cycle	GO:0006464|protein modification process;GO:0006512|ubiquitin cycle	\	no	-	-	-	CCCCGG	588	68.5	63.5	93.1	97.2	93.4	65.7	80.1	101.8	98.4	105.2	122.2	123.2	123.3	133.6	130.1	150.9	59.8	61.6	77.2	92.6	94.6	101.5	97	128.6	133.9	129.5	117.1	99.6	103.9	106.5	154.4	149.6	156.4	1.3198	0.0078	0.92	0.5088
jgi.p|Aspni_NRRL3_1|10804	\	Carbohydrate transport and metabolism |Posttranslational modification, protein turnover, chaperones	\	\	\	\	no	-	-	-	-	-	0	0.2	1.6	1.3	0.6	117	227.5	64.7	0	0.1	0.1	1	2	0.7	85.7	65.6	0	0.2	0.5	0.6	3.1	0.6	4.8	4.7	0.2	0	0.1	0.1	1.3	1.2	2.8	2.5	1	2.108	0.3801	1.1533	0.8552
jgi.p|Aspni_NRRL3_1|10805	\	-	\	\	\	\	no	-	-	-	CTGGGG	231	3.2	2.8	15.4	11.9	12.4	15.2	15.4	13.1	5.5	4.6	5.6	11.1	11.1	9.6	13.8	12.9	4.5	5	5.2	20	19.3	19.4	14.5	16.6	5.1	3.2	3.2	19.3	16.6	16.6	9.9	11.5	11.1	2.1336	0	1.3353	0.0096
jgi.p|Aspni_NRRL3_1|10806	\	-	\	\	\	\	no	-	-	-	CCGGGG	298	9.3	8.7	7	6.9	7.1	16.8	13.2	9.5	10.2	10	6.8	7.4	8.6	6.8	10.4	8.2	5.9	5.4	7.2	8.6	8.5	9.3	20.4	12.3	4.3	4.6	3.1	10	7.9	8.2	12.7	12.2	9.4	0.9022	0.6376	1.1424	0.5921
jgi.p|Aspni_NRRL3_1|10807	\	Nuclear structure	\	\	\	\	no	-	-	-	CCCCAG\CCCCGG	400\168	66.4	52.5	67.4	50.8	47.5	53.8	58.3	74.5	61.2	63.2	61.1	54.8	57.9	60.8	79.7	74.4	58	65.1	68.3	96	90	106.4	108.6	109.3	111	83.1	57.7	79.9	86.3	91.9	73.6	78.4	68.5	1.4146	0.0055	1.6027	0.0001
jgi.p|Aspni_NRRL3_1|10808	\	-	GO:0010181|FMN binding;GO:0004553|"hydrolase activity, hydrolyzing O-glycosyl compounds";GO:0004338|"glucan 1,3-beta-glucosidase activity"	GO:0006118|electron transport;GO:0005975|carbohydrate metabolic process	GO:0006118|electron transport;GO:0005975|carbohydrate metabolic process	GH_5 / Subf 23	Pectin	-	-	-	CCCCAG\CCCCAC\CCCCGC	999\431\424	76.6	64.8	43.9	44.6	44.4	44.4	37.3	43.9	71.9	81.6	100.2	47.8	43.1	43.8	42.9	37.5	117.4	145.9	165.4	89.4	93.5	98.3	90.6	95.8	50.1	39.9	56.8	55.4	61.2	65.9	57.8	56.3	52.7	2.6576	0	1.9121	0
jgi.p|Aspni_NRRL3_1|10809	\	Intracellular trafficking, secretion, and vesicular transport |Posttranslational modification, protein turnover, chaperones	\	\	\	\	no	-	-	-	CCCCAG\GCGGGG	620\474	162.7	162.2	143.4	168.3	168.3	203.5	178.3	154.7	131.3	144.7	129.8	158.9	146	149.2	157.6	153.2	154.2	181.3	203.8	230.6	201.4	222.5	248.2	197	195.9	189.1	188.4	207	200	200.2	132.3	133	131.4	1.4588	0.0001	1.2294	0.0504
jgi.p|Aspni_NRRL3_1|1081	kinesin-like protein	Cytoskeleton	GO:0003777|microtubule motor activity;GO:0005524|ATP binding	GO:0007018|microtubule-based movement	GO:0007018|microtubule-based movement	\	no	-	-	-	CCCCAG\CCGGGG	762\582	7.9	9.8	14.5	12.2	11.5	6.3	10.6	12.3	14.1	16.1	12.9	21.1	23.8	24	18	20.2	3.5	3.5	4.7	13.3	12.4	11.5	6	12.5	13.7	11.3	9.9	19.9	24.5	23.1	18.4	12.7	12.5	0.5788	0.001	0.8822	0.5396
jgi.p|Aspni_NRRL3_1|10810	\	Posttranslational modification, protein turnover, chaperones	GO:0004364|glutathione transferase activity	\	\	\	no	-	-	-	CCCCAG	968	1.6	1.9	3.7	3.8	4.5	8.3	8.8	5	0.8	0	0.2	4.2	3.5	4.1	4.3	4.4	2.2	1.4	2	4.7	4.2	6.7	10.3	6.3	1.2	1.1	0.7	6.3	5.4	4.5	6.2	4.6	5.5	1.4221	0.2813	1.2136	0.5797
jgi.p|Aspni_NRRL3_1|10811	\	-	\	\	\	\	no	-	-	-	-	-	0	0	0	0	0	0	0	0	0	0	0.1	0	0	0	0	0	0	0	0	0	0	0	0	0	0	0	0	0.1	0	0	0	0	0	1	NA	1	NA
jgi.p|Aspni_NRRL3_1|10812	\	Cell motility	\	\	\	\	no	-	-	-	CCCCGG\CCCCAC	185\159	213.8	161.7	54.6	60.8	62.9	103.8	90.6	109.2	182.3	184.6	184.3	82.8	81.5	81.5	137.6	133.6	187.3	187.4	185.7	124.8	126	125.8	99.8	139.7	103.9	82.5	72.2	95.1	108	101.3	133.6	123.4	105.5	1.3141	0.0054	1.9115	0
jgi.p|Aspni_NRRL3_1|10813	\	General function prediction only	GO:0003847|1-alkyl-2-acetylglycerophosphocholine esterase activity	\	\	\	no	-	-	-	GCGGGG\CCCCAC\CCCCAG	526\167\67	30.2	27.6	29.8	27.9	27.3	22.5	26.2	31.8	29.9	33.3	30.7	31.7	31.7	31.4	32	32.6	23.5	21.5	20.6	42	35.3	40	27.6	35.1	26	24.2	24.7	28.7	34	31.3	35.5	34.2	29.6	1.004	0.9888	1.2453	0.0238
jgi.p|Aspni_NRRL3_1|10814	\	-	\	\	\	\	no	-	-	-	CTGGGG\GTGGGG\CCCCGC	712\612\253	4.6	5.9	21	22.4	16.9	26.5	28.9	31.5	5.3	4.5	2.6	22.8	22.2	22.1	22.6	23.8	1.8	2.5	3.9	19.9	22.5	20.1	23	26.6	2.3	1.7	1.2	20.7	18.8	19	25.2	18.5	18.3	0.6785	0.0226	0.9358	0.7305
jgi.p|Aspni_NRRL3_1|10815	\	-	GO:0005198|structural molecule activity	\	\	\	no	-	-	-	CCCCAC	265	37.9	53.7	47.9	37.3	34	36.8	44.5	64.2	50.3	54	47.7	51.3	62.8	65.3	85.4	100.3	13.8	14.8	17.2	27.3	33.1	46.9	47.1	100.1	42	32.3	25	48.7	54.1	48	118	151.6	120.3	0.4432	0	0.8243	0.3873
jgi.p|Aspni_NRRL3_1|10816	\	Carbohydrate transport and metabolism |Posttranslational modification, protein turnover, chaperones	\	\	\	\	no	-	-	-	CCCCAG\CCCCAC\GCGGGG	787\510\352	161	209.6	158.2	138.3	125.9	354.7	254.4	277.2	157.4	164.2	121.9	155.4	172.6	178.2	270.5	296.2	78.2	86.5	86.1	138.9	157.1	182.4	429.1	371.6	116.4	98.8	61.2	115.9	126.3	137.3	391.6	451.6	428.5	0.5994	0.0002	1.0288	0.8881
jgi.p|Aspni_NRRL3_1|10817	\	General function prediction only	GO:0008080|N-acetyltransferase activity;GO:0008999|ribosomal-protein-alanine N-acetyltransferase activity	GO:0008152|metabolic process	GO:0008152|metabolic process	\	no	-	-	-	CCCCAC	46	184.1	191.3	61.4	62.6	67.4	117	105.8	75.2	153.9	164.8	123.2	57.6	63.1	56	78.2	70.7	86.4	88.4	92.1	65.6	68.5	64.8	70.3	60.7	63.1	51.8	45.3	54.4	61.9	60.2	79.3	59.1	53.1	0.6289	0.0001	0.9402	0.7087
jgi.p|Aspni_NRRL3_1|10818	\	Cytoskeleton	\	\	\	\	no	-	-	-	CTGGGG	546	16.5	15.9	26	23.4	23.8	18.5	23	29	18.2	17.4	23.2	28	25.7	26.2	31.1	30	15.5	13.9	14.9	26.2	25.2	26.6	22.8	30.9	25.2	23.2	24.6	27.3	30.9	30.2	30.8	25.2	24.4	1.2054	0.1071	0.9654	0.8217
jgi.p|Aspni_NRRL3_1|10819	\	General function prediction only	GO:0004672|protein kinase activity;GO:0005524|ATP binding;GO:0005488|binding	GO:0006468|protein amino acid phosphorylation	GO:0006468|protein amino acid phosphorylation	\	no	-	-	-	GCGGGG\GCGGGG\CCCCGC	732\302\117	26.8	26	13.7	12.8	14.3	18.4	20.9	19.6	22.8	24.2	27	23	21.6	21.1	23.5	24.2	12.3	11.4	11.4	14.6	15	14.8	17.2	20.6	6.8	7.9	7	24.9	26.2	27.6	21.5	20	17.2	0.5893	0	0.9895	0.9382
jgi.p|Aspni_NRRL3_1|1082	hypothetical protein	-	\	\	\	\	no	-	-	-	-	-	0.3	0.4	1.7	1	0.9	1.8	1.7	1.8	0.1	0.1	0.1	1.6	1.6	1.9	1.8	1.8	0.3	0.6	0.1	2	1.2	1.9	3.8	4.1	0.8	0.5	0.4	2.2	2.3	2	2.6	2.8	2.7	1.2786	0.6174	1.2575	0.5564
jgi.p|Aspni_NRRL3_1|10820	\	RNA processing and modification	GO:0005525|GTP binding;GO:0008312|7S RNA binding	GO:0006614|SRP-dependent cotranslational protein targeting to membrane	GO:0006614|SRP-dependent cotranslational protein targeting to membrane	\	no	-	-	-	CCCCAC\CCGGGG\CCCCGC	772\461\176	20.8	22	37.9	35.3	32.7	17.5	26	35.9	41.6	46.4	54.4	45.5	48.2	46.1	49.5	52.8	11.4	10.1	9.1	22.8	21.3	21	18	27.1	18	19	18.4	32.1	38.9	33.4	31.2	34	28.3	0.637	0.0021	0.557	0
jgi.p|Aspni_NRRL3_1|10821	\	Cell cycle control, cell division, chromosome partitioning	\	\	\	\	no	-	-	-	CTGGGG\CCCCAG	778\119	15.5	14.8	35.8	33.5	29.3	24.1	33.8	37	26.2	28.3	28.3	40	39.1	39.4	39.9	40.5	15	16.5	19.9	29.2	25.5	25.8	29.9	32.5	24.3	25.8	26.4	33.5	36.5	34.2	40.6	34.7	31.6	1.4895	0	0.7366	0.0007
jgi.p|Aspni_NRRL3_1|10822	\	-	\	\	\	\	no	-	-	-	-	-	0.3	0.2	28.3	25.2	23	17.3	18.6	18.5	0.5	0.5	0.6	35	29.7	28.7	16.5	19.2	1.2	0.9	0.9	40.6	34.1	37.4	37.7	54.8	0.7	0.9	0.7	73.3	68	67	41.9	35.5	35.6	4.7711	0	1.322	0.0036
jgi.p|Aspni_NRRL3_1|10823	\	-	GO:0003824|catalytic activity;GO:0005488|binding	GO:0008152|metabolic process	GO:0008152|metabolic process	\	no	-	-	-	CCCCAG\CCCCGC	717\498	0.1	0	0.1	0	0	0	0.1	0	0	0	0.1	0	0	0	0	0	0	0	0	0	0.1	0	0	0	0	0	0	0	0.1	0	0	0.1	0	0.5322	0.643	0.9041	0.9588
jgi.p|Aspni_NRRL3_1|10824	\	Coenzyme transport and metabolism	GO:0004357|glutamate-cysteine ligase activity	GO:0006750|glutathione biosynthetic process	GO:0006750|glutathione biosynthetic process	\	no	-	-	-	-	-	0.1	0.1	3.3	3.9	1.9	3.6	4.4	4.6	0	0.1	0.3	3.5	3.9	3	2.7	2.5	0.1	0.2	0.1	3.1	2.4	3.8	5.4	5.5	1.3	0.9	1.2	5.2	4	3.5	3	3.2	3	1.7481	0.3347	0.9207	0.7776
jgi.p|Aspni_NRRL3_1|10825	\	-	\	\	\	\	no	-	-	-	CCCCAG	289	0.2	0.3	5.3	6.8	4.5	13.6	9.6	6.4	0.3	0	0.2	8	13.5	7.9	7.7	7.5	0.3	2.6	0.4	4.7	5.5	5.8	6.6	9.6	2	3.4	3.4	9.5	4.6	6.1	4.2	4.8	3.2	3.9912	0.0476	0.8884	0.8366
jgi.p|Aspni_NRRL3_1|10826	\	-	\	\	\	\	no	-	-	-	CCCCAC	876	0.1	0.2	0	0	0	0.2	0	0	0.1	0	0	0	0.1	0.1	0	0.1	0	0	0	0	0	0	0	0.1	0	0.1	0	0	0	0	0.1	0	0	0.5087	0.5759	1	NA
jgi.p|Aspni_NRRL3_1|10827	\	General function prediction only	GO:0003700|transcription factor activity;GO:0008270|zinc ion binding	GO:0006355|"regulation of transcription, DNA-dependent"	GO:0006355|"regulation of transcription, DNA-dependent"	\	no	-	-	-	GTGGGG	348	0.5	0.1	0	0	0	0	0.1	0	0.2	0.4	0.6	0	0	0	0.3	0.1	0	0.1	0.4	0	0	0.1	0.2	0	0	0.1	0.1	0	0	0	0	0	0.1	0.8321	0.8932	1.3337	0.864
jgi.p|Aspni_NRRL3_1|10828	\	-	GO:0003700|transcription factor activity;GO:0008270|zinc ion binding	GO:0006355|"regulation of transcription, DNA-dependent"	GO:0006355|"regulation of transcription, DNA-dependent"	\	no	-	-	-	CCGGGG\CCCCGC	250\68	3.9	4.2	20	15.6	17.4	8.5	8.7	10.5	3.9	3.1	5.1	19.2	17.4	17.2	10.3	9.6	6.5	6.3	4.3	9.5	9.9	8.4	11	12	12.2	11.6	13	17.7	15.1	15.3	9.1	11.3	9.8	1.8743	0	0.4771	0
jgi.p|Aspni_NRRL3_1|10829	\	General function prediction only	GO:0016491|oxidoreductase activity;GO:0008115|sarcosine oxidase activity	\	\	\	no	-	-	-	GCGGGG\GTGGGG	594\437	0	0.1	0.6	0.6	0.5	0.5	0.2	0.1	0	0	0.1	0.4	0.1	0.3	0	0.3	0.6	0.1	0.6	1.8	1.2	2.2	0.7	0.2	1.7	1.3	2	1.4	0.7	0.6	0.3	0.4	0.2	8.3773	0.0025	2.6549	0.0744
jgi.p|Aspni_NRRL3_1|1083	agmatinase	Amino acid transport and metabolism	GO:0004053|arginase activity;GO:0016813|"hydrolase activity, acting on carbon-nitrogen (but not peptide) bonds, in linear amidines";GO:0046872|metal ion binding;GO:0008783|agmatinase activity	GO:0006527|arginine catabolic process	GO:0006527|arginine catabolic process	\	no	-	-	-	CCCCAC\CCCCGG\CCCCAC\CCCCAC\GCGGGG	727\648\456\406\150	0	0	0.2	0.2	0.1	0	0.1	0	1.1	1.5	0.3	0	0.1	0	0.3	0.4	0	0.1	0	0	0	0	0.1	0.1	0.1	0	0.1	0	0	0.1	0.1	0.1	0	2.0338	0.5724	0.1495	0.084
jgi.p|Aspni_NRRL3_1|10830	\	Carbohydrate transport and metabolism	GO:0005215|transporter activity	GO:0006810|transport	GO:0006810|transport	\	no	-	-	-	CTGGGG	264	0.8	0.8	6.2	6.6	5	2.7	2.6	3.2	0.8	0.7	1.4	8.6	9.1	6.2	5.3	4.5	4.3	3.1	2.2	12.1	10.4	12.2	8.1	8.8	8.7	13.1	20.5	11.7	8	9.4	2.5	4.6	4.2	5.029	0	1.745	0.0268
jgi.p|Aspni_NRRL3_1|10831	\	Amino acid transport and metabolism	GO:0016787|hydrolase activity;GO:0003824|catalytic activity;GO:0017168|5-oxoprolinase (ATP-hydrolyzing) activity	\	\	\	no	-	-	-	CCCCAG	81	0.9	0.8	2.2	1.7	2.3	1.2	0.8	1.1	0.3	0.2	1	8.2	7.2	6.3	2.6	2.5	9.6	7.7	5.5	2.2	3.2	3.4	1.7	1.7	10.3	14.7	34.7	3.2	3	3.4	1.4	1.9	1.6	11.0386	0	1.2908	0.5101
jgi.p|Aspni_NRRL3_1|10832	\	-	\	\	\	\	no	-	-	-	GTGGGG\GTGGGG	406\153	0.1	0	0.2	0.3	0.3	0.2	0.3	0.3	0.1	0	0	0.3	0.4	0.3	0.4	0.2	0	0	0	0.2	0.3	0.4	1.1	0.7	0	0	0	0.5	0.4	0.4	0.7	1	0.4	0.3335	0.2601	0.9978	1
jgi.p|Aspni_NRRL3_1|10833	\	Lipid transport and metabolism |Secondary metabolites biosynthesis, transport and catabolism	GO:0004497|monooxygenase activity;GO:0005506|iron ion binding;GO:0020037|heme binding;GO:0018585|fluorene oxygenase activity;GO:0018586|mono-butyltin dioxygenase activity;GO:0018587|limonene 8-monooxygenase activity;GO:0018588|tri-n-butyltin dioxygenase activity;GO:0018589|di-n-butyltin dioxygenase activity;GO:0018590|methylsilanetriol hydroxylase activity;GO:0018591|methyl tertiary butyl ether 3…	GO:0006118|electron transport	GO:0006118|electron transport	\	no	-	-	-	CTGGGG\CCCCGC\GCGGGG	854\702\311	9.2	12.4	31.7	28.1	29.8	28	30.7	31.3	12.4	13.5	9.3	27.8	27.8	27.3	24.3	25.7	3.9	3.4	4.5	26.9	27.6	29.2	26	29.2	10.5	12.4	10.6	25.3	24.1	23.9	30.2	26.9	24.2	0.485	0	0.8486	0.0848
jgi.p|Aspni_NRRL3_1|10834	\	Signal transduction mechanisms	GO:0004672|protein kinase activity;GO:0005524|ATP binding;GO:0004674|protein serine/threonine kinase activity	GO:0006468|protein amino acid phosphorylation	GO:0006468|protein amino acid phosphorylation	\	no	-	-	-	-	-	10.2	9.8	50.2	54.8	57.7	44.4	26.2	32.3	3.8	4.7	4.8	63.6	55.9	60.8	23.7	22.2	26.5	26.8	25.8	54.1	47.5	50.1	88.8	54.5	19.9	20.6	14.1	72.9	63.5	66	51.5	58.2	53.6	3.4672	0	0.8404	0.3108
jgi.p|Aspni_NRRL3_1|10835	\	Signal transduction mechanisms |Defense mechanisms	\	\	\	\	no	-	-	-	-	-	24.8	24.1	4.1	3.7	4.4	7.6	8.2	6.4	15	16.6	15.6	5.2	5.4	6	8.7	8.9	28	27.4	20.5	4.5	5.6	5.4	6.5	7.6	12.3	12.8	18.3	4.6	4.2	4.6	5.9	5	4.6	1.3808	0.0161	1.1771	0.482
jgi.p|Aspni_NRRL3_1|10836	\	Energy production and conversion	GO:0005488|binding;GO:0005215|transporter activity	GO:0006810|transport	GO:0006810|transport	\	no	-	-	-	GTGGGG\GTGGGG	202\190	451.5	421.9	65.3	55.8	71.8	88.6	88.1	75.5	459.6	432.9	323.3	83	82.4	101.6	70.2	78.9	219.3	206.1	217.9	73.1	83.8	63.8	72	85.2	123	89.5	78.9	70.3	72.2	78.2	111.7	79.4	101.6	0.6516	0.0003	1.0335	0.856
jgi.p|Aspni_NRRL3_1|10837	\	Transcription	GO:0030528|transcription regulator activity	GO:0045449|regulation of transcription	GO:0045449|regulation of transcription	\	no	-	-	-	-	-	59.6	56	720.1	728.1	635.9	377.9	399.3	425.8	50.4	57.1	69.5	663.8	678.7	671	383.8	414.3	96.3	75.4	77.5	501.5	446.2	553.6	432.4	361.1	167	253	310.6	420.7	397	403.3	282.7	412.9	414.5	1.8968	0.0001	0.6532	0.0069
jgi.p|Aspni_NRRL3_1|10838	\	Intracellular trafficking, secretion, and vesicular transport	\	\	\	\	no	-	-	-	CCCCAG\CCCCGG	823\109	93.8	91.3	159.4	136.9	118.3	128.6	112.4	125.8	85.7	94.3	125.1	126.8	120.8	130.3	151.2	142.5	79.4	77.1	81.2	191.7	175.6	210	153.4	157.9	334.4	337.4	620.5	123.9	130.1	128.2	92.8	138.7	132.8	1.1319	0.5231	1.2634	0.1965
jgi.p|Aspni_NRRL3_1|10839	\	Amino acid transport and metabolism	\	GO:0009058|biosynthetic process	GO:0009058|biosynthetic process	\	no	-	-	-	GCGGGG	963	0	0	1.7	3.8	2.8	1	1	2.2	0	0	0	1.1	1.4	1.2	0.4	0.5	0	0.1	0.1	3	4.7	5.1	4.1	3.9	0.1	0.1	0	3.1	2.6	2.9	3.2	3.3	3.8	2.5962	0.3537	1.4055	0.2869
jgi.p|Aspni_NRRL3_1|1084	multi antimicrobial extrusion protein	General function prediction only	GO:0015238|drug transporter activity;GO:0015297|antiporter activity;GO:0003824|catalytic activity	GO:0006855|multidrug transport	GO:0006855|multidrug transport	\	no	-	-	-	CTGGGG\CCCCAC\CCCCGC\CCCCAG	591\340\295\64	0	0	0	0	0	0	0.2	0.1	0.2	0.1	0	0	0	0	0.1	0	0	0.1	0.1	0	0	0.1	0.1	0	0.1	0	0.1	0	0	0	0	0	0	3.3272	0.3216	1.3051	0.8798
jgi.p|Aspni_NRRL3_1|10840	\	-	\	\	\	\	no	-	-	-	CCCCGC	596	0.1	0	2.9	3.1	2	1.7	0.4	1.1	0	0	0	0.7	1	0.7	0.1	0.3	0	0.1	0	4.5	4.4	5.3	4.6	2.9	0.1	0	0.2	2	1.2	1.4	0.8	1	1.1	1.1013	0.9532	1.608	0.2104
jgi.p|Aspni_NRRL3_1|10841	\	-	GO:0016788|"hydrolase activity, acting on ester bonds"	GO:0006629|lipid metabolic process	GO:0006629|lipid metabolic process	\	no	-	-	-	CCGGGG\CCCCAG	746\352	1.7	2.3	23.3	25.7	23.2	17.3	10	10.1	0.2	0.2	0.8	31.8	25.9	24.5	11.4	9.1	3.2	3	3.2	20.1	22.7	21.4	31.4	22	3	2.6	2.5	24.9	23	25.6	15.8	12.3	14.7	2.055	0.0018	0.8056	0.2723
jgi.p|Aspni_NRRL3_1|10842	\	-	\	\	\	\	no	-	-	-	CTGGGG\CCCCGG	615\221	0.6	0.9	11.3	10.5	7.8	5.5	4.2	3.1	0.1	0.4	0.7	9.9	9.3	10.1	3.4	2.3	0.3	0.6	0.8	5.5	5	5	4.5	3.5	1.1	1.2	0.7	3.5	3.7	3.4	2.5	2.7	2.3	1.0353	0.9475	0.4711	0
jgi.p|Aspni_NRRL3_1|10843	\	-	GO:0003700|transcription factor activity;GO:0008270|zinc ion binding	GO:0006355|"regulation of transcription, DNA-dependent"	GO:0006355|"regulation of transcription, DNA-dependent"	\	no	-	-	-	GCGGGG	60	3.2	3.2	18.2	19.5	21.4	7	5.1	5.5	2.7	3.2	3.7	19	15.6	17.3	7.8	6.8	1.1	1.8	2.1	19.7	17.9	24.6	11.6	13.6	4.1	4.6	3.5	14.2	10.8	9.7	9	9	8.3	0.669	0.0371	0.9579	0.8274
jgi.p|Aspni_NRRL3_1|10844	\	-	GO:0004672|protein kinase activity;GO:0005524|ATP binding;GO:0004713|protein-tyrosine kinase activity	GO:0006468|protein amino acid phosphorylation	GO:0006468|protein amino acid phosphorylation	\	no	-	-	-	CCGGGG\GCGGGG\CCGGGG	414\308\253	0.1	0.1	0	0.1	0	0	0	0	0	0	0.1	0	0	0	0.1	0	0	0.1	0	0	0.1	0	0	0	0.2	0	0.1	0.1	0	0.1	0	0	0	0.5675	0.6608	1.2555	0.8943
jgi.p|Aspni_NRRL3_1|10845	\	-	GO:0003972|RNA ligase (ATP) activity;GO:0005524|ATP binding	GO:0006388|tRNA splicing	GO:0006388|tRNA splicing	\	no	-	-	-	CCCCGC\CCCCAG\CCCCAC	309\243\102	9.8	9.9	5.4	4.3	4.2	7	8.8	9.5	21.4	24.1	20.9	10.2	7.5	7.1	10	9.1	3.4	2.5	2.8	5.5	4.6	4.2	6	9.1	1.7	2.3	1.5	9.8	6.2	4.8	7.7	6.5	7.5	0.3929	0	0.9246	0.747
jgi.p|Aspni_NRRL3_1|10846	\	General function prediction only	\	\	\	\	no	-	-	-	GTGGGG\CTGGGG\GCGGGG	420\279\213	79.6	78.6	20.7	16.8	18.2	46.6	42.9	37.3	80.6	94.8	103.5	26.3	23.3	18.8	27.1	22.1	31.6	24.2	19.3	22.8	16.7	16.2	37.1	33.5	6.5	9.6	8.9	28.2	21.6	25.3	20.3	18	19.4	0.4252	0	0.8942	0.6064
jgi.p|Aspni_NRRL3_1|10847	\	-	\	\	\	\	no	-	-	-	CCCCGC	142	58.7	64.7	92.5	87.1	91.5	133.2	111.6	100.3	54.6	56.7	82.2	90.6	77.8	75.2	90.2	82.8	81.4	59.9	57	73.4	65.9	71.9	132.5	105.2	90.7	95.4	93.7	78.1	70.6	78.6	68	80.3	75.1	1.4254	0.0125	0.7049	0.0135
jgi.p|Aspni_NRRL3_1|10848	\	Lipid transport and metabolism	GO:0003824|catalytic activity;GO:0008195|phosphatidate phosphatase activity	\	\	\	no	-	-	-	CCCCAC	343	1.2	1.8	6.4	5.7	5.7	8.5	11.8	7.7	0.6	1.1	2.1	6.3	6.3	6.5	10.9	7.3	2.8	1.8	2.1	7.7	8.2	9.5	11	9.7	6.8	7.3	17.2	7.6	6.3	5.7	5.2	6.3	4.4	1.9728	0.0277	1.2935	0.4329
jgi.p|Aspni_NRRL3_1|10849	\	General function prediction only	GO:0016491|oxidoreductase activity;GO:0043738|F420H2 dehydrogenase activity;GO:0043826|sulfur oxygenase reductase activity;GO:0043883|malolactic enzyme activity	GO:0051341|regulation of oxidoreductase activity	GO:0051341|regulation of oxidoreductase activity	\	no	L-arabinose (Pentose catabolic)_/	-	-	CCCCAC	371	2.1	2.4	0.3	0.4	0	2	2.6	5.7	2.8	2.8	5	0.7	0.6	0.5	1.3	2.3	0.6	0.7	0.6	0.9	0.2	0.8	1.4	5.6	0.5	0.4	1	0.7	0.3	0.2	0.6	0.9	0.9	0.3728	0.0344	2.1587	0.304
jgi.p|Aspni_NRRL3_1|1085	MFS-type transporter	General function prediction only	GO:0005215|transporter activity	GO:0006810|transport	GO:0006810|transport	\	no	-	-	-	GCGGGG\GTGGGG\CCCCAG	975\930\679	0.3	0.5	0.4	0.2	0.1	0.4	0.6	0.7	0	0.1	0.1	0.2	0.3	0.1	0.1	0.2	0.6	0.5	0.3	0.2	0.7	0.6	0.3	0.8	0	0	0.1	0.3	0.1	0.5	0.4	0.2	0.2	1.61	0.3531	2.0491	0.2769
jgi.p|Aspni_NRRL3_1|10850	\	-	\	\	\	\	no	-	-	-	GCGGGG	381	22.8	27.2	23.1	24.5	23.9	87.5	77.1	60.1	18.2	20.1	13.9	18.1	14.4	14	45.5	44.6	18.2	19.4	13.4	13.5	18.5	17	80.4	44.3	26.4	34.4	30	5.1	7.7	7.6	27.3	32.7	33.1	0.909	0.6877	0.6287	0.0273
jgi.p|Aspni_NRRL3_1|10851	\	Translation, ribosomal structure and biogenesis	GO:0004815|aspartate-tRNA ligase activity	\	\	\	no	-	-	-	CCCCGC	363	164.7	157.8	34	28.6	29	89.9	56.7	46	68	70.1	52.1	29.2	29.2	29.3	45	43	56.8	60.6	48.6	32.8	41.2	27	52	42.9	20.6	16.4	17.8	26.4	26.6	29.7	53.9	35.2	42.1	0.4587	0	0.9965	0.9958
jgi.p|Aspni_NRRL3_1|10852	\	Function unknown	\	\	\	\	no	-	-	-	-	-	25	19.9	16.1	17.9	16.5	18.5	18.1	21.2	27.8	27.2	34.1	20.2	16.8	17	20.6	18.5	23.9	24.7	23.1	15.7	18.6	17.7	25.3	23.7	22.9	26.6	25.4	15.9	16	15.7	16.4	16.6	14.2	1.4095	0.0006	0.9336	0.6172
jgi.p|Aspni_NRRL3_1|10853	\	Posttranslational modification, protein turnover, chaperones |Translation, ribosomal structure and biogenesis	\	\	\	\	no	-	-	-	GTGGGG\CCCCAC	185\15	12.4	19.6	21.9	18	19.6	19.9	29.1	25.7	25.7	22.7	9	30.8	33.8	35.5	25.8	28.5	2.8	3.7	4.7	12.5	12.2	10.5	11.3	12.9	4.8	6.2	5.9	19.9	20.8	19.2	26.5	19.1	18.4	0.3097	0	0.5374	0.0013
jgi.p|Aspni_NRRL3_1|10854	\	Energy production and conversion	\	\	\	\	no	-	-	-	CCCCAG\CCCCAG	621\68	106.2	104.3	36.1	33.4	36.8	33.2	37.3	40.8	127.7	122	117.8	50	50.3	54.2	49.5	52	42.9	43.8	48.5	41.9	39.5	39.2	39.3	46	41.8	37.1	37.9	41.2	44.6	49.4	40	38.1	39	0.5664	0	1.0273	0.7989
jgi.p|Aspni_NRRL3_1|10855	\	Cell cycle control, cell division, chromosome partitioning |Transcription	GO:0030528|transcription regulator activity	GO:0045449|regulation of transcription	GO:0045449|regulation of transcription	\	no	-	-	-	CTGGGG\CCCCAC	366\266	13.7	12.6	16	16.6	14.7	11.2	13.1	15.7	15	17.6	13.9	19.8	20.9	19.4	20.3	19.9	11.4	10.8	14.3	19.8	18.3	20	15.2	17.8	10.9	9.7	8.3	17.9	20	19.5	20.7	18.9	16	1.2189	0.0449	1.1107	0.3583
jgi.p|Aspni_NRRL3_1|10856	\	General function prediction only	GO:0005525|GTP binding	\	\	\	no	-	-	-	-	-	302.2	302.3	159.4	149.7	158.5	170.2	218.7	235.8	391.6	378.2	320	211.4	203.7	193.5	261	256.2	120.1	110.4	101.3	155.3	150.5	143.2	185.9	237.2	80.3	89.7	91.8	175.3	155.9	152.8	193	180.1	163.7	0.4869	0	0.867	0.1432
jgi.p|Aspni_NRRL3_1|10857	\	Translation, ribosomal structure and biogenesis	GO:0003723|RNA binding	\	\	\	no	-	-	-	CCCCAC\CCCCGC	99\77	258.1	239.9	63.5	69.2	67.7	113.3	108.7	88.7	182.9	207.8	221.7	71.5	69.5	60.4	100	87.4	198.1	172.7	148.8	75.7	75.1	79.4	121.1	84.4	51.8	53.6	53.9	65.3	67	67.6	72.1	82.9	60.7	0.9261	0.6076	1.0381	0.845
jgi.p|Aspni_NRRL3_1|10858	\	General function prediction only	\	\	\	\	no	-	-	-	GCGGGG\GCGGGG	286\269	17.4	17.1	12.1	8.1	8.5	10.9	12.6	13.1	23.9	27.2	32.2	11.5	12	9.8	17	14.7	14.2	13.9	11.5	13.9	11.8	11.9	11.1	15.5	10.7	10	12.1	12.2	12.9	12.7	11	10.4	8.9	1.0167	0.9291	1.1794	0.2392
jgi.p|Aspni_NRRL3_1|10859	\	General function prediction only	GO:0003684|damaged DNA binding;GO:0004721|phosphoprotein phosphatase activity;GO:0004723|calcium-dependent protein serine/threonine phosphatase activity;GO:0004724|magnesium-dependent protein serine/threonine phosphatase activity;GO:0008420|CTD phosphatase activity;GO:0008597|calcium-dependent protein serine/threonine phosphatase regulator activity;GO:0017018|myosin phosphatase activity;GO:001702…	GO:0006289|nucleotide-excision repair;GO:0043161|proteasomal ubiquitin-dependent protein catabolic process	GO:0006289|nucleotide-excision repair;GO:0043161|proteasomal ubiquitin-dependent protein catabolic process	\	no	-	-	-	CCCCGC\CCCCGC	92\75	301.5	265.7	146.9	155.8	158.2	177	178.5	213.4	288	296.4	335.4	187.2	193.2	182.5	249.1	239.3	258.5	235.7	211.6	145	155.2	148	167.2	195.1	168.6	161.5	179.5	158.1	169.9	163.5	190.8	178.8	175.9	1.1011	0.2938	0.8783	0.1632
jgi.p|Aspni_NRRL3_1|1086	SUN domain-containing protein	Cytoskeleton	\	\	\	\	no	-	-	-	-	-	7.6	7.4	5.9	6.3	5.5	4.3	4.9	7.4	7.8	9	7.8	8.9	8.3	8.4	9	9.1	4.1	6.4	7.6	7.5	6.8	8.5	7.2	10.5	7	6.3	5.1	7.8	8.4	8	11	8.5	8.2	1.0603	0.752	1.1639	0.4144
jgi.p|Aspni_NRRL3_1|10860	\	Intracellular trafficking, secretion, and vesicular transport	GO:0015450|P-P-bond-hydrolysis-driven protein transmembrane transporter activity	GO:0006886|intracellular protein transport	GO:0006886|intracellular protein transport	\	no	-	-	-	CCGGGG	401	22.7	33.5	27.7	28.3	24.3	27.7	35.4	30.4	41.5	39.4	20	43.8	48.2	45.7	32.1	38.7	8.8	10.7	11.8	24.7	24.1	20.6	16.9	26.5	5.8	4.5	4	29	37.5	35	42.4	28.6	28.4	0.4937	0	0.7803	0.1851
jgi.p|Aspni_NRRL3_1|10861	\	-	GO:0003735|structural constituent of ribosome	GO:0006412|translation	GO:0006412|translation	\	no	-	-	-	CCCCGG	53	71.6	83.2	49.1	44.1	44.9	55.3	58.4	60.4	105.7	105.4	54	61.7	70.6	67.8	66.3	68.1	23.4	26.8	32.2	58.6	55.1	53.8	39.2	57.5	18.7	15.6	9.2	61.3	59	57.9	69.1	45.5	47.8	0.4702	0	1.095	0.667
jgi.p|Aspni_NRRL3_1|10862	\	Intracellular trafficking, secretion, and vesicular transport	GO:0005515|protein binding;GO:0035091|phosphoinositide binding	GO:0007154|cell communication	GO:0007154|cell communication	\	no	-	-	-	CCCCGG	656	8.4	9.3	12.2	10.7	9.8	5.8	8.7	11.6	14.3	14.9	18.7	13.1	14.9	13.6	14.5	13.9	7.8	7.7	8.7	13.7	10.8	11	9	13.2	9.3	11	10.6	12.9	15.2	13.6	9.4	12.8	12	1.1974	0.2875	0.9763	0.9172
jgi.p|Aspni_NRRL3_1|10863	\	-	GO:0004197|cysteine-type endopeptidase activity	GO:0006508|proteolysis	GO:0006508|proteolysis	\	no	-	-	-	CCCCAG	287	0.5	0.5	1.4	1	0.6	0.2	0.9	0.7	0.8	0.5	0.5	0.4	0.2	0.3	1	0.8	0.3	0.3	0.2	1	1.1	1.3	1.6	1.5	0.9	0.8	0.6	1.7	1.2	1	0.8	1.4	1.3	0.7082	0.5218	1.0155	0.9839
jgi.p|Aspni_NRRL3_1|10864	\	-	\	\	\	\	no	-	-	-	CTGGGG	695	1431.6	1679	1130.5	554.2	584.7	1725.9	1520.3	1378.3	1052.8	1099.4	1422	598.5	757.8	923.7	1717.2	2083.9	437.4	699.5	1218.5	317.9	379.9	543.9	2756	1325.9	1447.3	1199.3	1047.7	180.8	282.6	439.4	3227.6	4612.5	5192.8	0.6659	0.1647	0.5085	0.0133
jgi.p|Aspni_NRRL3_1|10865	\	-	GO:0046556|alpha-N-arabinofuranosidase activity	GO:0046373|L-arabinose metabolic process	GO:0046373|L-arabinose metabolic process	GH_51	Hemicellulose/pectin	-	-	-	CTGGGG\CCCCGG\CCCCGC	687\437\196	166.6	154.8	67.9	63.7	70.3	83	73.2	73.5	1.2	2.7	11.6	169.2	146.3	155	106.1	86.6	442.4	503.5	660.4	68.7	73	64.9	132.8	112.2	2616.7	2282.1	2516.9	95	103.7	130	176.1	125.3	109.4	4.3186	0	0.9243	0.8549
jgi.p|Aspni_NRRL3_1|10866	\	General function prediction only	GO:0005351|sugar:hydrogen symporter activity;GO:0005215|transporter activity;GO:0008733|L-arabinose isomerase activity	GO:0008643|carbohydrate transport;GO:0006810|transport	GO:0008643|carbohydrate transport;GO:0006810|transport	\	no	-	unknown	-	GCGGGG\CCGGGG\CCCCAG	584\343\93	30.1	28.5	60.2	57	56.2	61.6	53.9	62.4	0.6	0.8	3	116.9	82.3	94.1	98.3	81	284	333	451.2	48.4	51.1	45.5	167.1	149.8	3011.6	2967.5	3792.4	47.1	53.7	78.5	226.9	111.2	101.9	15.5067	0	0.7577	0.3365
jgi.p|Aspni_NRRL3_1|10867	\	Function unknown	\	\	\	\	no	-	-	-	GTGGGG\CCGGGG	929\312	47.5	51.9	34.1	26.1	19.8	60.9	71.7	57.9	32.4	30.2	33.3	19.7	22.4	23.2	30.1	33.5	98.7	117.7	137.1	39.6	41.6	37.9	54.8	49.9	24.6	20.3	19.4	37.8	31.8	30.6	34.7	39.2	40.4	3.1264	0	1.3389	0.0197
jgi.p|Aspni_NRRL3_1|10868	\	General function prediction only	GO:0016491|oxidoreductase activity;GO:0000252|C-3 sterol dehydrogenase (C-4 sterol decarboxylase) activity;GO:0000253|3-keto sterol reductase activity;GO:0004033|aldo-keto reductase activity;GO:0004448|isocitrate dehydrogenase activity;GO:0004495|mevaldate reductase activity;GO:0008875|gluconate dehydrogenase activity;GO:0016229|steroid dehydrogenase activity;GO:0018451|epoxide dehydrogenase acti…	\	\	\	no	-	-	-	CCCCGG\CCCCAC	853\236	622.9	564	151.3	125	106.7	115.4	259.7	283.3	318.3	335	593	73.1	94.3	83.3	115.3	94.5	2183.4	2864	3294.8	112.4	115.5	91.3	94.1	127.4	47.4	56.5	56.3	152.1	141.3	122.1	71.6	129.8	137	6.1204	0	0.7568	0.2651
jgi.p|Aspni_NRRL3_1|10869	\	-	\	\	\	\	no	-	-	-	CCCCGG	130	300.8	325.8	341	335	325.3	503.4	422.6	417	382.6	382.9	496.6	336.9	348.2	342	362	392.4	292.5	264.3	257.9	257.9	265.6	258.6	436.2	358.5	249.6	283.2	362.7	264.9	247.3	268.6	335.7	370.6	417.1	1.1505	0.3002	0.7062	0.0037
jgi.p|Aspni_NRRL3_1|1087	mitochondrial division protein	General function prediction only	GO:0005215|transporter activity;GO:0003847|1-alkyl-2-acetylglycerophosphocholine esterase activity	GO:0006810|transport	GO:0006810|transport	\	no	-	-	-	CTGGGG\CTGGGG	643\356	34.2	32.6	34.1	31.6	26.9	38.3	43.4	40.8	44.2	46	52.5	41.2	39.5	45.9	40.6	46.6	19.6	21.5	24.3	31.8	32.6	31.3	30.8	37.6	23.8	21.8	28.3	28.3	34	33.7	34.8	31.2	31.6	0.862	0.1435	0.9344	0.5833
jgi.p|Aspni_NRRL3_1|10870	\	-	GO:0004553|"hydrolase activity, hydrolyzing O-glycosyl compounds"	GO:0005975|carbohydrate metabolic process	GO:0005975|carbohydrate metabolic process	GH_6	Cellulose	-	-	-	-	-	0.4	0.4	576	593.5	557.6	336.8	965.4	920.2	0.3	0.2	0.5	46.3	77.1	68.2	87.2	55.4	591.5	818.9	1035.2	459.9	515.9	431.6	129.5	195.6	0.7	0.8	0.7	1119.1	716.4	346.6	94.3	79.2	82	2017.91	0	0.7373	0.332
jgi.p|Aspni_NRRL3_1|10871	\	Signal transduction mechanisms |Cell cycle control, cell division, chromosome partitioning |Transcription	GO:0008605|protein kinase CK2 regulator activity;GO:0004682|protein kinase CK2 activity	\	\	\	no	-	-	-	CCCCGC\CTGGGG	306\124	90.5	103.2	115.6	119.8	104.2	131.2	137.3	141.9	109.1	105.8	99	110.7	114.7	103.2	125	125.8	74.1	61.9	47.8	85.3	74.7	74.1	109.7	125.5	41.5	40	46.6	109.3	113.9	104.2	97.3	103.7	92.2	0.8464	0.114	0.6212	0
jgi.p|Aspni_NRRL3_1|10872	\	-	GO:0016787|hydrolase activity	GO:0008152|metabolic process	GO:0008152|metabolic process	\	no	-	-	-	CTGGGG	173	38.3	35.3	25.8	25.1	28.6	24.1	15.9	14	16.7	19.4	22.1	21	22.2	19.8	14.3	11.8	55.9	49.6	52.1	29.3	28	32.6	20.4	13.7	43.3	34.8	26.9	27.1	22.3	23.5	13	12.7	10	1.8865	0	1.0261	0.9135
jgi.p|Aspni_NRRL3_1|10873	\	Translation, ribosomal structure and biogenesis	\	\	\	\	no	-	-	-	CCCCAG	325	208.8	197.3	78	80.5	78.7	117.1	127.3	127.3	241.3	233.4	155.6	111.3	112.6	115.2	136.5	132.9	54.3	60.8	56.5	84.5	80.5	67.9	95.5	113.2	29.8	22.3	20.3	98.5	95.5	101.6	127.8	94	92.3	0.3741	0	0.8834	0.3209
jgi.p|Aspni_NRRL3_1|10874	\	Energy production and conversion	GO:0005488|binding	GO:0006810|transport	GO:0006810|transport	\	no	-	-	-	-	-	2.2	2.9	2.3	1.7	2.3	13.7	9.2	7.3	2.2	2.7	2.5	2.4	3.9	4	6.9	6.4	1	1.6	1.4	1.7	1.5	3.1	7.7	4.6	1.3	0.9	1.3	1.5	1.6	1.4	7.8	13.3	12	0.6873	0.2362	0.9359	0.8872
jgi.p|Aspni_NRRL3_1|10875	\	Cytoskeleton	GO:0008766|"UDP-N-acetylmuramoylalanyl-D-glutamyl-2,6-diaminopimelate-D-alanyl-D-alanine ligase activity";GO:0018169|ribosomal S6-glutamic acid ligase activity;GO:0043773|coenzyme F420-0 gamma-glutamyl ligase activity;GO:0043774|coenzyme F420-2 alpha-glutamyl ligase activity	\	\	\	no	-	-	-	CCCCAG\CTGGGG	759\188	4.3	3.5	10.6	9	9.2	4.6	6.2	9.1	10.7	11	11.6	11.6	11.7	10.6	12.7	12.8	3.7	4.1	4.8	9.7	8.3	10.2	8.7	13.1	8.5	8.8	9.3	7.8	8.3	9.1	12.2	11	9.8	1.4094	0.0132	0.8908	0.4763
jgi.p|Aspni_NRRL3_1|10876	\	General function prediction only	GO:0003677|DNA binding	GO:0006355|"regulation of transcription, DNA-dependent"	GO:0006355|"regulation of transcription, DNA-dependent"	\	no	-	-	-	CCCCGG\CCCCGG	343\133	200.9	198.7	73.7	74.9	77.7	111.7	106.2	106.3	210.7	228.3	247	86.8	87.5	79.5	113.4	115.2	202	199.9	217.4	92.4	89.4	92.3	121.1	114.8	162.5	165.4	222.2	83.6	101.2	99.5	74.9	83.3	77.4	1.3668	0.0011	1.0942	0.464
jgi.p|Aspni_NRRL3_1|10877	\	RNA processing and modification	GO:0003676|nucleic acid binding;GO:0005524|ATP binding;GO:0008026|ATP-dependent helicase activity;GO:0004386|helicase activity;GO:0000810|diacylglycerol pyrophosphate phosphatase activity;GO:0004787|thiamin-pyrophosphatase activity;GO:0008413|"8-oxo-7,8-dihydroguanine triphosphatase activity";GO:0008758|"UDP-2,3-diacylglucosamine hydrolase activity";GO:0008796|bis(5'-nucleosyl)-tetraphosphatase a…	\	\	\	no	-	-	-	CCGGGG\CCGGGG	366\156	15.6	16.3	26.2	25.9	23.7	20.1	25.9	30.4	31.7	35.1	33.5	31.6	32	30.2	35	32.1	9.9	11.6	12.9	25.4	23.4	26.4	22.4	30.9	25.2	18.6	18	26.1	27.1	25.9	33.4	27	23.8	0.9482	0.6814	0.8977	0.3787
jgi.p|Aspni_NRRL3_1|10878	\	-	\	\	\	\	no	-	-	-	CCCCGC	50	94.1	89.5	118.5	135.2	144.6	130.1	100.4	100.3	70.1	89	119	138.8	114.2	122.8	116.4	103.7	157.4	143.7	125.5	157.6	151.2	160.8	159.1	112.6	141.8	161.7	153	100.5	124.8	142.5	127.3	133	122	2.0533	0	1.0627	0.7683
jgi.p|Aspni_NRRL3_1|10879	\	General function prediction only	GO:0003676|nucleic acid binding;GO:0008270|zinc ion binding;GO:0030414|protease inhibitor activity	\	\	\	no	-	-	-	CCCCAG\CCCCGC\CTGGGG	158\133\51	13.1	13.7	19	20.8	16.7	14.4	16.7	21	20.8	23.6	28.5	21.9	22.7	19.9	28.1	27	13.4	14.1	15.8	13.1	13.7	13.3	14.5	20.3	20	23.1	18.6	25.3	26.4	18.1	18.8	19.7	19.8	1.422	0.0068	0.6422	0.0007
jgi.p|Aspni_NRRL3_1|1088	chorismate mutase	Amino acid transport and metabolism	GO:0004106|chorismate mutase activity	GO:0009073|aromatic amino acid family biosynthetic process	GO:0009073|aromatic amino acid family biosynthetic process	\	no	-	-	-	CCCCAG\CCCCAG	310\23	88	89.8	62.4	52.8	54.7	87.4	117.7	85.4	80.7	82.2	98.3	67.1	65.4	68.6	85.6	84.4	84.1	74.7	85.9	74.3	74.4	75.6	89.8	107.7	51.5	43.5	38.4	75.2	70	69.7	93.4	86	82.7	1.2146	0.0347	1.1964	0.0732
jgi.p|Aspni_NRRL3_1|10880	\	-	\	\	\	\	no	-	-	-	CCCCGG	118	347	362.1	72	58.1	68.7	183.6	157.3	126.3	299.6	302.7	264	83	89.8	99	144.3	153.1	155.2	163.8	178.7	75.3	73.7	83.4	154.4	106.4	76.1	75.8	81.8	50.1	59.2	70.9	144.5	188	202.1	0.6206	0.0005	1.0614	0.7654
jgi.p|Aspni_NRRL3_1|10881	\	-	GO:0004553|"hydrolase activity, hydrolyzing O-glycosyl compounds"	GO:0005975|carbohydrate metabolic process	GO:0005975|carbohydrate metabolic process	GH_43	Hemicellulose/pectin	-	-	-	-	-	51.6	48.2	201.1	207.8	160.6	354	674.5	557.9	0.2	0.3	1.4	46.5	49.7	47.4	82.5	69.1	1235	1546.9	1769.4	193.4	204.1	179.6	217	246.6	16.5	14.4	10.5	128.2	95.5	80	93	86.4	83.4	39.1913	0	0.9164	0.7371
jgi.p|Aspni_NRRL3_1|10882	\	Secondary metabolites biosynthesis, transport and catabolism	GO:0016491|oxidoreductase activity;GO:0046592|polyamine oxidase activity	GO:0006118|electron transport	GO:0006118|electron transport	\	no	-	-	-	CCCCGG\CCCCAG\CCCCAC\CCCCGC	531\516\465\155	0	0	1.3	1.8	1.8	1.4	1.1	1.2	0	0.1	0	0.1	0.2	0.1	0.3	0.1	1.4	2.4	2.2	1.7	1.5	1.7	3.3	2.2	0.3	0.3	0.2	0.5	0.1	0.1	0.5	0.5	0.3	111.947	0	0.9011	0.8234
jgi.p|Aspni_NRRL3_1|10883	\	-	GO:0003700|transcription factor activity;GO:0008270|zinc ion binding;GO:0003677|DNA binding	GO:0006355|"regulation of transcription, DNA-dependent";GO:0006350|transcription	GO:0006355|"regulation of transcription, DNA-dependent";GO:0006350|transcription	\	no	-	-	-	GTGGGG\CCGGGG	161\67	9	7.7	1.6	1.3	1.2	0.8	1.4	1.4	6.4	7.3	5.6	2.2	3.2	2.8	1.9	1.9	5.5	4.9	7.6	1.6	1.4	1.4	0.9	2	7.2	5.4	5.1	1.6	1.5	1.5	1.6	1.5	1.5	0.9456	0.7687	0.9606	0.9116
jgi.p|Aspni_NRRL3_1|10884	\	General function prediction only	GO:0016491|oxidoreductase activity;GO:0003824|catalytic activity;GO:0005488|binding;GO:0004316|3-oxoacyl-[acyl-carrier-protein] reductase activity	GO:0008152|metabolic process	GO:0008152|metabolic process	\	no	L-arabinose (Pentose catabolic)_lxrA	-	-	-	-	578.3	429.4	8.5	8.2	7.7	12.4	10.7	11.6	73.2	108.4	257.5	12.2	10.8	14.9	17.3	12.3	248.8	330.2	483.5	9.7	7.8	6.7	12.5	24.3	1668.6	1332.9	1045.2	5.2	7.3	8.6	32.2	24.6	15.5	0.9336	0.8491	0.892	0.7723
jgi.p|Aspni_NRRL3_1|10885	\	-	\	\	\	\	no	-	-	-	-	-	19.1	13.6	57.1	58.3	60.3	28.1	17.8	18.4	4.4	6.1	10.1	49.8	41.3	35.7	18.7	16.6	45	40.2	37.3	110.4	112.1	122.7	53.5	36.7	108.7	116.8	74	42.6	45.7	43.9	22.8	27.5	19.1	3.28	0	1.7675	0.0026
jgi.p|Aspni_NRRL3_1|10886	\	-	\	\	\	\	no	-	-	-	-	-	180.4	164.6	449.8	527.6	580.1	368.7	236.1	208.5	73.4	73.8	114.7	415.1	372.7	359.2	170.6	177.4	334.5	376.2	411.7	816.9	847.3	987.8	384.6	244.9	1114.4	1005.4	988.2	293.3	333.6	385.9	273.6	288.4	262.9	2.8476	0	1.5292	0.0106
jgi.p|Aspni_NRRL3_1|10887	\	Coenzyme transport and metabolism	GO:0004013|adenosylhomocysteinase activity;GO:0003824|catalytic activity;GO:0005488|binding	GO:0006730|one-carbon compound metabolic process;GO:0008152|metabolic process	GO:0006730|one-carbon compound metabolic process;GO:0008152|metabolic process	\	no	-	-	-	CCCCGC	247	375.2	369.7	226.1	220.9	226	197.6	298.7	337.4	696.7	699.2	433.4	345.7	328.8	320.8	470.1	461.5	89	85.9	91.3	165.5	184.6	154.6	243.3	311.7	119.8	165.4	83	236.9	219.5	206.2	381	312.2	303.2	0.3168	0	0.6773	0.0092
jgi.p|Aspni_NRRL3_1|10888	\	-	\	\	\	\	no	-	-	-	GCGGGG	732	5.1	5.2	7.4	5.3	7.7	27.3	32.1	18.4	1.6	2.4	3.3	6.1	6.7	5	15.7	15.3	11.2	12.1	13.1	16.2	11.7	10.1	15.8	10.4	32.2	30.2	16.5	9.9	4.5	4.8	7.5	4.7	5	3.046	0.0001	1.6436	0.1602
jgi.p|Aspni_NRRL3_1|10889	\	-	\	\	\	\	no	-	-	-	GTGGGG\GTGGGG\CCCCAC\GTGGGG\GCGGGG\CCCCGG	631\575\326\276\144\67	44.8	43.3	18	17	13.2	28.9	23.3	24.4	5.6	8.4	14.4	14.1	11.2	14.8	21.7	19	24	19.4	17.9	15.7	17.9	15.3	32.7	24.3	7.7	7.3	7	15.8	14	12.8	15.9	18.4	15.8	0.6199	0.0065	0.9157	0.7235
jgi.p|Aspni_NRRL3_1|1089	Bcp1 family protein	General function prediction only	\	\	\	\	no	-	-	-	GCGGGG	263	73.1	77.3	38.2	28.1	28.2	83.4	73.1	54	59.3	58.6	24.4	30.1	30	30.5	38	38	34.1	40.8	40.3	27.1	30	24.8	45.1	37.1	13.2	13.1	9	26.3	24.5	29.2	50	28.8	29.4	0.6787	0.0473	0.787	0.2838
jgi.p|Aspni_NRRL3_1|10890	\	-	\	\	\	\	no	-	-	-	CTGGGG\CTGGGG\CCGGGG	735\627\491	3.2	3.9	0.3	0.2	1.5	1.3	0.7	1.1	2.4	1.7	1.3	0.7	0.9	0.4	0.3	0.4	3.2	2.1	1.8	0.3	0.2	0.3	1.2	1.7	0.7	0.7	0.9	0.8	1	0.4	1	1.6	1	0.9092	0.8147	0.3871	0.1963
jgi.p|Aspni_NRRL3_1|10891	\	RNA processing and modification	\	\	\	\	no	-	-	-	GCGGGG	329	25.9	22.7	28.5	24.4	26.1	27.3	33.4	32.7	41.1	39.1	35.6	29.1	29.1	30	32.9	36.5	19.6	23	25.8	28.8	33.6	29.1	33.8	35.5	37.2	28.4	25.7	27.2	30.5	32.7	32.8	28.1	27.8	1.2329	0.027	1.0516	0.6918
jgi.p|Aspni_NRRL3_1|10892	\	Cell cycle control, cell division, chromosome partitioning	\	GO:0006396|RNA processing	GO:0006396|RNA processing	\	no	-	-	-	CCCCGC	92	28.1	27.5	19.3	17.4	19.9	29.6	26	25.7	32.6	30.7	25.3	19.4	20.4	18.2	21.9	22.7	20.1	20	23.6	22.4	21.4	22.5	23.3	25.3	19.6	15.2	14.3	25	23.2	22.4	24.7	18.9	16.4	1.0087	0.9592	1.0602	0.6532
jgi.p|Aspni_NRRL3_1|10893	\	Extracellular structures	\	GO:0006817|phosphate transport	GO:0006817|phosphate transport	\	no	-	-	-	-	-	0	0	0.1	0.1	0	0	0.1	0	0.1	0	0.1	0	0.1	0	0	0	0	0	0	0	0	0	0	0.1	0.1	0	0	0	0	0	0	0	0	1.0917	0.9662	0.3592	0.4693
jgi.p|Aspni_NRRL3_1|10894	\	Posttranslational modification, protein turnover, chaperones	\	\	\	\	no	-	-	-	-	-	0	0.1	0.1	0	0.2	0	0.1	0.1	0.1	0.3	0.1	0.4	0.3	0.1	0.2	0.2	0	0.2	0.1	0.3	0.2	0.5	0	0.2	0.1	0.2	0.1	0.6	0.4	0.4	0.2	0.1	0.1	1.3182	0.7607	2.7985	0.1769
jgi.p|Aspni_NRRL3_1|10895	\	-	\	\	\	\	no	-	-	-	CCCCAG\CTGGGG	664\574	0	0.1	0	0	0	0.1	0	0	0.1	0	0	0	0.1	0.1	0	0	0	0	0	0	0	0	0.3	0.1	0	0	0	0.1	0	0.1	0.1	0	0	0.556	0.6699	1	NA
jgi.p|Aspni_NRRL3_1|10896	\	Posttranslational modification, protein turnover, chaperones	\	\	\	\	no	-	-	-	CCCCAG\CTGGGG	111\21	0	0	0.1	0	0	0	0.1	0	0	0	0	0	0.1	0	0	0	0	0	0	0	0	0.2	0.1	0.1	0	0	0	0.1	0	0	0	0	0	1.0809	0.9714	2.0901	0.6119
jgi.p|Aspni_NRRL3_1|10897	\	Carbohydrate transport and metabolism |Posttranslational modification, protein turnover, chaperones	\	\	\	\	no	-	-	-	CCCCGG	198	15.4	15.7	13.5	13.4	13.7	9.3	10.7	15.8	25.6	28.1	22.6	23.9	26.4	26.1	15.5	16.8	9.3	8.9	14.5	28.4	26.2	24.1	14.7	25.5	23.1	22.7	20.7	32.6	44.4	38.7	27.9	21.3	19.5	0.9182	0.6386	1.7453	0.0001
jgi.p|Aspni_NRRL3_1|10898	\	RNA processing and modification	\	\	\	\	no	-	-	-	GTGGGG\CCCCGC\CCCCAG	584\250\227	74.9	81.4	90.4	83.3	78.8	139.1	153.8	173.2	95.7	97.9	124.2	117.2	134.3	150.7	211.1	239.4	26.7	26.9	32.6	48.5	55.9	76.5	149.6	134	55.7	63.1	57.9	64.8	78.2	86.2	267.9	325.8	312.6	0.4866	0	0.6527	0.0008
jgi.p|Aspni_NRRL3_1|10899	\	General function prediction only	GO:0003676|nucleic acid binding;GO:0008270|zinc ion binding	\	\	\	no	-	-	-	-	-	2.8	2.4	9.7	6.8	7.4	2.3	2.5	3.7	1.5	2	0.7	10.9	11.4	13.2	4.2	4.3	4.4	3.7	5.5	11.1	10	9.9	3.7	5.8	2.6	2.8	3	12	13.6	13.3	8.2	6.2	6.3	2.2628	0	1.1645	0.4654
jgi.p|Aspni_NRRL3_1|109	\	Energy production and conversion	GO:0016491|oxidoreductase activity;GO:0050660|FAD binding;GO:0003824|catalytic activity;GO:0000721|"(R,R)-butanediol dehydrogenase activity"	\	\	AA_4	no	-	-	-	GCGGGG\CCCCGC\CCGGGG	449\263\200	0	0	0.1	0	0	0	0	0	0	0	0.1	0	0	0	0	0	0	0	0	0	0	0	0	0	0.1	0	0.1	0	0	0	0	0	0	0.8241	0.9062	0.6726	NA
jgi.p|Aspni_NRRL3_1|1090	alkyl-hydroperoxide reductase D-like protein	-	\	\	\	\	no	-	-	-	-	-	108.7	96.8	41.7	36	40.2	49	39.3	31.5	46.9	49	74.3	56.7	56.8	49.1	38.7	36.2	100.9	83	77.8	71.4	68.5	76.5	55.1	45	114.3	116.7	67.8	65.9	67.5	70.3	46.6	55.5	43.8	1.1276	0.5249	1.6587	0.0017
jgi.p|Aspni_NRRL3_1|10900	\	Carbohydrate transport and metabolism	\	\	\	\	no	-	-	-	CCCCAG\CCCCGC	630\228	0.1	0.1	1.9	0.4	0.3	10.8	13.7	7.9	0	0.1	0.1	0	0.3	0.3	0.6	1.3	0.2	0	0.5	0.6	0.4	0.2	2.9	5.6	0	0.1	0.8	0.1	0.3	0.1	0.5	0.6	0.9	2.254	0.3601	0.379	0.2188
jgi.p|Aspni_NRRL3_1|10901	\	Energy production and conversion	GO:0016491|oxidoreductase activity;GO:0050236|pyridoxine 4-dehydrogenase activity	\	\	\	no	-	-	-	GTGGGG	180	28.8	28.7	17.2	19.9	22.8	29.3	31.3	31	14.6	17.6	24.5	31.1	24.5	27.6	43.2	41.1	45.6	44.9	45.3	15	19.1	17.6	22.5	22	22.5	24.3	29.5	19.1	16.9	18.8	23.8	28.6	27.2	2.082	0	0.7887	0.138
jgi.p|Aspni_NRRL3_1|10902	\	General function prediction only	GO:0003676|nucleic acid binding;GO:0008270|zinc ion binding	\	\	\	no	-	-	-	-	-	31.1	30	24.7	21	21.4	24.1	22.6	25.8	26	25.1	23.5	26.3	23.1	26.7	31.9	32.4	16	14.9	19.3	27.3	25.2	26.3	24.4	25.4	17.1	14.7	13.9	24.8	29.1	26.6	29.2	25.1	25.1	0.7203	0	1.0597	0.6116
jgi.p|Aspni_NRRL3_1|10903	\	Transcription	GO:0003677|DNA binding;GO:0005524|ATP binding;GO:0003682|chromatin binding;GO:0003676|nucleic acid binding;GO:0004386|helicase activity;GO:0004003|ATP-dependent DNA helicase activity;GO:0004004|ATP-dependent RNA helicase activity;GO:0008026|ATP-dependent helicase activity;GO:0008094|DNA-dependent ATPase activity;GO:0008186|RNA-dependent ATPase activity;GO:0015462|protein-transmembrane transportin…	GO:0006333|chromatin assembly or disassembly	GO:0006333|chromatin assembly or disassembly	\	no	-	-	-	GTGGGG\CCCCAC	642\70	18.6	20	22.6	17.8	18.1	13.1	16.2	20.6	24.4	25.8	24.1	21.6	24.5	22.1	22.4	21.3	9.7	10.9	12.5	15.4	15.5	13.3	15.3	19.6	14.8	13.3	14.8	19.4	20.4	19.6	22	18.8	18.9	0.7565	0.0028	0.6832	0
jgi.p|Aspni_NRRL3_1|10904	\	RNA processing and modification	GO:0009055|electron carrier activity;GO:0051536|iron-sulfur cluster binding;GO:0005524|ATP binding;GO:0016887|ATPase activity;GO:0000166|nucleotide binding;GO:0017111|nucleoside-triphosphatase activity	GO:0006118|electron transport	GO:0006118|electron transport	\	no	-	-	-	GTGGGG\CCCCAC	622\50	86.4	97.3	46	38.6	34	34.3	51.5	56.4	175.8	175.4	165.8	67	69.5	67.6	71.8	74.9	21.7	18.6	18.7	26.4	26	21.1	23.4	40	11	12.8	18.5	46.3	46	43.7	55.3	41.6	41.5	0.2864	0	0.5615	0.0001
jgi.p|Aspni_NRRL3_1|10905	\	RNA processing and modification	GO:0005086|ARF guanyl-nucleotide exchange factor activity;GO:0005515|protein binding	GO:0032012|regulation of ARF protein signal transduction	GO:0032012|regulation of ARF protein signal transduction	\	no	-	-	-	CCCCGG\CCCCGG	92\25	30	30.5	19.5	17.9	17.1	24.9	25.7	24	28	29.1	24.1	19.6	19.7	16.1	20.6	21	13.7	15.4	16.5	17.1	16.8	18.1	22	23.3	13.1	10.5	10.6	21.6	21.1	23.1	19.6	16.7	16.6	0.6633	0	0.8658	0.0832
jgi.p|Aspni_NRRL3_1|10906	\	-	\	\	\	\	no	-	-	-	CCGGGG\CCGGGG	289\222	18.3	17.1	14.7	10.5	10.1	12.2	13.7	17.8	18.4	18.8	15.2	16.9	15.7	14.3	16.9	17.4	12.3	12.6	14.4	15.6	16.8	15.4	14.7	19.9	12.1	9.3	8.4	20.9	19.1	19.2	17.2	14.7	13.2	0.9756	0.871	1.222	0.1112
jgi.p|Aspni_NRRL3_1|10907	\	General function prediction only	\	\	\	\	no	-	-	-	CCCCAG\GCGGGG\CCCCGG	522\380\362	145	142	202.5	194.3	203.1	288.4	286	363.3	178.8	180.5	257.3	236.2	247.3	268.8	372.9	420.4	80	82.6	97.7	196	206.9	229.3	323.1	357	162.6	175.8	213.3	163.8	163.5	155	376.9	495	526	0.7986	0.115	0.9537	0.7983
jgi.p|Aspni_NRRL3_1|10908	\	Carbohydrate transport and metabolism	GO:0004618|phosphoglycerate kinase activity	GO:0006096|glycolysis	GO:0006096|glycolysis	\	no	glycolysis_pgkA	-	-	GCGGGG\CCCCAC\CCCCGG\CCCCGG\CCCCAC\CCCCGC\CCCCAC	509\499\437\345\254\227\67	546.1	554.7	151.4	144.4	151.9	104.6	142.8	168.8	1223.5	1066.9	873.9	181.6	183.1	218.5	250.5	266	167.6	149.3	131.7	103	115.1	96.3	140.6	170.7	117.7	122.5	152	86.5	82.4	86.7	166.1	218.6	223.9	0.3627	0	0.6347	0.0006
jgi.p|Aspni_NRRL3_1|10909	\	Function unknown	\	\	\	\	no	-	-	-	GTGGGG\CTGGGG\CTGGGG	712\613\400	381.7	385.1	229.8	221.3	242.5	356.7	352.3	312	304.3	312.6	358.1	245.1	257.4	253.8	387.8	352.1	337.5	286.3	306.9	252.1	276.1	261	297.9	334.2	278.5	250.5	224	253.2	240	261.1	314.5	310	308.1	1.0735	0.4244	1.0324	0.784
jgi.p|Aspni_NRRL3_1|1091	hypothetical protein	-	\	\	\	\	no	-	-	-	-	-	163.6	202.3	91.9	78.9	69	265.9	227.7	293	225.7	246.3	419.2	127.4	135.3	173.2	323	406.5	56.9	57.2	60.1	63.3	76.5	127.8	272.2	208.4	138.5	137.6	110.1	72.5	86	107.5	370.1	661	626.4	0.4242	0.0001	1.0209	0.9521
jgi.p|Aspni_NRRL3_1|10910	\	Function unknown	\	\	\	\	no	-	-	-	CCCCAG\CCCCAG\CCCCAC	541\328\229	30.6	32.3	36.6	38	34.3	40.9	47.5	49.6	26	24.9	28.8	46.7	47	57.8	74.5	90.4	19.6	26.1	26.1	34.1	33	33.1	32.9	39.1	32.4	26.4	21.3	35.5	36.5	39.3	82.9	76.7	87.6	1.0057	0.9829	0.8323	0.116
jgi.p|Aspni_NRRL3_1|10911	\	General function prediction only	GO:0005215|transporter activity	GO:0006810|transport	GO:0006810|transport	\	no	-	-	-	-	-	1.2	2.7	31.6	19.3	18.7	23.1	29.2	32.3	7.8	6.7	7.3	67.8	75.6	133.5	40.6	62.3	0.7	0.9	1.1	9.4	13.5	12.3	20.3	25.1	8.9	3.1	2.8	52.7	51.3	51.9	61.7	84.8	114.1	0.6245	0.1529	0.4683	0.0038
jgi.p|Aspni_NRRL3_1|10912	\	Secondary metabolites biosynthesis, transport and catabolism	GO:0003824|catalytic activity;GO:0031177|phosphopantetheine binding;GO:0048037|cofactor binding;GO:0016874|ligase activity;GO:0004043|L-aminoadipate-semialdehyde dehydrogenase activity	GO:0008152|metabolic process	GO:0008152|metabolic process	\	no	-	-	-	-	-	5.1	5.8	17.4	15.5	16.3	10	18.7	28.3	3.6	4.3	3.5	17.2	20.2	17	42.1	48.1	1.2	1.6	2.9	18.6	14.3	14.1	15.3	25.2	7	6.1	3.1	7	6.8	6.5	16.1	17.3	15.5	0.4519	0.0004	0.8635	0.5998
jgi.p|Aspni_NRRL3_1|10913	\	Secondary metabolites biosynthesis, transport and catabolism	GO:0005524|ATP binding;GO:0042626|"ATPase activity, coupled to transmembrane movement of substances";GO:0016887|ATPase activity;GO:0000166|nucleotide binding;GO:0017111|nucleoside-triphosphatase activity	GO:0006810|transport	GO:0006810|transport	\	no	-	-	-	GTGGGG\CCGGGG\CCGGGG\CTGGGG	920\727\695\558	14.4	19.7	45.7	40.3	37.2	54.3	63.8	76.7	2.6	3.3	2.4	37	39.8	33.2	58.7	64.2	4.5	6.5	8.9	36.9	30.9	30.9	41.9	44.9	6.3	4.7	2.5	14.6	15.1	14.7	26.3	27.4	27.3	0.5142	0.0001	0.7258	0.0612
jgi.p|Aspni_NRRL3_1|10914	\	-	\	\	\	\	no	-	-	-	CTGGGG	171	4	4.6	5.3	4.3	5.6	3.9	4.5	6.1	8.2	8	6.2	8.1	9.4	8.6	9.6	9.5	1.9	1.7	2.1	6.4	6.7	5.9	3.7	6.7	2.2	1.4	1.5	7.4	8.9	6.7	8.7	6.7	5.9	0.5853	0.0006	1.1359	0.5047
jgi.p|Aspni_NRRL3_1|10915	\	Replication, recombination and repair	GO:0003677|DNA binding;GO:0005524|ATP binding;GO:0008094|DNA-dependent ATPase activity;GO:0000166|nucleotide binding;GO:0017111|nucleoside-triphosphatase activity;GO:0005515|protein binding;GO:0003684|damaged DNA binding	GO:0006259|DNA metabolic process;GO:0006281|DNA repair	GO:0006259|DNA metabolic process;GO:0006281|DNA repair	\	no	-	-	-	-	-	92.1	86.5	21.1	26.7	22.8	41.2	38.7	32.8	78.3	81.4	69.6	32.8	30.3	29.9	35.4	33.3	62.7	70.4	66.7	27.1	23.7	19.7	38.4	32.6	35.6	30	33.4	19.9	21.7	23.7	33.6	26	27.8	0.9874	0.9352	0.8909	0.3957
jgi.p|Aspni_NRRL3_1|10916	\	-	\	\	\	\	no	-	-	-	CCGGGG\CCCCGG\CCCCAG	909\808\298	0.9	0.4	0.2	0	0.5	0.2	0.4	0.5	0.5	0.6	0.8	0.1	0	0.1	0.2	0.1	0	0.1	0.5	0	0.3	0.1	0.4	0.2	0.4	0.4	0.4	0	0.1	0.1	0.3	0.4	0.4	0.4199	0.2136	0.7855	0.8505
jgi.p|Aspni_NRRL3_1|10917	\	-	\	\	\	\	no	-	-	-	-	-	0.7	0.4	0.8	0	0	0	0.1	0	0.2	0.1	0.1	0.2	0	0	0.1	0.3	0.6	0.6	0.6	0.6	0.5	0.2	0	0.5	0.6	0.2	0.2	0.1	0.3	0.1	0.1	0.1	0.2	1.3535	0.7153	1.2512	0.8557
jgi.p|Aspni_NRRL3_1|10918	\	-	\	\	\	\	no	-	-	-	CCCCGG	399	68.1	61.4	62.1	56.6	59.3	101.5	75.3	70.8	60.3	58.9	68.3	62.3	64.3	63.7	59.9	63	54.8	55.2	44.6	67.1	73.7	65.4	98.5	80.2	36.4	40.2	58.8	75.4	57.8	63.3	81.3	74.5	83.1	1.058	0.7551	1.0467	0.8235
jgi.p|Aspni_NRRL3_1|10919	\	Translation, ribosomal structure and biogenesis	GO:0003723|RNA binding;GO:0005488|binding	\	\	\	no	-	-	-	CCCCGC	83	6.9	10.9	8.1	7	6.5	15.2	20	16.9	10.6	10.3	1.9	12.2	14	14.4	11.9	11.3	0.5	2	3	7.1	6.9	6.1	8.1	11	0.2	0.2	0.2	9.1	10.4	9.6	19.2	9.3	9.1	0.2756	0.0001	0.8449	0.6943
jgi.p|Aspni_NRRL3_1|1092	alpha-mannosyltransferase	-	\	\	\	GT_71	no	-	-	-	CCCCGG	21	20.1	20.7	27.7	24.3	22.7	25	25.6	25.3	16.9	16.2	15.5	24.1	25.8	26.1	33.3	33.5	15.5	16.7	15.6	27.4	28.4	26.1	27.1	35.1	28.2	25.6	19.2	29.8	32.1	29.2	34.4	30.4	27.3	1.0358	0.7407	0.9911	0.9475
jgi.p|Aspni_NRRL3_1|10920	\	Signal transduction mechanisms	GO:0004308|exo-alpha-sialidase activity	\	\	\	no	-	-	-	-	-	6	6	6.5	5.2	6.4	4.5	5.6	6.3	8.5	8.6	5.1	8.8	8.5	9.1	7.1	7.5	2.7	3.1	3.9	8.5	8.4	8.8	4.1	9.2	5.3	4.8	2.2	7.8	9.8	9.1	8	6.5	6.9	0.7134	0.1016	1.293	0.2451
jgi.p|Aspni_NRRL3_1|10921	\	-	\	\	\	\	no	-	-	-	CCGGGG\CCCCGC\CCCCGC\GTGGGG\CCGGGG	771\503\497\364\72	34.4	34.1	17.6	13.8	16.6	22.6	18.9	23.2	28.7	28.3	29.5	20	22.1	22.3	22.5	26.9	18.1	18.2	15.4	16.3	14	15.9	42.3	35.9	11.9	19.5	16.8	17.8	18.6	17	31.2	31	22.5	0.6714	0.0062	0.8736	0.5755
jgi.p|Aspni_NRRL3_1|10922	\	Posttranslational modification, protein turnover, chaperones	\	\	\	\	no	-	-	-	-	-	3.4	2.6	7.1	6.5	5.2	4.6	5.2	7.6	3.7	3.7	5.6	8.3	5.6	5.6	7.7	6.2	4.9	4.9	5.7	9.4	7	9.2	9.2	15.8	8.5	9.2	7.4	6.9	6.7	6.4	8.1	7.5	6.8	2.2635	0	1.2201	0.3826
jgi.p|Aspni_NRRL3_1|10923	\	-	GO:0003700|transcription factor activity;GO:0008270|zinc ion binding	GO:0006355|"regulation of transcription, DNA-dependent"	GO:0006355|"regulation of transcription, DNA-dependent"	\	no	-	-	-	GTGGGG	839	16.1	16.8	15.3	14.3	12.6	11.8	17.2	18.4	23.4	28.3	26.5	18.4	19.3	20.6	19.7	21.1	7.5	7.2	8.4	15.9	14.1	12.5	11.4	16.8	6.7	7	7.6	17.7	20.1	18	21.5	16.1	14.4	0.621	0.0001	0.9031	0.5119
jgi.p|Aspni_NRRL3_1|10924	\	-	\	\	\	\	no	-	-	-	CCCCAC	877	0.7	0.5	2.7	0.5	1	3.8	4.4	4.5	0.1	0.4	0.3	1.1	0.9	0.5	2.3	1.6	1.4	1	1.5	6.5	6.8	4	5.6	4	1.7	1	1.2	3.3	2.2	1.2	0.4	1.4	0.5	2.7181	0.0368	3.5234	0.0023
jgi.p|Aspni_NRRL3_1|10925	\	Replication, recombination and repair	GO:0003677|DNA binding;GO:0003887|DNA-directed DNA polymerase activity;GO:0003824|catalytic activity;GO:0034061|DNA polymerase activity	GO:0006281|DNA repair;GO:0006260|DNA replication	GO:0006281|DNA repair;GO:0006260|DNA replication	\	no	-	-	-	-	-	3.1	3.9	1.2	0.9	0.7	1.5	1.7	1.1	7.6	7.2	6.8	2.2	2	2.4	2	2.4	1.1	1	1.1	0.7	0.9	0.6	0.7	0.9	1.4	0.8	1	1	0.8	0.8	0.9	1.1	0.8	0.4173	0	0.7171	0.303
jgi.p|Aspni_NRRL3_1|10926	\	Posttranslational modification, protein turnover, chaperones	\	\	\	\	no	-	-	-	-	-	23.9	26	13.9	11.6	13.7	20.6	21.2	19.1	35.2	33.1	20.6	17.9	14.6	15	15.4	17.3	9.5	10.8	10.9	16.7	16.2	14.8	17.1	19.1	6.8	6.7	4.3	14.3	15.4	15.3	17.5	14	13.6	0.5516	0	1.1016	0.5864
jgi.p|Aspni_NRRL3_1|10927	\	Intracellular trafficking, secretion, and vesicular transport	\	GO:0006886|intracellular protein transport	GO:0006886|intracellular protein transport	\	no	-	-	-	CCCCGG\CCCCGG	332\303	70.1	64.6	62	53.4	53.8	63.8	62	58.8	51.6	55.1	59.2	61.1	58.2	65.9	71.8	76.9	84.8	75.5	76.7	62.5	73.3	69.2	69.7	72.2	59.6	59	47.4	60.3	61.4	61.8	64.8	66	58.4	1.5536	0	1.104	0.3109
jgi.p|Aspni_NRRL3_1|10928	\	Translation, ribosomal structure and biogenesis	GO:0003735|structural constituent of ribosome	GO:0006412|translation	GO:0006412|translation	\	no	-	-	-	CCGGGG\CCGGGG	217\188	4419.4	4755.1	865.9	779.4	788.8	2667.5	2299	1754.9	4317.7	4111.4	2859.7	1299.6	1261.4	1269.3	1547	1368.4	525.2	479.6	502.7	525.9	543	428.3	1435.2	1390.2	277.3	211.8	265.3	1006.7	948.3	954.3	1220.2	925	971.8	0.1461	0	0.5559	0
jgi.p|Aspni_NRRL3_1|10929	\	-	\	\	\	\	no	-	-	-	CCCCGC\GTGGGG\CCCCAG\CCGGGG\CCCCGC\CCCCAC	960\386\355\213\132\7	33.4	24.6	23.1	17.8	19.1	14.7	19.2	23.1	40.8	43.6	52.1	24.8	24.2	23.1	25.2	23.1	31.6	37.5	36.5	22.3	21	18.7	21.4	26.4	21	20.2	24.9	22.4	22.9	22.3	20.1	18.6	18.2	1.6	0	0.9343	0.6673
jgi.p|Aspni_NRRL3_1|1093	fungal-specific transcription factor	-	GO:0003700|transcription factor activity;GO:0008270|zinc ion binding	GO:0006355|"regulation of transcription, DNA-dependent"	GO:0006355|"regulation of transcription, DNA-dependent"	\	no	-	-	-	CCCCGC	91	4.8	5.1	6.9	3.9	3.6	5	7.7	6.4	6	5.3	5.9	5.1	6.5	5.7	11.2	12.6	4.5	4.2	4	5.2	5.6	6.4	6.1	8.3	9.9	9.8	7.2	5.6	5.7	5.2	7	8.2	10	1.1249	0.539	1.0861	0.7184
jgi.p|Aspni_NRRL3_1|10930	\	Chromatin structure and dynamics |Transcription	GO:0003677|DNA binding;GO:0008270|zinc ion binding;GO:0017136|NAD-dependent histone deacetylase activity;GO:0051287|NAD binding;GO:0004407|histone deacetylase activity;GO:0008418|protein N-terminal asparagine amidohydrolase activity;GO:0008759|UDP-3-O-[3-hydroxymyristoyl] N-acetylglucosamine deacetylase activity;GO:0018748|iprodione amidohydrolase activity;GO:0018749|"(3,5-dichlorophenylurea)acet…	GO:0006342|chromatin silencing;GO:0006355|"regulation of transcription, DNA-dependent";GO:0006476|protein amino acid deacetylation	GO:0006342|chromatin silencing;GO:0006355|"regulation of transcription, DNA-dependent";GO:0006476|protein amino acid deacetylation	\	no	-	-	-	CCCCAG	126	20.1	17.7	32.1	23.2	22.8	19.9	24	30	28.7	29.4	29.8	29.9	31.6	29.8	29	29.1	18.2	20.2	20.3	25.9	26.7	23.9	25.1	31	28.4	28.6	27.7	32.4	33.7	33.6	29.4	26	27.7	1.3651	0.0007	0.8861	0.2663
jgi.p|Aspni_NRRL3_1|10931	\	Transcription	GO:0043565|sequence-specific DNA binding;GO:0003677|DNA binding;GO:0003887|DNA-directed DNA polymerase activity;GO:0034061|DNA polymerase activity	\	\	\	no	-	-	-	-	-	20.6	21.1	9.3	9.4	12.1	26.4	20.3	13.3	20.4	18.5	13.8	15.6	16	15.2	17	16.9	13.9	17	21.5	16.6	14.1	16.1	19.4	19.4	7.4	7.7	5.4	14.3	13.9	13.3	22.8	14	12.4	1.1047	0.6474	1.375	0.1334
jgi.p|Aspni_NRRL3_1|10932	\	General function prediction only	GO:0005525|GTP binding	\	\	\	no	-	-	-	GCGGGG\GTGGGG	431\390	7.8	11	18.3	14.7	16.4	20.3	26.1	26.6	19.1	15.8	2.7	24.7	26.2	29.7	24.4	28.3	0.9	2.6	3.1	13.9	16.5	13.1	12.2	19.2	0.9	0.5	0.5	16.5	19.5	17.7	38.2	18.3	17.7	0.3083	0.0003	0.8017	0.5829
jgi.p|Aspni_NRRL3_1|10933	\	General function prediction only	GO:0003824|catalytic activity;GO:0000121|glycerol-1-phosphatase activity	GO:0008152|metabolic process	GO:0008152|metabolic process	\	no	glycerol_/	-	-	CCCCAC\CCCCGC	54\13	74	76.7	30.7	29.9	23.9	68	70.3	48.7	87.3	88.1	68.9	33.8	28.9	37.9	44.6	43.3	38	37.5	37.3	24.9	31.1	21.8	41.5	38.9	11.6	9.6	11.6	35.6	26.8	29	38.6	28.6	34.9	0.6628	0.0008	0.8312	0.2379
jgi.p|Aspni_NRRL3_1|10934	\	Transcription	GO:0003700|transcription factor activity;GO:0043565|sequence-specific DNA binding	GO:0006355|"regulation of transcription, DNA-dependent"	GO:0006355|"regulation of transcription, DNA-dependent"	\	no	-	-	-	CCCCAG	326	43.8	38.6	64.9	61.5	60.9	34	56.5	58.7	96.9	96.5	98.6	85.1	86.1	87.5	84.7	81	39.7	38.1	41.5	106.7	104.3	107.8	45.2	73.7	66.7	62.1	89.3	89.2	96.5	85.5	68.5	64.8	60.4	1.275	0.0762	1.5369	0.0006
jgi.p|Aspni_NRRL3_1|10935	\	Carbohydrate transport and metabolism	\	\	\	\	no	-	-	-	CCCCGG	506	41.6	41.4	37.5	31.4	32.6	29.9	24.9	21.9	19.2	21.3	39.6	30.6	22.5	23.8	26.4	22.3	80.7	63.4	56.6	36.1	36.9	40.7	49	33.2	79.6	90.4	87.3	20.9	25	27.3	24.7	30.1	25.2	2.1377	0	1.0157	0.9565
[truncated: 10,804 more rows]
[truncated: 8 more columns]

## Sheet: supplemental_table 4
Supplemental Table S4. Putative CreA binding sites in promoters of previously experimentally validated CreA target genes and distribution of CreA binding sites on promoters of differentially expressed genes detected in comparison between the A. niger ΔcreA and reference strain in this study.
[truncated: 38 more rows]

[truncated: 2 more sheets: supplemental_table 5, supplemental_table 6]
